# Supplementary material for: Sex- and tissue-specific profiles of chemosensory gene expression in a herbivorous gall-inducing fly (Diptera: Cecidomyiidae)
Source: BMC Genomics. 2014 Jun 20;15:501. doi: 10.1186/1471-2164-15-501 (PMC4230025; doi:10.1186/1471-2164-15-501)
Supplement: Additional file 1 — Top BLAST-hit species distribution for all predicted transcripts in the four transcriptomes. Hits for 15 371 transcripts from female antennae, 14 539 transcripts from male antennae, 13 001 transcripts from female terminal abdomen, and 14 265 transcripts from male terminal abdomen. [file 1471-2164-15-501-S1.zip]

Archive with 1 entries (1 files):
- 9841031371247517_add1.eps
