# Supplementary material for: Sex- and tissue-specific profiles of chemosensory gene expression in a herbivorous gall-inducing fly (Diptera: Cecidomyiidae)
Source: BMC Genomics. 2014 Jun 20;15:501. doi: 10.1186/1471-2164-15-501 (PMC4230025; doi:10.1186/1471-2164-15-501)
Supplement: Additional file 2 — Genome locations, FPKM values and top BLAST hits for all transcripts predicted by Cufflinks. Included are data for 27 044 predicted transcripts from female antennae, 24 769 transcripts from male antennae, 19 877 transcripts from female terminal abdomen, and 23 691 from male terminal abdomen. [file 1471-2164-15-501-S2.xlsx]

## Sheet: FPKM_all_transcripts_only_trans
Female antennae									Male antennae									Female terminal abdomen									Male terminal abdomen
Gene ID	Transcript ID	Genome scaffold	Start position	Stop position	FPKM	Coverage	BLASTx Hit Description (HSP)	E-value	Gene ID	Transcript ID	Genome scaffold	Start position	Stop position	FPKM	Coverage	BLASTx Hit Description (HSP)	E-value	Gene ID	Transcript ID	Genome scaffold	Start position	Stop position	FPKM	Coverage	BLASTx Hit Description (HSP)	E-value	Gene ID	Transcript ID	Genome scaffold	Start position	Stop position	FPKM	Coverage	BLASTx Hit Description (HSP)	E-value
CUFF.1	CUFF.1.1	A1.1	15153	17216	1.8854351849	19.437639			CUFF.1	CUFF.1.1	A1.1	15166	17219	1.7970590757	20.565510			CUFF.1	CUFF.1.1	A1.1	47863	48429	0.5016709875	5.348874			CUFF.1	CUFF.1.1	A1.1	47609	48959	1.8635880638	18.445829
CUFF.2	CUFF.2.1	A1.1	112079	114588	0.4557350687	3.518165	gi|170029615|ref|XP_001842687.1|conserved hypothetical protein [Culex quinquefasciatus] >gi|167864006|gb|EDS27389.1| conserved hypothetical protein [Culex quinquefasciatus]	4.7e-36	CUFF.2	CUFF.2.1	A1.1	134554	137706	0.5219725509	6.348474	gi|312105450|ref|XP_003150501.1|hypothetical protein LOAG_14960 [Loa loa]	6.9e-06	CUFF.2	CUFF.2.1	A1.1	15122	17484	23.2007713273	256.370023			CUFF.2	CUFF.2.1	A1.1	15121	17524	42.3975366182	471.298025
CUFF.3	CUFF.3.1	A1.1	132859	134936	0.4445158725	4.575408	gi|157124062|ref|XP_001660313.1|hypothetical protein AaeL_AAEL009742 [Aedes aegypti] >gi|193806367|sp|P29552.2|ABDA_AEDAE RecName: Full=Homeobox protein abdominal-A homolog >gi|108874132|gb|EAT38357.1| AAEL009742-PA [Aedes aegypti]	9.1e-61	CUFF.3	CUFF.3.1	A1.1	441254	441372	4095.2627972388	29922.129313			CUFF.3	CUFF.3.1	A1.1	63567	65713	0.6926362933	8.693748			CUFF.3	CUFF.3.1	A1.1	55691	66597	0.4230484684	5.089175
CUFF.4	CUFF.4.1	A1.1	135003	137746	0.4627235273	4.946005			CUFF.4	CUFF.4.1	A1.1	481373	481511	244.0729812257	1887.675284			CUFF.4	CUFF.4.1	A1.1	207278	209196	3.3692252886	39.747137	gi|157125669|ref|XP_001660723.1|hypothetical protein AaeL_AAEL010298 [Aedes aegypti] >gi|157138560|ref|XP_001664253.1| hypothetical protein AaeL_AAEL014032 [Aedes aegypti] >gi|108869467|gb|EAT33692.1| AAEL014032-PA [Aedes aegypti] >gi|108873515|gb|EAT37740.1| AAEL010298-PA [Aedes aegypti]	2.1e-81	CUFF.4	CUFF.4.1	A1.1	71083	73371	0.1863352833	2.150299
CUFF.5	CUFF.5.1	A1.1	207759	209195	0.4319310186	4.917329	gi|157125669|ref|XP_001660723.1|hypothetical protein AaeL_AAEL010298 [Aedes aegypti] >gi|157138560|ref|XP_001664253.1| hypothetical protein AaeL_AAEL014032 [Aedes aegypti] >gi|108869467|gb|EAT33692.1| AAEL014032-PA [Aedes aegypti] >gi|108873515|gb|EAT37740.1| AAEL010298-PA [Aedes aegypti]	3e-83	CUFF.5	CUFF.5.1	A1.1	627812	631417	0.4962313415	5.936222	gi|195110435|ref|XP_001999785.1|GI24721 [Drosophila mojavensis] >gi|193916379|gb|EDW15246.1| GI24721 [Drosophila mojavensis]	9.7e-107	CUFF.5	CUFF.5.1	A1.1	248057	248427	1.9464172377	23.044394			CUFF.5	CUFF.5.1	A1.1	74707	76949	0.1622974897	2.003193
CUFF.6	CUFF.6.1	A1.1	296150	297776	0.2996496585	2.796204			CUFF.5	CUFF.5.2	A1.1	628581	631417	0.3608583192	4.316807	gi|195110435|ref|XP_001999785.1|GI24721 [Drosophila mojavensis] >gi|193916379|gb|EDW15246.1| GI24721 [Drosophila mojavensis]	1.8e-32	CUFF.6	CUFF.6.1	A1.1	249207	249494	1.5071208186	14.622877			CUFF.6	CUFF.6.1	A1.1	87737	89234	0.2440877459	3.072828
CUFF.7	CUFF.7.1	A1.1	295743	296091	1.2043163193	12.455640	gi|322799542|gb|EFZ20850.1|hypothetical protein SINV_14262 [Solenopsis invicta]	4.2e-55	CUFF.6	CUFF.6.1	A1.1	631482	634089	2.6087757504	34.175793	gi|157106460|ref|XP_001649333.1|neurotransmitter gated ion channel [Aedes aegypti] >gi|108879853|gb|EAT44078.1| AAEL004513-PA, partial [Aedes aegypti]	0	CUFF.7	CUFF.7.1	A1.1	87770	88504	0.5325320090	6.458631			CUFF.7	CUFF.7.1	A1.1	80926	81313	2.2510100505	16.699197
CUFF.8	CUFF.8.1	A1.1	441251	441371	3699.7474852554	24934.347520			CUFF.6	CUFF.6.2	A1.1	633435	636746	2.1025680260	27.544311	gi|157106460|ref|XP_001649333.1|neurotransmitter gated ion channel [Aedes aegypti] >gi|108879853|gb|EAT44078.1| AAEL004513-PA, partial [Aedes aegypti]	3.3e-31	CUFF.8	CUFF.8.1	A1.1	295743	297798	3.3615611438	35.965228	gi|322799542|gb|EFZ20850.1|hypothetical protein SINV_14262 [Solenopsis invicta]	8.3e-49	CUFF.8	CUFF.8.1	A1.1	207121	209198	3.0700620736	36.615192	gi|157125669|ref|XP_001660723.1|hypothetical protein AaeL_AAEL010298 [Aedes aegypti] >gi|157138560|ref|XP_001664253.1| hypothetical protein AaeL_AAEL014032 [Aedes aegypti] >gi|108869467|gb|EAT33692.1| AAEL014032-PA [Aedes aegypti] >gi|108873515|gb|EAT37740.1| AAEL010298-PA [Aedes aegypti]	9e-82
CUFF.9	CUFF.9.1	A1.1	451816	453021	0.1668125104	1.981158			CUFF.7	CUFF.7.1	A1.1	643120	643809	5.4718078407	67.715817	gi|198453502|ref|XP_001359220.2|GA26395 [Drosophila pseudoobscura pseudoobscura] >gi|198132384|gb|EAL28365.2| GA26395 [Drosophila pseudoobscura pseudoobscura]	8.6e-51	CUFF.9	CUFF.9.1	A1.1	104907	105302	1.2088681403	11.827637			CUFF.9	CUFF.9.1	A1.1	295646	297790	2.6161794432	27.299795	gi|322799542|gb|EFZ20850.1|hypothetical protein SINV_14262 [Solenopsis invicta]	6.2e-51
CUFF.10	CUFF.10.1	A1.1	481376	481509	477.0812326034	3227.642434			CUFF.8	CUFF.8.1	A1.1	648295	649492	0.5495774751	6.160931	gi|194742056|ref|XP_001953523.1|GF17803 [Drosophila ananassae] >gi|190626560|gb|EDV42084.1| GF17803 [Drosophila ananassae]	6.9e-09	CUFF.10	CUFF.10.1	A1.1	108535	116611	1.6465754543	18.070549	gi|347972379|ref|XP_003436887.1|AGAP004662-PC [Anopheles gambiae str. PEST] >gi|333467597|gb|EGK96615.1| AGAP004662-PC [Anopheles gambiae str. PEST]	9.8e-38	CUFF.10	CUFF.10.1	A1.1	413249	414445	0.3030723576	3.597365
CUFF.11	CUFF.11.1	A1.1	643105	643845	25.3335887649	284.335868	gi|157124184|ref|XP_001660353.1|cuticle protein, putative [Aedes aegypti] >gi|108874072|gb|EAT38297.1| AAEL009791-PA [Aedes aegypti]	1.6e-51	CUFF.9	CUFF.9.1	A1.1	657453	659448	0.7471316012	9.618086	gi|478258896|gb|ENN78887.1|hypothetical protein YQE_04655, partial [Dendroctonus ponderosae]	4.6e-43	CUFF.10	CUFF.10.2	A1.1	108535	116973	1.9418512415	21.311090	gi|347972379|ref|XP_003436887.1|AGAP004662-PC [Anopheles gambiae str. PEST] >gi|333467597|gb|EGK96615.1| AGAP004662-PC [Anopheles gambiae str. PEST]	9.8e-38	CUFF.11	CUFF.11.1	A1.1	438504	439523	0.6880161608	7.592307	gi|157124729|ref|XP_001660496.1|homeotic antennapedia protein, putative [Aedes aegypti] >gi|108873900|gb|EAT38125.1| AAEL009947-PA [Aedes aegypti]	3.5e-96
CUFF.12	CUFF.12.1	A1.1	648238	649471	0.6049759810	7.132456	gi|194742056|ref|XP_001953523.1|GF17803 [Drosophila ananassae] >gi|190626560|gb|EDV42084.1| GF17803 [Drosophila ananassae]	7.2e-09	CUFF.10	CUFF.10.1	A1.1	675727	676835	0.3365414287	4.606742			CUFF.12	CUFF.12.1	A1.1	413207	414281	0.5399240935	6.576631			CUFF.12	CUFF.12.1	A1.1	441252	441369	1872.3621572578	12964.172104
CUFF.13	CUFF.13.1	A1.1	656947	659447	0.4531387733	5.289540	gi|478258896|gb|ENN78887.1|hypothetical protein YQE_04655, partial [Dendroctonus ponderosae]	2e-42	CUFF.11	CUFF.11.1	A1.1	659736	664043	24.4439837232	299.204178	gi|157167597|ref|XP_001655263.1|hypothetical protein AaeL_AAEL002457 [Aedes aegypti] >gi|108882121|gb|EAT46346.1| AAEL002457-PB [Aedes aegypti]	0	CUFF.13	CUFF.13.1	A1.1	132835	137741	6.4476753343	74.055575	gi|157124062|ref|XP_001660313.1|hypothetical protein AaeL_AAEL009742 [Aedes aegypti] >gi|193806367|sp|P29552.2|ABDA_AEDAE RecName: Full=Homeobox protein abdominal-A homolog >gi|108874132|gb|EAT38357.1| AAEL009742-PA [Aedes aegypti]	5.8e-63	CUFF.13	CUFF.13.1	A1.1	451162	455061	0.6824070347	8.045937	gi|347972374|ref|XP_003436885.1|AGAP004660-PB [Anopheles gambiae str. PEST] >gi|333467595|gb|EGK96613.1| AGAP004660-PB [Anopheles gambiae str. PEST]	3.7e-44
CUFF.14	CUFF.14.1	A1.1	658482	659447	0.8530496973	9.957745	gi|48476647|gb|AAT44526.1|labial, partial [Oncopeltus fasciatus]	8e-12	CUFF.12	CUFF.12.1	A1.1	722321	724449	1.0349177610	13.304581			CUFF.14	CUFF.14.1	A1.1	438501	439343	1.4199991485	15.665467	gi|157124729|ref|XP_001660496.1|homeotic antennapedia protein, putative [Aedes aegypti] >gi|108873900|gb|EAT38125.1| AAEL009947-PA [Aedes aegypti]	3.8e-66	CUFF.14	CUFF.14.1	A1.1	481357	481508	131.5823018325	939.542378
CUFF.15	CUFF.15.1	A1.1	628850	636743	3.3801614290	40.157338	gi|157106460|ref|XP_001649333.1|neurotransmitter gated ion channel [Aedes aegypti] >gi|108879853|gb|EAT44078.1| AAEL004513-PA, partial [Aedes aegypti]	0	CUFF.13	CUFF.13.1	A1.1	732561	733583	0.3070455145	3.849201			CUFF.15	CUFF.15.1	A1.1	451165	455062	0.9502882930	11.336306	gi|347972374|ref|XP_003436885.1|AGAP004660-PB [Anopheles gambiae str. PEST] >gi|333467595|gb|EGK96613.1| AGAP004660-PB [Anopheles gambiae str. PEST]	1.7e-43	CUFF.15	CUFF.15.1	A1.1	104900	114075	1.6260459716	17.559887	gi|195476110|ref|XP_002085992.1|GE22666 [Drosophila yakuba] >gi|194185774|gb|EDW99385.1| GE22666 [Drosophila yakuba]	1.4e-06
CUFF.16	CUFF.16.1	A1.1	685013	686142	0.1803932332	2.249572			CUFF.14	CUFF.14.1	A1.1	746094	748538	0.4720020825	5.902346			CUFF.16	CUFF.16.1	A1.1	629058	630438	0.3886955208	4.629979	gi|195110435|ref|XP_001999785.1|GI24721 [Drosophila mojavensis] >gi|193916379|gb|EDW15246.1| GI24721 [Drosophila mojavensis]	6e-19	CUFF.16	CUFF.16.1	A1.1	118514	120587	0.2076706356	2.449763
CUFF.17	CUFF.17.1	A1.1	660094	664043	5.5523943294	63.048152	gi|157167597|ref|XP_001655263.1|hypothetical protein AaeL_AAEL002457 [Aedes aegypti] >gi|108882121|gb|EAT46346.1| AAEL002457-PB [Aedes aegypti]	0	CUFF.15	CUFF.15.1	A1.1	778214	781181	0.4992964890	5.633378	gi|195439418|ref|XP_002067624.1|GK21286 [Drosophila willistoni] >gi|194163709|gb|EDW78610.1| GK21286 [Drosophila willistoni]	1.9e-52	CUFF.17	CUFF.17.1	A1.1	643115	643809	3.1422668479	38.489736	gi|198453502|ref|XP_001359220.2|GA26395 [Drosophila pseudoobscura pseudoobscura] >gi|198132384|gb|EAL28365.2| GA26395 [Drosophila pseudoobscura pseudoobscura]	9.2e-51	CUFF.17	CUFF.17.1	A1.1	129040	130350	0.2332098459	2.422106
CUFF.17	CUFF.17.2	A1.1	660094	664043	16.6914300093	189.533335	gi|157167597|ref|XP_001655263.1|hypothetical protein AaeL_AAEL002457 [Aedes aegypti] >gi|108882121|gb|EAT46346.1| AAEL002457-PB [Aedes aegypti]	0	CUFF.15	CUFF.15.2	A1.1	778214	781181	0.2995339474	3.379531	gi|195439418|ref|XP_002067624.1|GK21286 [Drosophila willistoni] >gi|194163709|gb|EDW78610.1| GK21286 [Drosophila willistoni]	1.3e-52	CUFF.18	CUFF.18.1	A1.1	659742	664159	0.6794857787	8.122559	gi|157167597|ref|XP_001655263.1|hypothetical protein AaeL_AAEL002457 [Aedes aegypti] >gi|108882121|gb|EAT46346.1| AAEL002457-PB [Aedes aegypti]	0	CUFF.18	CUFF.18.1	A1.1	132835	137647	17.9780134033	208.682617	gi|157124062|ref|XP_001660313.1|hypothetical protein AaeL_AAEL009742 [Aedes aegypti] >gi|193806367|sp|P29552.2|ABDA_AEDAE RecName: Full=Homeobox protein abdominal-A homolog >gi|108874132|gb|EAT38357.1| AAEL009742-PA [Aedes aegypti]	5.7e-63
CUFF.18	CUFF.18.1	A1.1	718845	723377	7.8301885950	92.302889			CUFF.16	CUFF.16.1	A1.1	781907	783299	0.1534569502	1.914527			CUFF.18	CUFF.18.2	A1.1	660327	664159	1.4186042796	16.957967	gi|157167597|ref|XP_001655263.1|hypothetical protein AaeL_AAEL002457 [Aedes aegypti] >gi|108882121|gb|EAT46346.1| AAEL002457-PB [Aedes aegypti]	0	CUFF.19	CUFF.19.1	A1.1	643382	643850	19.9526135434	249.154820	gi|389611355|dbj|BAM19289.1|cuticular protein PpolCPR67A [Papilio polytes]	5.4e-27
CUFF.19	CUFF.19.1	A1.1	732587	733663	0.4346625533	4.997100			CUFF.17	CUFF.17.1	A1.1	783524	794889	1.0968410361	13.861169	gi|195385641|ref|XP_002051513.1|GJ16040 [Drosophila virilis] >gi|194147970|gb|EDW63668.1| GJ16040 [Drosophila virilis]	0	CUFF.19	CUFF.19.1	A1.1	688663	689256	0.5398674223	5.238077	gi|195044997|ref|XP_001991917.1|GH11802 [Drosophila grimshawi] >gi|193901675|gb|EDW00542.1| GH11802 [Drosophila grimshawi]	2.8e-05	CUFF.20	CUFF.20.1	A1.1	660197	664029	9.3920810768	115.654780	gi|157167597|ref|XP_001655263.1|hypothetical protein AaeL_AAEL002457 [Aedes aegypti] >gi|108882121|gb|EAT46346.1| AAEL002457-PB [Aedes aegypti]	0
CUFF.20	CUFF.20.1	A1.1	746287	748575	0.4462816387	5.209053			CUFF.18	CUFF.18.1	A1.1	797469	809007	26.0306949971	309.330840	gi|157125836|ref|XP_001660806.1|kinesin-like protein KIF1B [Aedes aegypti] >gi|108882659|gb|EAT46884.1| AAEL001986-PA [Aedes aegypti]	0	CUFF.20	CUFF.20.1	A1.1	712619	716033	0.3909521475	4.644763	gi|157132383|ref|XP_001662547.1|transcription factor sp8,sp9 [Aedes aegypti] >gi|108871203|gb|EAT35428.1| AAEL012404-PA [Aedes aegypti]	0	CUFF.20	CUFF.20.2	A1.1	660327	664029	7.3470622110	90.472267	gi|157167597|ref|XP_001655263.1|hypothetical protein AaeL_AAEL002457 [Aedes aegypti] >gi|108882121|gb|EAT46346.1| AAEL002457-PB [Aedes aegypti]	0
CUFF.21	CUFF.21.1	A1.1	778471	781174	0.8402107946	9.220419	gi|195439418|ref|XP_002067624.1|GK21286 [Drosophila willistoni] >gi|194163709|gb|EDW78610.1| GK21286 [Drosophila willistoni]	1.7e-52	CUFF.19	CUFF.19.1	A1.1	809169	816243	5.1330963106	66.498245	gi|345490722|ref|XP_001600745.2|PREDICTED: kinesin-like protein KIF11 [Nasonia vitripennis]	5.4e-89	CUFF.21	CUFF.21.1	A1.1	746736	747683	0.2867075146	3.576583			CUFF.21	CUFF.21.1	A1.1	688622	689748	1.0920570111	11.775897	gi|41616382|tpg|DAA03285.1|TPA_inf: HDC18182 [Drosophila melanogaster]	1.3e-10
CUFF.22	CUFF.22.1	A1.1	783501	794881	0.8297770192	9.747773	gi|195385641|ref|XP_002051513.1|GJ16040 [Drosophila virilis] >gi|194147970|gb|EDW63668.1| GJ16040 [Drosophila virilis]	0	CUFF.20	CUFF.20.1	A1.10	52659	52966	16.4205021593	141.522982			CUFF.22	CUFF.22.1	A1.1	765194	768087	0.4102281543	4.135323			CUFF.22	CUFF.22.1	A1.1	705730	706993	0.1893697529	2.341410
CUFF.23	CUFF.23.1	A1.1	792974	794881	0.5128308075	6.024460			CUFF.21	CUFF.21.1	A1.10	55974	62004	11.0990620740	133.166978	gi|158298718|ref|XP_318891.4|AGAP009798-PA [Anopheles gambiae str. PEST] >gi|157014020|gb|EAA14287.4| AGAP009798-PA [Anopheles gambiae str. PEST]	0	CUFF.23	CUFF.23.1	A1.1	783718	787761	0.2714968802	3.618414	gi|158298562|ref|XP_318742.4|AGAP009683-PA [Anopheles gambiae str. PEST] >gi|157013943|gb|EAA14139.4| AGAP009683-PA [Anopheles gambiae str. PEST]	2.5e-135	CUFF.23	CUFF.23.1	A1.1	707222	707990	0.2521698652	2.793625
CUFF.24	CUFF.24.1	A1.1	797448	799115	3.6346823036	43.141177	gi|111218902|ref|XP_646210.2|hypothetical protein DDB_G0270920 [Dictyostelium discoideum AX4] >gi|90970882|gb|EAL72810.2| hypothetical protein DDB_G0270920 [Dictyostelium discoideum AX4]	2.5e-07	CUFF.22	CUFF.22.1	A1.10	69156	69907	4.5807388684	52.468017	gi|158298720|ref|XP_553659.3|AGAP009799-PA [Anopheles gambiae str. PEST] >gi|157014021|gb|EAL39205.3| AGAP009799-PA [Anopheles gambiae str. PEST]	1.3e-33	CUFF.24	CUFF.24.1	A1.1	788348	793952	0.2809228833	3.764008	gi|157126833|ref|XP_001660968.1|sidestep protein [Aedes aegypti] >gi|108873122|gb|EAT37347.1| AAEL010645-PA [Aedes aegypti]	2e-39	CUFF.24	CUFF.24.1	A1.1	712588	715910	2.2609822114	27.814867	gi|157132383|ref|XP_001662547.1|transcription factor sp8,sp9 [Aedes aegypti] >gi|108871203|gb|EAT35428.1| AAEL012404-PA [Aedes aegypti]	0
CUFF.25	CUFF.25.1	A1.1	688372	689479	59.2016582975	629.850025	gi|41616382|tpg|DAA03285.1|TPA_inf: HDC18182 [Drosophila melanogaster]	1e-10	CUFF.23	CUFF.23.1	A1.10	71498	74727	2.5866525612	29.903327	gi|157135005|ref|XP_001663398.1|sulfonylurea receptor/ abc transporter [Aedes aegypti] >gi|108870332|gb|EAT34557.1| AAEL013215-PA, partial [Aedes aegypti]	1.6e-84	CUFF.25	CUFF.25.1	A1.1	794324	794880	0.4361555405	4.396686			CUFF.25	CUFF.25.1	A1.1	746785	747683	0.2466245074	3.130636
CUFF.26	CUFF.26.1	A1.1	697631	716189	21.9736086189	250.040594	gi|157132383|ref|XP_001662547.1|transcription factor sp8,sp9 [Aedes aegypti] >gi|108871203|gb|EAT35428.1| AAEL012404-PA [Aedes aegypti]	7.6e-180	CUFF.24	CUFF.24.1	A1.10	86908	88700	4.3706436194	49.094898	gi|170052067|ref|XP_001862053.1|claudin 12 [Culex quinquefasciatus] >gi|167873078|gb|EDS36461.1| claudin 12 [Culex quinquefasciatus]	3.9e-135	CUFF.26	CUFF.26.1	A1.1	631677	636823	48.9030218474	625.918743	gi|157106460|ref|XP_001649333.1|neurotransmitter gated ion channel [Aedes aegypti] >gi|108879853|gb|EAT44078.1| AAEL004513-PA, partial [Aedes aegypti]	0	CUFF.26	CUFF.26.1	A1.1	763853	768076	0.4803711007	5.951920
CUFF.27	CUFF.27.1	A1.1	809176	816475	6.5420777250	78.740494	gi|345490722|ref|XP_001600745.2|PREDICTED: kinesin-like protein KIF11 [Nasonia vitripennis]	2e-92	CUFF.24	CUFF.24.2	A1.10	87528	88540	10.0962337465	113.409743	gi|195384999|ref|XP_002051196.1|GJ14682 [Drosophila virilis] >gi|194147653|gb|EDW63351.1| GJ14682 [Drosophila virilis]	5.4e-77	CUFF.27	CUFF.27.1	A1.10	52659	53610	1.6351258050	15.285070			CUFF.27	CUFF.27.1	A1.1	766846	767416	0.3854096869	5.337127
CUFF.28	CUFF.28.1	A1.10	52659	52967	19.5473120961	153.399440			CUFF.25	CUFF.25.1	A1.1	688556	689378	87.9249812352	1016.728480	gi|41616382|tpg|DAA03285.1|TPA_inf: HDC18182 [Drosophila melanogaster]	3.5e-11	CUFF.28	CUFF.28.1	A1.10	55974	62015	4.4368222767	52.835646	gi|357609251|gb|EHJ66368.1|hypothetical protein KGM_01756 [Danaus plexippus]	0	CUFF.28	CUFF.28.1	A1.1	774253	775748	0.3711844382	3.855103	gi|158298562|ref|XP_318742.4|AGAP009683-PA [Anopheles gambiae str. PEST] >gi|157013943|gb|EAA14139.4| AGAP009683-PA [Anopheles gambiae str. PEST]	4.7e-28
CUFF.29	CUFF.29.1	A1.10	55974	62015	8.3130576032	92.096901	gi|158298718|ref|XP_318891.4|AGAP009798-PA [Anopheles gambiae str. PEST] >gi|157014020|gb|EAA14287.4| AGAP009798-PA [Anopheles gambiae str. PEST]	0	CUFF.26	CUFF.26.1	A1.1	697560	718295	4.9196634007	60.101524	gi|195132217|ref|XP_002010540.1|GI15983 [Drosophila mojavensis] >gi|193908990|gb|EDW07857.1| GI15983 [Drosophila mojavensis]	1.1e-147	CUFF.29	CUFF.29.1	A1.10	59761	62015	7.3276376157	87.260756	gi|157135005|ref|XP_001663398.1|sulfonylurea receptor/ abc transporter [Aedes aegypti] >gi|108870332|gb|EAT34557.1| AAEL013215-PA, partial [Aedes aegypti]	3.4e-163	CUFF.29	CUFF.29.1	A1.1	778212	781552	0.4244870093	4.550917	gi|195439418|ref|XP_002067624.1|GK21286 [Drosophila willistoni] >gi|194163709|gb|EDW78610.1| GK21286 [Drosophila willistoni]	4.3e-51
CUFF.29	CUFF.29.2	A1.10	56070	58348	10.1015444854	111.910801	gi|158298718|ref|XP_318891.4|AGAP009798-PA [Anopheles gambiae str. PEST] >gi|157014020|gb|EAA14287.4| AGAP009798-PA [Anopheles gambiae str. PEST]	1.5e-119	CUFF.27	CUFF.27.1	A1.1	697560	715922	18.1771503900	222.062842	gi|157132383|ref|XP_001662547.1|transcription factor sp8,sp9 [Aedes aegypti] >gi|108871203|gb|EAT35428.1| AAEL012404-PA [Aedes aegypti]	7.4e-180	CUFF.30	CUFF.30.1	A1.10	69124	69918	11.6026376114	131.082615	gi|158298720|ref|XP_553659.3|AGAP009799-PA [Anopheles gambiae str. PEST] >gi|157014021|gb|EAL39205.3| AGAP009799-PA [Anopheles gambiae str. PEST]	3.7e-35	CUFF.30	CUFF.30.1	A1.1	783839	790031	0.3729508233	4.723717	gi|158298562|ref|XP_318742.4|AGAP009683-PA [Anopheles gambiae str. PEST] >gi|157013943|gb|EAA14139.4| AGAP009683-PA [Anopheles gambiae str. PEST]	0
CUFF.30	CUFF.30.1	A1.10	69156	69913	3.5170497754	38.645742	gi|158298720|ref|XP_553659.3|AGAP009799-PA [Anopheles gambiae str. PEST] >gi|157014021|gb|EAL39205.3| AGAP009799-PA [Anopheles gambiae str. PEST]	3e-34	CUFF.28	CUFF.28.1	A1.1	718554	722255	1.9770463057	25.062518			CUFF.31	CUFF.31.1	A1.10	71500	74716	5.8211851953	66.552221	gi|157135005|ref|XP_001663398.1|sulfonylurea receptor/ abc transporter [Aedes aegypti] >gi|108870332|gb|EAT34557.1| AAEL013215-PA, partial [Aedes aegypti]	1.4e-84	CUFF.31	CUFF.31.1	A1.1	790493	794834	0.2372946452	2.858855
CUFF.31	CUFF.31.1	A1.10	71502	74727	1.6506235137	17.444122	gi|157135005|ref|XP_001663398.1|sulfonylurea receptor/ abc transporter [Aedes aegypti] >gi|108870332|gb|EAT34557.1| AAEL013215-PA, partial [Aedes aegypti]	1.6e-84	CUFF.28	CUFF.28.2	A1.1	718554	722255	1.8037148733	22.865239			CUFF.31	CUFF.31.2	A1.10	71500	74716	1.7702878527	20.239278	gi|157135005|ref|XP_001663398.1|sulfonylurea receptor/ abc transporter [Aedes aegypti] >gi|108870332|gb|EAT34557.1| AAEL013215-PA, partial [Aedes aegypti]	1.2e-87	CUFF.31	CUFF.31.2	A1.1	790885	794834	0.1774731877	2.138144
CUFF.32	CUFF.32.1	A1.10	86846	88550	6.8660424462	69.926961	gi|170052067|ref|XP_001862053.1|claudin 12 [Culex quinquefasciatus] >gi|167873078|gb|EDS36461.1| claudin 12 [Culex quinquefasciatus]	4.5e-141	CUFF.29	CUFF.29.1	A1.10	88936	91689	108.1972117574	1243.906466	gi|157126475|ref|XP_001660898.1|hypothetical protein AaeL_AAEL010538 [Aedes aegypti] >gi|108873249|gb|EAT37474.1| AAEL010538-PA [Aedes aegypti]	8.6e-142	CUFF.32	CUFF.32.1	A1.10	87074	88556	20.0141060439	226.089571	gi|195384999|ref|XP_002051196.1|GJ14682 [Drosophila virilis] >gi|194147653|gb|EDW63351.1| GJ14682 [Drosophila virilis]	2.5e-137	CUFF.32	CUFF.32.1	A1.1	797476	799078	0.5922993403	7.366720	gi|111218902|ref|XP_646210.2|hypothetical protein DDB_G0270920 [Dictyostelium discoideum AX4] >gi|90970882|gb|EAL72810.2| hypothetical protein DDB_G0270920 [Dictyostelium discoideum AX4]	2.3e-07
CUFF.32	CUFF.32.2	A1.10	87528	88550	7.5991791109	77.393565	gi|195384999|ref|XP_002051196.1|GJ14682 [Drosophila virilis] >gi|194147653|gb|EDW63351.1| GJ14682 [Drosophila virilis]	6.3e-77	CUFF.29	CUFF.29.2	A1.10	89240	91689	88.3801582608	1016.076557	gi|157135017|ref|XP_001656503.1|hypothetical protein AaeL_AAEL013226 [Aedes aegypti] >gi|108870320|gb|EAT34545.1| AAEL013226-PA [Aedes aegypti]	5.3e-136	CUFF.33	CUFF.33.1	A1.10	88663	91685	45.6904010279	510.021434	gi|157126475|ref|XP_001660898.1|hypothetical protein AaeL_AAEL010538 [Aedes aegypti] >gi|108873249|gb|EAT37474.1| AAEL010538-PA [Aedes aegypti]	2.3e-140	CUFF.33	CUFF.33.1	A1.1	631625	637189	80.3280059975	1029.982664	gi|157106460|ref|XP_001649333.1|neurotransmitter gated ion channel [Aedes aegypti] >gi|108879853|gb|EAT44078.1| AAEL004513-PA, partial [Aedes aegypti]	0
CUFF.33	CUFF.33.1	A1.1	799265	807409	77.2198991633	843.458383	gi|157125836|ref|XP_001660806.1|kinesin-like protein KIF1B [Aedes aegypti] >gi|108882659|gb|EAT46884.1| AAEL001986-PA [Aedes aegypti]	0	CUFF.30	CUFF.30.1	A1.10	107116	108115	0.4441600428	5.583234	gi|91089491|ref|XP_969723.1|PREDICTED: similar to U6 snRNA-associated Sm-like protein [Tribolium castaneum]	6.9e-30	CUFF.33	CUFF.33.2	A1.10	89388	91685	116.7774070407	1303.533768	gi|157135017|ref|XP_001656503.1|hypothetical protein AaeL_AAEL013226 [Aedes aegypti] >gi|108870320|gb|EAT34545.1| AAEL013226-PA [Aedes aegypti]	5.7e-136	CUFF.34	CUFF.34.1	A1.1	814260	816320	0.3343709493	4.225191	gi|416041|gb|AAA03718.1|kinesin-like protein [Drosophila melanogaster]	5.7e-90
CUFF.34	CUFF.34.1	A1.10	100996	102528	0.2887660111	3.000852	gi|170042509|ref|XP_001848965.1|prophenoloxidase [Culex quinquefasciatus] >gi|167866065|gb|EDS29448.1| prophenoloxidase [Culex quinquefasciatus]	7.7e-142	CUFF.31	CUFF.31.1	A1.10	101095	102507	0.6495110201	7.398656	gi|170042509|ref|XP_001848965.1|prophenoloxidase [Culex quinquefasciatus] >gi|167866065|gb|EDS29448.1| prophenoloxidase [Culex quinquefasciatus]	1.3e-140	CUFF.34	CUFF.34.1	A1.10	104405	106092	100.9082308177	1280.027084	gi|157167493|ref|XP_001654823.1|GTP-binding protein [Aedes aegypti] >gi|108882448|gb|EAT46673.1| AAEL002160-PA [Aedes aegypti]	0	CUFF.35	CUFF.35.1	A1.10	52659	53152	5.5783752905	49.372163
CUFF.34	CUFF.34.2	A1.10	100996	102528	0.1350731089	1.403678	gi|170042509|ref|XP_001848965.1|prophenoloxidase [Culex quinquefasciatus] >gi|167866065|gb|EDS29448.1| prophenoloxidase [Culex quinquefasciatus]	1.7e-141	CUFF.32	CUFF.32.1	A1.10	102637	104799	1.8089497189	22.530640	gi|400295078|gb|AFP81888.1|prophenoloxidase 1, partial [Bactrocera tau]	3.7e-153	CUFF.35	CUFF.35.1	A1.10	107285	108870	20.5020618256	252.298353	gi|91089491|ref|XP_969723.1|PREDICTED: similar to U6 snRNA-associated Sm-like protein [Tribolium castaneum]	1.5e-28	CUFF.36	CUFF.36.1	A1.10	55973	61991	6.5912452894	78.715718	gi|357609251|gb|EHJ66368.1|hypothetical protein KGM_01756 [Danaus plexippus]	0
CUFF.35	CUFF.35.1	A1.10	101777	102528	0.2948535823	3.064114	gi|270009192|gb|EFA05640.1|hypothetical protein TcasGA2_TC015848 [Tribolium castaneum]	1.7e-100	CUFF.33	CUFF.33.1	A1.10	104143	106435	4.6078626449	57.391364	gi|157167493|ref|XP_001654823.1|GTP-binding protein [Aedes aegypti] >gi|108882448|gb|EAT46673.1| AAEL002160-PA [Aedes aegypti]	0	CUFF.36	CUFF.36.1	A1.10	119562	120229	1.3867134997	13.334492			CUFF.37	CUFF.37.1	A1.10	59842	61991	20.9989894679	250.779702	gi|157135005|ref|XP_001663398.1|sulfonylurea receptor/ abc transporter [Aedes aegypti] >gi|108870332|gb|EAT34557.1| AAEL013215-PA, partial [Aedes aegypti]	2.2e-160
CUFF.36	CUFF.36.1	A1.10	88968	91685	162.1371160442	1698.159094	gi|157126475|ref|XP_001660898.1|hypothetical protein AaeL_AAEL010538 [Aedes aegypti] >gi|108873249|gb|EAT37474.1| AAEL010538-PA [Aedes aegypti]	5.5e-142	CUFF.34	CUFF.34.1	A1.10	136830	138821	2.5278969854	29.928315	gi|195579156|ref|XP_002079428.1|GD22020 [Drosophila simulans] >gi|194191437|gb|EDX05013.1| GD22020 [Drosophila simulans]	3.6e-22	CUFF.37	CUFF.37.1	A1.10	119562	120229	1.3311916955	12.800600			CUFF.38	CUFF.38.1	A1.10	69156	69916	19.5898450750	221.874931	gi|158298720|ref|XP_553659.3|AGAP009799-PA [Anopheles gambiae str. PEST] >gi|157014021|gb|EAL39205.3| AGAP009799-PA [Anopheles gambiae str. PEST]	8.9e-35
CUFF.37	CUFF.37.1	A1.10	107245	108367	1.7598396255	20.117048	gi|91089491|ref|XP_969723.1|PREDICTED: similar to U6 snRNA-associated Sm-like protein [Tribolium castaneum]	1.6e-29	CUFF.35	CUFF.35.1	A1.10	119318	120229	13.1211361547	140.713216			CUFF.38	CUFF.38.1	A1.10	136072	138779	59.5974067600	659.317837	gi|195579156|ref|XP_002079428.1|GD22020 [Drosophila simulans] >gi|194191437|gb|EDX05013.1| GD22020 [Drosophila simulans]	4.1e-22	CUFF.39	CUFF.39.1	A1.10	71500	74727	11.0956461694	130.735694	gi|157135005|ref|XP_001663398.1|sulfonylurea receptor/ abc transporter [Aedes aegypti] >gi|108870332|gb|EAT34557.1| AAEL013215-PA, partial [Aedes aegypti]	1.6e-84
CUFF.38	CUFF.38.1	A1.10	104142	106339	10.7649636382	128.178647	gi|157167493|ref|XP_001654823.1|GTP-binding protein [Aedes aegypti] >gi|108882448|gb|EAT46673.1| AAEL002160-PA [Aedes aegypti]	0	CUFF.36	CUFF.36.1	A1.10	149816	149962	74.0279691071	552.725854			CUFF.39	CUFF.39.1	A1.10	180156	181035	2.5630014268	29.202854	gi|390178388|ref|XP_003736637.1|tramtrack, isoform B [Drosophila pseudoobscura pseudoobscura] >gi|388859427|gb|EIM52710.1| tramtrack, isoform B [Drosophila pseudoobscura pseudoobscura]	3.3e-06	CUFF.40	CUFF.40.1	A1.10	86882	88841	4.5703933341	50.442050	gi|170052067|ref|XP_001862053.1|claudin 12 [Culex quinquefasciatus] >gi|167873078|gb|EDS36461.1| claudin 12 [Culex quinquefasciatus]	5.5e-146
CUFF.39	CUFF.39.1	A1.10	119315	120230	4.3554399205	42.092021			CUFF.37	CUFF.37.1	A1.10	237412	238726	11.7277204248	137.625129	gi|170051388|ref|XP_001861739.1|conserved hypothetical protein [Culex quinquefasciatus] >gi|167872676|gb|EDS36059.1| conserved hypothetical protein [Culex quinquefasciatus]	5.5e-09	CUFF.40	CUFF.40.1	A1.10	180421	180898	3.5912609110	40.918849	gi|70923932|ref|XP_734896.1|hypothetical protein [Plasmodium chabaudi chabaudi] >gi|56508060|emb|CAH88530.1| hypothetical protein PC403407.00.0 [Plasmodium chabaudi chabaudi]	0.00062	CUFF.41	CUFF.41.1	A1.10	88999	91093	212.2949231449	2203.464884	gi|157126475|ref|XP_001660898.1|hypothetical protein AaeL_AAEL010538 [Aedes aegypti] >gi|108873249|gb|EAT37474.1| AAEL010538-PA [Aedes aegypti]	1.8e-35
CUFF.40	CUFF.40.1	A1.10	119571	120230	25.2119050097	243.653927			CUFF.38	CUFF.38.1	A1.10	226570	227541	0.9485845637	11.148467	gi|195565993|ref|XP_002106578.1|GD16965 [Drosophila simulans] >gi|194203958|gb|EDX17534.1| GD16965 [Drosophila simulans]	1.1e-114	CUFF.41	CUFF.41.1	A1.10	232037	232898	0.2804262236	3.139434			CUFF.42	CUFF.42.1	A1.10	101636	102519	0.3150044827	3.489729	gi|270009192|gb|EFA05640.1|hypothetical protein TcasGA2_TC015848 [Tribolium castaneum]	7.3e-99
CUFF.41	CUFF.41.1	A1.10	149822	149963	157.2167726103	1026.956372			CUFF.39	CUFF.39.1	A1.10	230994	235094	0.3942491211	4.431920	gi|195565993|ref|XP_002106578.1|GD16965 [Drosophila simulans] >gi|194203958|gb|EDX17534.1| GD16965 [Drosophila simulans]	4e-22	CUFF.42	CUFF.42.1	A1.10	239911	243423	45.2831801066	515.526416			CUFF.43	CUFF.43.1	A1.10	102643	104798	0.3827510146	4.856722	gi|400295076|gb|AFP81887.1|prophenoloxidase 1 [Bactrocera dorsalis]	9.4e-120
CUFF.42	CUFF.42.1	A1.10	136386	138779	26.8801683926	300.857342	gi|195579156|ref|XP_002079428.1|GD22020 [Drosophila simulans] >gi|194191437|gb|EDX05013.1| GD22020 [Drosophila simulans]	3.7e-22	CUFF.39	CUFF.39.2	A1.10	230994	235094	1.0113112479	11.368573	gi|195565993|ref|XP_002106578.1|GD16965 [Drosophila simulans] >gi|194203958|gb|EDX17534.1| GD16965 [Drosophila simulans]	4.7e-22	CUFF.42	CUFF.42.2	A1.10	239911	241031	52.2339730591	594.657726			CUFF.44	CUFF.44.1	A1.10	103680	106162	1.5267962851	19.373495	gi|157167493|ref|XP_001654823.1|GTP-binding protein [Aedes aegypti] >gi|108882448|gb|EAT46673.1| AAEL002160-PA [Aedes aegypti]	0
CUFF.43	CUFF.43.1	A1.10	226471	227463	0.8713477733	9.224535	gi|195565993|ref|XP_002106578.1|GD16965 [Drosophila simulans] >gi|194203958|gb|EDX17534.1| GD16965 [Drosophila simulans]	1.3e-117	CUFF.40	CUFF.40.1	A1.10	241879	243081	0.2247776246	2.575709			CUFF.43	CUFF.43.1	A1.10	285395	286349	0.6471807448	7.849109			CUFF.45	CUFF.45.1	A1.10	106833	108009	0.3982042217	4.742302	gi|91089491|ref|XP_969723.1|PREDICTED: similar to U6 snRNA-associated Sm-like protein [Tribolium castaneum]	2.3e-29
CUFF.44	CUFF.44.1	A1.10	230563	234986	1.6253472573	17.280761	gi|195565993|ref|XP_002106578.1|GD16965 [Drosophila simulans] >gi|194203958|gb|EDX17534.1| GD16965 [Drosophila simulans]	6e-26	CUFF.41	CUFF.41.1	A1.10	244836	245842	0.5478574243	6.160390			CUFF.44	CUFF.44.1	A1.10	300389	304196	28.0223076222	316.720493	gi|170066801|ref|XP_001868229.1|fidgetin [Culex quinquefasciatus] >gi|167862972|gb|EDS26355.1| fidgetin [Culex quinquefasciatus]	2.5e-96	CUFF.46	CUFF.46.1	A1.10	119329	120230	2.2055868969	22.447131
CUFF.45	CUFF.45.1	A1.10	237412	238881	9.8092188675	108.283342	gi|170051388|ref|XP_001861739.1|conserved hypothetical protein [Culex quinquefasciatus] >gi|167872676|gb|EDS36059.1| conserved hypothetical protein [Culex quinquefasciatus]	6.5e-09	CUFF.41	CUFF.41.2	A1.10	245255	245842	1.2249866354	13.774378			CUFF.45	CUFF.45.1	A1.10	304933	306776	19.5895301026	228.676435	gi|157129344|ref|XP_001655379.1|hypothetical protein AaeL_AAEL002480 [Aedes aegypti] >gi|108882114|gb|EAT46339.1| AAEL002480-PA [Aedes aegypti]	2.2e-16	CUFF.47	CUFF.47.1	A1.10	119329	120230	1.3250331948	13.485387
CUFF.46	CUFF.46.1	A1.10	239872	240910	21.7515244942	236.805381			CUFF.42	CUFF.42.1	A1.10	239880	240672	51.8277972355	611.069652			CUFF.46	CUFF.46.1	A1.1	797431	816697	22.8343504780	282.313689	gi|157125836|ref|XP_001660806.1|kinesin-like protein KIF1B [Aedes aegypti] >gi|108882659|gb|EAT46884.1| AAEL001986-PA [Aedes aegypti]	0	CUFF.47	CUFF.47.2	A1.10	119329	120230	1.7870416451	18.187430
CUFF.47	CUFF.47.1	A1.10	241846	243162	0.2755737342	3.000127			CUFF.43	CUFF.43.1	A1.10	304940	306769	1.1157346825	13.944491	gi|157129344|ref|XP_001655379.1|hypothetical protein AaeL_AAEL002480 [Aedes aegypti] >gi|108882114|gb|EAT46339.1| AAEL002480-PA [Aedes aegypti]	2.1e-16	CUFF.47	CUFF.47.1	A1.1	797431	806864	35.9055075148	443.919624	gi|157125836|ref|XP_001660806.1|kinesin-like protein KIF1B [Aedes aegypti] >gi|108882659|gb|EAT46884.1| AAEL001986-PA [Aedes aegypti]	0	CUFF.48	CUFF.48.1	A1.10	136622	138840	12.9925579146	143.809715	gi|195579156|ref|XP_002079428.1|GD22020 [Drosophila simulans] >gi|194191437|gb|EDX05013.1| GD22020 [Drosophila simulans]	4.9e-22
CUFF.48	CUFF.48.1	A1.10	245247	245931	1.0975259782	11.371762			CUFF.44	CUFF.44.1	A1.10	299929	301408	4.1281766273	48.517385	gi|158297524|ref|XP_317746.4|AGAP007769-PA [Anopheles gambiae str. PEST] >gi|157015237|gb|EAA12156.5| AGAP007769-PA [Anopheles gambiae str. PEST]	8.2e-130	CUFF.48	CUFF.48.1	A1.10	310977	315685	52.1013309763	616.251585	gi|157117093|ref|XP_001658696.1|ran gtpase-activating protein [Aedes aegypti] >gi|108876187|gb|EAT40412.1| AAEL007858-PA [Aedes aegypti]	0	CUFF.49	CUFF.49.1	A1.10	149821	149953	169.9860799712	1176.977855
CUFF.49	CUFF.49.1	A1.10	185111	189361	6.0677918573	58.755074			CUFF.45	CUFF.45.1	A1.10	302868	303897	2.0861630018	24.036524			CUFF.49	CUFF.49.1	A1.10	327855	328837	4.0100292299	43.671581	gi|158288205|ref|XP_310082.4|AGAP009405-PA [Anopheles gambiae str. PEST] >gi|157019268|gb|EAA05760.4| AGAP009405-PA [Anopheles gambiae str. PEST]	7.3e-30	CUFF.50	CUFF.50.1	A1.10	230982	233692	0.4738557095	5.194855	gi|195565993|ref|XP_002106578.1|GD16965 [Drosophila simulans] >gi|194203958|gb|EDX17534.1| GD16965 [Drosophila simulans]	9.6e-25
CUFF.50	CUFF.50.1	A1.10	189019	191699	13.4444802345	130.184332	gi|403182525|gb|EAT45715.2|AAEL003045-PA [Aedes aegypti]	8.6e-25	CUFF.46	CUFF.46.1	A1.10	316104	322991	6.6363365398	80.918059	gi|170047758|ref|XP_001851377.1|DNA topoisomerase 2 [Culex quinquefasciatus] >gi|167870064|gb|EDS33447.1| DNA topoisomerase 2 [Culex quinquefasciatus]	0	CUFF.50	CUFF.50.1	A1.10	330060	331812	5.6425242034	64.591648			CUFF.51	CUFF.51.1	A1.10	233751	234983	0.5711657821	6.751982	gi|358339569|dbj|GAA47606.1|hypothetical protein CLF_100574 [Clonorchis sinensis]	6.6e-06
CUFF.51	CUFF.51.1	A1.10	304934	306712	1.2490837984	14.344305	gi|157129344|ref|XP_001655379.1|hypothetical protein AaeL_AAEL002480 [Aedes aegypti] >gi|108882114|gb|EAT46339.1| AAEL002480-PA [Aedes aegypti]	1.9e-16	CUFF.47	CUFF.47.1	A1.10	327827	328846	13.5543822312	140.651236	gi|158288205|ref|XP_310082.4|AGAP009405-PA [Anopheles gambiae str. PEST] >gi|157019268|gb|EAA05760.4| AGAP009405-PA [Anopheles gambiae str. PEST]	7.8e-36	CUFF.51	CUFF.51.1	A1.10	341171	341408	2.9520777285	21.822939			CUFF.52	CUFF.52.1	A1.10	237421	238914	2.7377574525	31.593566	gi|170051388|ref|XP_001861739.1|conserved hypothetical protein [Culex quinquefasciatus] >gi|167872676|gb|EDS36059.1| conserved hypothetical protein [Culex quinquefasciatus]	6.6e-09
CUFF.52	CUFF.52.1	A1.10	299782	301394	1.7821835239	19.194995	gi|157121213|ref|XP_001659879.1|aaa atpase [Aedes aegypti] >gi|108874664|gb|EAT38889.1| AAEL009254-PA [Aedes aegypti]	2.7e-116	CUFF.48	CUFF.48.1	A1.10	329501	331820	20.1688332709	226.869450			CUFF.52	CUFF.52.1	A1.10	353512	354022	9.9852997664	86.187785	gi|443691642|gb|ELT93439.1|hypothetical protein CAPTEDRAFT_213743 [Capitella teleta]	0.00013	CUFF.53	CUFF.53.1	A1.1	799302	814181	30.2717780806	356.800359	gi|157125836|ref|XP_001660806.1|kinesin-like protein KIF1B [Aedes aegypti] >gi|108882659|gb|EAT46884.1| AAEL001986-PA [Aedes aegypti]	0
CUFF.53	CUFF.53.1	A1.10	300275	301394	4.6594037920	50.184075	gi|170066801|ref|XP_001868229.1|fidgetin [Culex quinquefasciatus] >gi|167862972|gb|EDS26355.1| fidgetin [Culex quinquefasciatus]	7.9e-135	CUFF.49	CUFF.49.1	A1.10	340076	341418	0.9401989483	8.029604			CUFF.53	CUFF.53.1	A1.10	387490	388057	7.7359160493	85.353709			CUFF.54	CUFF.54.1	A1.10	239880	243628	85.5818801238	982.456560
CUFF.53	CUFF.53.2	A1.10	302853	303988	2.1449826578	23.102520			CUFF.50	CUFF.50.1	A1.10	342506	343407	0.4720062084	5.138613			CUFF.54	CUFF.54.1	A1.10	388829	389393	0.9699399858	10.217513			CUFF.55	CUFF.55.1	A1.10	243677	244134	1.1035714715	10.697528
CUFF.54	CUFF.54.1	A1.10	316129	322991	4.0686066743	45.518727	gi|157167886|ref|XP_001656143.1|DNA topoisomerase/gyrase [Aedes aegypti] >gi|108871009|gb|EAT35234.1| AAEL012584-PA, partial [Aedes aegypti]	0	CUFF.50	CUFF.50.2	A1.10	342506	343684	0.3931593567	4.280227			CUFF.55	CUFF.55.1	A1.10	389472	393684	12.1118708518	143.695477	gi|170036043|ref|XP_001845875.1|nuclear hormone receptor FTZ-F1 beta [Culex quinquefasciatus] >gi|167878566|gb|EDS41949.1| nuclear hormone receptor FTZ-F1 beta [Culex quinquefasciatus]	0	CUFF.56	CUFF.56.1	A1.10	285386	286349	1.5985773951	19.923292
CUFF.54	CUFF.54.2	A1.10	316732	322991	4.8236342419	53.965819	gi|157167886|ref|XP_001656143.1|DNA topoisomerase/gyrase [Aedes aegypti] >gi|108871009|gb|EAT35234.1| AAEL012584-PA, partial [Aedes aegypti]	0	CUFF.50	CUFF.50.3	A1.10	342506	343684	0.4075285923	4.436661			CUFF.56	CUFF.56.1	A1.10	403457	404114	6.7970122087	76.788977			CUFF.57	CUFF.57.1	A1.10	304934	306779	2.0589917313	24.901159	gi|157129344|ref|XP_001655379.1|hypothetical protein AaeL_AAEL002480 [Aedes aegypti] >gi|108882114|gb|EAT46339.1| AAEL002480-PA [Aedes aegypti]	2.2e-16
CUFF.55	CUFF.55.1	A1.10	327844	328837	19.2508274617	191.907096	gi|158288205|ref|XP_310082.4|AGAP009405-PA [Anopheles gambiae str. PEST] >gi|157019268|gb|EAA05760.4| AGAP009405-PA [Anopheles gambiae str. PEST]	1.1e-32	CUFF.51	CUFF.51.1	A1.10	348170	348522	1.1424648377	9.782595			CUFF.57	CUFF.57.1	A1.10	404765	411983	36.8613418257	449.549347	gi|158298801|ref|XP_318959.3|AGAP009846-PA [Anopheles gambiae str. PEST] >gi|157014060|gb|EAA14215.3| AGAP009846-PA [Anopheles gambiae str. PEST]	2.7e-94	CUFF.58	CUFF.58.1	A1.10	299940	301394	1.4009751154	16.929193	gi|157121213|ref|XP_001659879.1|aaa atpase [Aedes aegypti] >gi|108874664|gb|EAT38889.1| AAEL009254-PA [Aedes aegypti]	3e-153
CUFF.56	CUFF.56.1	A1.10	329887	331818	30.9927084956	322.093421			CUFF.52	CUFF.52.1	A1.10	353514	354021	13.0898498783	111.903955	gi|443691642|gb|ELT93439.1|hypothetical protein CAPTEDRAFT_213743 [Capitella teleta]	0.00013	CUFF.58	CUFF.58.1	A1.10	316080	322868	76.0908546811	924.831322	gi|157167886|ref|XP_001656143.1|DNA topoisomerase/gyrase [Aedes aegypti] >gi|108871009|gb|EAT35234.1| AAEL012584-PA, partial [Aedes aegypti]	0	CUFF.58	CUFF.58.2	A1.10	302870	303908	0.9216977142	11.137670
CUFF.57	CUFF.57.1	A1.10	340137	341051	0.2556788805	2.743770			CUFF.53	CUFF.53.1	A1.10	361494	361737	2.5114958963	20.434816			CUFF.59	CUFF.59.1	A1.10	425145	427024	22.4130357179	264.504348	gi|170062758|ref|XP_001866808.1|inositol monophosphatase [Culex quinquefasciatus] >gi|167880573|gb|EDS43956.1| inositol monophosphatase [Culex quinquefasciatus]	1.1e-124	CUFF.59	CUFF.59.1	A1.10	316126	322986	2.0060409628	23.900606	gi|170047758|ref|XP_001851377.1|DNA topoisomerase 2 [Culex quinquefasciatus] >gi|167870064|gb|EDS33447.1| DNA topoisomerase 2 [Culex quinquefasciatus]	0
CUFF.58	CUFF.58.1	A1.10	341168	341427	13.2861593225	90.985930			CUFF.54	CUFF.54.1	A1.10	309028	315586	16.3315345985	199.692283	gi|72003823|gb|AAZ65852.1|Ran GTPase-activating protein [Aedes aegypti] >gi|77808099|gb|ABB03731.1| Ran GTPase-activating protein [Aedes aegypti]	2.1e-152	CUFF.60	CUFF.60.1	A1.10	427139	427482	1.0516433811	7.950854			CUFF.60	CUFF.60.1	A1.10	327835	328850	18.0575567287	180.775731	gi|158288205|ref|XP_310082.4|AGAP009405-PA [Anopheles gambiae str. PEST] >gi|157019268|gb|EAA05760.4| AGAP009405-PA [Anopheles gambiae str. PEST]	5.8e-35
CUFF.59	CUFF.59.1	A1.10	342527	343360	1.6091967143	15.490545			CUFF.55	CUFF.55.1	A1.10	380492	381519	0.1865171412	2.152231			CUFF.61	CUFF.61.1	A1.10	510237	510932	0.4590632935	3.778008			CUFF.61	CUFF.61.1	A1.10	330042	331818	18.8032117104	209.738239
CUFF.60	CUFF.60.1	A1.10	343449	344920	0.2760518069	2.979199			CUFF.56	CUFF.56.1	A1.10	387473	388098	7.2482210161	81.042248			CUFF.62	CUFF.62.1	A1.10	511136	514487	0.5983802467	7.154365	gi|170061371|ref|XP_001866205.1|kek1 [Culex quinquefasciatus] >gi|167879632|gb|EDS43015.1| kek1 [Culex quinquefasciatus]	0	CUFF.62	CUFF.62.1	A1.10	340264	341432	0.6013213626	5.204411
CUFF.61	CUFF.61.1	A1.10	348175	348536	1.0635424256	8.550363			CUFF.57	CUFF.57.1	A1.10	388806	389411	1.4032505126	14.480814			CUFF.63	CUFF.63.1	A1.11	30	4024	12.4833043462	124.650355	gi|157110966|ref|XP_001651332.1|short-chain dehydrogenase [Aedes aegypti] >gi|157129467|ref|XP_001661689.1| short-chain dehydrogenase [Aedes aegypti] >gi|108872186|gb|EAT36411.1| AAEL011488-PA [Aedes aegypti] >gi|108878579|gb|EAT42804.1| AAEL005703-PA [Aedes aegypti]	2.3e-136	CUFF.63	CUFF.63.1	A1.10	342490	343284	0.6636322619	7.658279
CUFF.62	CUFF.62.1	A1.10	353460	354020	12.4736312812	103.151944	gi|443691642|gb|ELT93439.1|hypothetical protein CAPTEDRAFT_213743 [Capitella teleta]	0.00018	CUFF.58	CUFF.58.1	A1.10	403402	404047	0.3745489745	3.961779			CUFF.64	CUFF.64.1	A1.11	6195	6626	1.6910766319	19.672513			CUFF.64	CUFF.64.1	A1.10	353514	354079	12.0702037808	105.481346	gi|443691642|gb|ELT93439.1|hypothetical protein CAPTEDRAFT_213743 [Capitella teleta]	0.00018
CUFF.63	CUFF.63.1	A1.10	309030	315671	20.2645178318	227.431888	gi|157117093|ref|XP_001658696.1|ran gtpase-activating protein [Aedes aegypti] >gi|108876187|gb|EAT40412.1| AAEL007858-PA [Aedes aegypti]	4.9e-177	CUFF.59	CUFF.59.1	A1.10	389472	393881	2.3068787901	27.710667	gi|170036043|ref|XP_001845875.1|nuclear hormone receptor FTZ-F1 beta [Culex quinquefasciatus] >gi|167878566|gb|EDS41949.1| nuclear hormone receptor FTZ-F1 beta [Culex quinquefasciatus]	0	CUFF.65	CUFF.65.1	A1.11	8177	10015	1.0940467013	11.956473	gi|145533747|ref|XP_001452618.1|hypothetical protein [Paramecium tetraurelia strain d4-2] >gi|124420317|emb|CAK85221.1| unnamed protein product [Paramecium tetraurelia]	6.1e-06	CUFF.65	CUFF.65.1	A1.10	309041	315669	8.1713392297	96.383920	gi|157117093|ref|XP_001658696.1|ran gtpase-activating protein [Aedes aegypti] >gi|108876187|gb|EAT40412.1| AAEL007858-PA [Aedes aegypti]	0
CUFF.64	CUFF.64.1	A1.10	387473	388057	9.4964411374	101.670287			CUFF.60	CUFF.60.1	A1.10	413177	417382	3.3835950834	40.581461	gi|158293531|ref|XP_557901.3|AGAP008748-PA [Anopheles gambiae str. PEST] >gi|157016752|gb|EAL40287.3| AGAP008748-PA [Anopheles gambiae str. PEST]	2.3e-149	CUFF.66	CUFF.66.1	A1.11	18348	19860	1.0034423035	11.642477	gi|170031494|ref|XP_001843620.1|cytochrome P450 4p1 [Culex quinquefasciatus] >gi|167870186|gb|EDS33569.1| cytochrome P450 4p1 [Culex quinquefasciatus]	2.8e-71	CUFF.66	CUFF.66.1	A1.10	379341	381630	3.0109816327	33.585689
CUFF.65	CUFF.65.1	A1.10	403432	404058	0.7112018439	7.433032			CUFF.61	CUFF.61.1	A1.10	413911	416047	5.4809716578	65.736541	gi|158293527|ref|XP_314863.4|AGAP008746-PA [Anopheles gambiae str. PEST] >gi|157016750|gb|EAA10110.4| AGAP008746-PA [Anopheles gambiae str. PEST]	1.5e-161	CUFF.67	CUFF.67.1	A1.11	21708	24473	6.6971967891	83.216011	gi|326909119|gb|AEA11029.1|target of rapamycin [Ochlerotatus triseriatus]	0	CUFF.67	CUFF.67.1	A1.10	387611	388161	9.2184170308	99.368602
CUFF.66	CUFF.66.1	A1.10	389200	393878	5.5024067240	61.051982	gi|170036043|ref|XP_001845875.1|nuclear hormone receptor FTZ-F1 beta [Culex quinquefasciatus] >gi|167878566|gb|EDS41949.1| nuclear hormone receptor FTZ-F1 beta [Culex quinquefasciatus]	0	CUFF.62	CUFF.62.1	A1.10	410863	413055	6.5929437250	83.058643	gi|158298801|ref|XP_318959.3|AGAP009846-PA [Anopheles gambiae str. PEST] >gi|157014060|gb|EAA14215.3| AGAP009846-PA [Anopheles gambiae str. PEST]	1.1e-21	CUFF.68	CUFF.68.1	A1.11	27073	31613	2.4136611543	28.521577	gi|157108501|ref|XP_001650255.1|fkbp-rapamycin associated protein [Aedes aegypti] >gi|108884015|gb|EAT48240.1| AAEL000693-PA [Aedes aegypti]	0	CUFF.68	CUFF.68.1	A1.10	403400	404592	0.8404161917	8.929175	gi|168702079|ref|ZP_02734356.1|hypothetical protein GobsU_21305 [Gemmata obscuriglobus UQM 2246]	5.9e-05
CUFF.67	CUFF.67.1	A1.10	413457	417383	8.2162839384	91.552371	gi|158293527|ref|XP_314863.4|AGAP008746-PA [Anopheles gambiae str. PEST] >gi|157016750|gb|EAA10110.4| AGAP008746-PA [Anopheles gambiae str. PEST]	1.9e-154	CUFF.63	CUFF.63.1	A1.10	405144	413055	5.8347638862	73.507009	gi|170046060|ref|XP_001850603.1|ras-related protein Rab-9 [Culex quinquefasciatus] >gi|167868965|gb|EDS32348.1| ras-related protein Rab-9 [Culex quinquefasciatus]	5.5e-58	CUFF.69	CUFF.69.1	A1.10	413242	417384	17.6003517552	205.877970	gi|158293531|ref|XP_557901.3|AGAP008748-PA [Anopheles gambiae str. PEST] >gi|157016752|gb|EAL40287.3| AGAP008748-PA [Anopheles gambiae str. PEST]	1.5e-149	CUFF.69	CUFF.69.1	A1.10	389524	393866	5.6084158960	65.609750	gi|170036043|ref|XP_001845875.1|nuclear hormone receptor FTZ-F1 beta [Culex quinquefasciatus] >gi|167878566|gb|EDS41949.1| nuclear hormone receptor FTZ-F1 beta [Culex quinquefasciatus]	0
CUFF.68	CUFF.68.1	A1.10	404765	411375	9.7054135171	112.385191	gi|158298801|ref|XP_318959.3|AGAP009846-PA [Anopheles gambiae str. PEST] >gi|157014060|gb|EAA14215.3| AGAP009846-PA [Anopheles gambiae str. PEST]	3.4e-96	CUFF.65	CUFF.65.1	A1.10	429266	431088	0.3899562567	5.056144	gi|157115908|ref|XP_001652709.1|yellow protein precursor, putative [Aedes aegypti] >gi|108876711|gb|EAT40936.1| AAEL007374-PA [Aedes aegypti]	7.2e-170	CUFF.70	CUFF.70.1	A1.10	413918	417384	22.2274645100	260.003057	gi|158293527|ref|XP_314863.4|AGAP008746-PA [Anopheles gambiae str. PEST] >gi|157016750|gb|EAA10110.4| AGAP008746-PA [Anopheles gambiae str. PEST]	5.6e-156	CUFF.70	CUFF.70.1	A1.10	425146	426820	5.1546748993	62.436527	gi|170062758|ref|XP_001866808.1|inositol monophosphatase [Culex quinquefasciatus] >gi|167880573|gb|EDS43956.1| inositol monophosphatase [Culex quinquefasciatus]	1.1e-125
CUFF.69	CUFF.69.1	A1.10	410845	412039	21.5767081915	249.850505	gi|158298801|ref|XP_318959.3|AGAP009846-PA [Anopheles gambiae str. PEST] >gi|157014060|gb|EAA14215.3| AGAP009846-PA [Anopheles gambiae str. PEST]	1.8e-22	CUFF.66	CUFF.66.1	A1.10	510242	514492	1.3694309307	15.840008	gi|170061371|ref|XP_001866205.1|kek1 [Culex quinquefasciatus] >gi|167879632|gb|EDS43015.1| kek1 [Culex quinquefasciatus]	0	CUFF.71	CUFF.71.1	A1.11	41155	45126	1.1144641219	12.014573	gi|157111285|ref|XP_001651470.1|hypothetical protein AaeL_AAEL005814 [Aedes aegypti] >gi|108878464|gb|EAT42689.1| AAEL005814-PA [Aedes aegypti]	8.4e-17	CUFF.71	CUFF.71.1	A1.10	427294	428941	3.1669493029	24.668831
CUFF.70	CUFF.70.1	A1.10	425145	428918	7.0601226826	72.433792	gi|170062758|ref|XP_001866808.1|inositol monophosphatase [Culex quinquefasciatus] >gi|167880573|gb|EDS43956.1| inositol monophosphatase [Culex quinquefasciatus]	2.1e-120	CUFF.67	CUFF.67.1	A1.10	425144	428972	13.0905278847	144.881114	gi|170062758|ref|XP_001866808.1|inositol monophosphatase [Culex quinquefasciatus] >gi|167880573|gb|EDS43956.1| inositol monophosphatase [Culex quinquefasciatus]	2.3e-123	CUFF.72	CUFF.72.1	A1.11	46470	47229	18.1984679283	198.444029	gi|223587758|emb|CAR82249.1|hypothetical protein [Cotesia congregata]	3.1e-58	CUFF.72	CUFF.72.1	A1.10	429393	431118	0.3379264322	4.387108	gi|157115908|ref|XP_001652709.1|yellow protein precursor, putative [Aedes aegypti] >gi|108876711|gb|EAT40936.1| AAEL007374-PA [Aedes aegypti]	1.4e-156
CUFF.70	CUFF.70.2	A1.10	425145	428994	6.7458167838	69.209150	gi|170062758|ref|XP_001866808.1|inositol monophosphatase [Culex quinquefasciatus] >gi|167880573|gb|EDS43956.1| inositol monophosphatase [Culex quinquefasciatus]	2.8e-123	CUFF.67	CUFF.67.2	A1.10	425144	428972	5.1900359239	57.441395	gi|170062758|ref|XP_001866808.1|inositol monophosphatase [Culex quinquefasciatus] >gi|167880573|gb|EDS43956.1| inositol monophosphatase [Culex quinquefasciatus]	6.5e-92	CUFF.73	CUFF.73.1	A1.11	52894	54157	0.7539787982	8.012212	gi|170052607|ref|XP_001862299.1|conserved hypothetical protein [Culex quinquefasciatus] >gi|167873454|gb|EDS36837.1| conserved hypothetical protein [Culex quinquefasciatus]	2.1e-26	CUFF.73	CUFF.73.1	A1.10	510144	514492	0.7164375226	8.235541	gi|170061371|ref|XP_001866205.1|kek1 [Culex quinquefasciatus] >gi|167879632|gb|EDS43015.1| kek1 [Culex quinquefasciatus]	0
CUFF.71	CUFF.71.1	A1.10	510147	514492	1.4646723904	15.616299	gi|170061371|ref|XP_001866205.1|kek1 [Culex quinquefasciatus] >gi|167879632|gb|EDS43015.1| kek1 [Culex quinquefasciatus]	0	CUFF.68	CUFF.68.1	A1.10	621723	621863	189.4902079784	1372.331416			CUFF.74	CUFF.74.1	A1.11	100509	101834	0.6113485895	6.620117			CUFF.74	CUFF.74.1	A1.10	621721	621864	204.0489152469	1451.012306
CUFF.72	CUFF.72.1	A1.10	593052	593875	0.2683603780	3.027837			CUFF.69	CUFF.69.1	A1.10	662588	663239	1.1233669412	9.988083	gi|312384001|gb|EFR28844.1|hypothetical protein AND_02704 [Anopheles darlingi]	2.1e-37	CUFF.75	CUFF.75.1	A1.11	32868	38498	35.7199497919	410.138313	gi|386769952|ref|NP_001246113.1|diaphanous, isoform D [Drosophila melanogaster] >gi|383291599|gb|AFH03787.1| diaphanous, isoform D [Drosophila melanogaster]	0	CUFF.75	CUFF.75.1	A1.10	647143	647303	39.2439864312	317.011370
CUFF.73	CUFF.73.1	A1.11	34	4025	8.4217517075	85.160556	gi|157110966|ref|XP_001651332.1|short-chain dehydrogenase [Aedes aegypti] >gi|157129467|ref|XP_001661689.1| short-chain dehydrogenase [Aedes aegypti] >gi|108872186|gb|EAT36411.1| AAEL011488-PA [Aedes aegypti] >gi|108878579|gb|EAT42804.1| AAEL005703-PA [Aedes aegypti]	2.2e-136	CUFF.70	CUFF.70.1	A1.11	33	4019	8.2648441920	88.057785	gi|157110966|ref|XP_001651332.1|short-chain dehydrogenase [Aedes aegypti] >gi|157129467|ref|XP_001661689.1| short-chain dehydrogenase [Aedes aegypti] >gi|108872186|gb|EAT36411.1| AAEL011488-PA [Aedes aegypti] >gi|108878579|gb|EAT42804.1| AAEL005703-PA [Aedes aegypti]	1.7e-135	CUFF.76	CUFF.76.1	A1.11	102376	104145	135.1497510316	1690.937249	gi|157119079|ref|XP_001659326.1|elongation factor tu (ef-tu) [Aedes aegypti] >gi|108875477|gb|EAT39702.1| AAEL008517-PA [Aedes aegypti]	0	CUFF.76	CUFF.76.1	A1.10	661056	661166	6392.6591285143	44262.555095
CUFF.74	CUFF.74.1	A1.11	6146	6631	51.1862057139	537.452751			CUFF.71	CUFF.71.1	A1.11	5924	6632	21.2215772240	243.497383			CUFF.76	CUFF.76.2	A1.11	103697	104386	173.0896611103	2165.625561	gi|91091140|ref|XP_970339.1|PREDICTED: similar to GA19322-PA [Tribolium castaneum] >gi|270013130|gb|EFA09578.1| hypothetical protein TcasGA2_TC011692 [Tribolium castaneum]	6.3e-56	CUFF.77	CUFF.77.1	A1.11	470	4022	22.2152025139	262.944454	gi|157110966|ref|XP_001651332.1|short-chain dehydrogenase [Aedes aegypti] >gi|157129467|ref|XP_001661689.1| short-chain dehydrogenase [Aedes aegypti] >gi|108872186|gb|EAT36411.1| AAEL011488-PA [Aedes aegypti] >gi|108878579|gb|EAT42804.1| AAEL005703-PA [Aedes aegypti]	2.4e-136
CUFF.75	CUFF.75.1	A1.11	8170	8753	24.5593223173	244.792947	gi|145533747|ref|XP_001452618.1|hypothetical protein [Paramecium tetraurelia strain d4-2] >gi|124420317|emb|CAK85221.1| unnamed protein product [Paramecium tetraurelia]	0.00039	CUFF.72	CUFF.72.1	A1.11	8180	8901	10.3275843350	115.768935			CUFF.77	CUFF.77.1	A1.11	106318	111367	33.7771646707	407.489785	gi|157114115|ref|XP_001652166.1|abc transporter [Aedes aegypti] >gi|108877400|gb|EAT41625.1| AAEL006717-PA [Aedes aegypti]	0	CUFF.78	CUFF.78.1	A1.11	5815	6632	9.1090921499	103.870712
CUFF.76	CUFF.76.1	A1.11	21786	24473	11.5037461031	134.730722	gi|326909119|gb|AEA11029.1|target of rapamycin [Ochlerotatus triseriatus]	0	CUFF.73	CUFF.73.1	A1.11	9342	9830	0.5246188236	5.380982			CUFF.78	CUFF.78.1	A1.11	115015	117209	57.7308835914	676.069527	gi|170049923|ref|XP_001870961.1|conserved hypothetical protein [Culex quinquefasciatus] >gi|167871584|gb|EDS34967.1| conserved hypothetical protein [Culex quinquefasciatus]	2.1e-131	CUFF.79	CUFF.79.1	A1.11	8173	9208	6.4324301893	66.420087
CUFF.77	CUFF.77.1	A1.11	27073	31138	1.8651304281	20.943661	gi|157108501|ref|XP_001650255.1|fkbp-rapamycin associated protein [Aedes aegypti] >gi|108884015|gb|EAT48240.1| AAEL000693-PA [Aedes aegypti]	0	CUFF.74	CUFF.74.1	A1.11	18337	19149	0.7149760572	7.627273	gi|157139025|ref|XP_001647559.1|cytochrome P450 [Aedes aegypti] >gi|108865485|gb|EAT32227.1| AAEL015663-PA, partial [Aedes aegypti]	7.9e-43	CUFF.79	CUFF.79.1	A1.11	126246	128237	13.5795795695	155.639949	gi|170044425|ref|XP_001849849.1|monocarboxylate transporter [Culex quinquefasciatus] >gi|167867581|gb|EDS30964.1| monocarboxylate transporter [Culex quinquefasciatus]	9.6e-141	CUFF.79	CUFF.79.2	A1.11	8419	9208	4.2374063819	43.754676
CUFF.78	CUFF.78.1	A1.11	32890	40203	7.1916091140	75.367325	gi|386769952|ref|NP_001246113.1|diaphanous, isoform D [Drosophila melanogaster] >gi|383291599|gb|AFH03787.1| diaphanous, isoform D [Drosophila melanogaster]	0	CUFF.74	CUFF.74.2	A1.11	18337	19149	0.3693025102	3.939672	gi|158295233|ref|XP_316096.4|AGAP006047-PA [Anopheles gambiae str. PEST] >gi|157015937|gb|EAA44145.4| AGAP006047-PA [Anopheles gambiae str. PEST]	2.4e-37	CUFF.79	CUFF.79.2	A1.11	126390	128237	25.5103203556	292.382023	gi|157118539|ref|XP_001659154.1|monocarboxylate transporter [Aedes aegypti] >gi|108875665|gb|EAT39890.1| AAEL008342-PA [Aedes aegypti]	5.7e-148	CUFF.80	CUFF.80.1	A1.11	18334	20104	14.3738556609	156.135165	gi|195473911|ref|XP_002089235.1|GE25343 [Drosophila yakuba] >gi|194175336|gb|EDW88947.1| GE25343 [Drosophila yakuba]	1.6e-52
CUFF.79	CUFF.79.1	A1.11	40608	45142	1.4509844565	14.766930	gi|157111285|ref|XP_001651470.1|hypothetical protein AaeL_AAEL005814 [Aedes aegypti] >gi|108878464|gb|EAT42689.1| AAEL005814-PA [Aedes aegypti]	1.6e-19	CUFF.75	CUFF.75.1	A1.11	27071	31116	1.8610527670	22.252859	gi|157108501|ref|XP_001650255.1|fkbp-rapamycin associated protein [Aedes aegypti] >gi|108884015|gb|EAT48240.1| AAEL000693-PA [Aedes aegypti]	0	CUFF.80	CUFF.80.1	A1.11	155388	157566	20.8591615922	254.011367	gi|157118529|ref|XP_001659149.1|cytochrome P450 [Aedes aegypti] >gi|108875660|gb|EAT39885.1| AAEL008345-PA [Aedes aegypti]	0	CUFF.81	CUFF.81.1	A1.11	21836	24471	7.2504966002	89.844325	gi|326909119|gb|AEA11029.1|target of rapamycin [Ochlerotatus triseriatus]	0
CUFF.80	CUFF.80.1	A1.11	46475	47226	5.4290099561	56.704573	gi|223587758|emb|CAR82249.1|hypothetical protein [Cotesia congregata]	2.8e-58	CUFF.76	CUFF.76.1	A1.11	21695	24472	9.9945828103	127.067440	gi|326909119|gb|AEA11029.1|target of rapamycin [Ochlerotatus triseriatus]	0	CUFF.81	CUFF.81.1	A1.11	159131	160529	0.3384578284	3.720670	gi|471232311|ref|XP_004037263.1|protein kinase domain protein [Ichthyophthirius multifiliis] >gi|340507289|gb|EGR33277.1| protein kinase domain protein [Ichthyophthirius multifiliis]	0.00023	CUFF.82	CUFF.82.1	A1.11	27074	31610	2.1999338740	25.915165	gi|157108501|ref|XP_001650255.1|fkbp-rapamycin associated protein [Aedes aegypti] >gi|108884015|gb|EAT48240.1| AAEL000693-PA [Aedes aegypti]	0
CUFF.81	CUFF.81.1	A1.11	52905	53838	0.3440149614	3.064284	gi|170052607|ref|XP_001862299.1|conserved hypothetical protein [Culex quinquefasciatus] >gi|167873454|gb|EDS36837.1| conserved hypothetical protein [Culex quinquefasciatus]	3.9e-21	CUFF.77	CUFF.77.1	A1.11	40637	45121	1.4190030712	15.436265	gi|157111285|ref|XP_001651470.1|hypothetical protein AaeL_AAEL005814 [Aedes aegypti] >gi|108878464|gb|EAT42689.1| AAEL005814-PA [Aedes aegypti]	5.1e-16	CUFF.82	CUFF.82.1	A1.11	166505	168539	19.1886477004	238.293567	gi|157118529|ref|XP_001659149.1|cytochrome P450 [Aedes aegypti] >gi|108875660|gb|EAT39885.1| AAEL008345-PA [Aedes aegypti]	0	CUFF.83	CUFF.83.1	A1.11	32842	38577	16.8458134627	194.131862	gi|386769952|ref|NP_001246113.1|diaphanous, isoform D [Drosophila melanogaster] >gi|383291599|gb|AFH03787.1| diaphanous, isoform D [Drosophila melanogaster]	0
CUFF.82	CUFF.82.1	A1.11	92915	93795	0.2460136998	2.629615			CUFF.78	CUFF.78.1	A1.11	32998	40204	2.3460756274	27.227629	gi|386769952|ref|NP_001246113.1|diaphanous, isoform D [Drosophila melanogaster] >gi|383291599|gb|AFH03787.1| diaphanous, isoform D [Drosophila melanogaster]	0	CUFF.83	CUFF.83.1	A1.11	183950	185155	0.1994344788	2.211449	gi|195129057|ref|XP_002008975.1|GI13786 [Drosophila mojavensis] >gi|193920584|gb|EDW19451.1| GI13786 [Drosophila mojavensis]	4e-07	CUFF.84	CUFF.84.1	A1.11	40681	45135	0.5213890623	5.642245	gi|157111285|ref|XP_001651470.1|hypothetical protein AaeL_AAEL005814 [Aedes aegypti] >gi|108878464|gb|EAT42689.1| AAEL005814-PA [Aedes aegypti]	1.1e-17
CUFF.83	CUFF.83.1	A1.11	99762	104345	39.0416256835	458.003860	gi|157119079|ref|XP_001659326.1|elongation factor tu (ef-tu) [Aedes aegypti] >gi|108875477|gb|EAT39702.1| AAEL008517-PA [Aedes aegypti]	0	CUFF.78	CUFF.78.2	A1.11	36479	40204	2.9312588895	34.019036	gi|575927|gb|AAA67715.1|diaphanous protein [Drosophila melanogaster]	0	CUFF.84	CUFF.84.1	A1.11	377065	379140	0.7812451038	8.662914	gi|195132695|ref|XP_002010778.1|GI21724 [Drosophila mojavensis] >gi|193907566|gb|EDW06433.1| GI21724 [Drosophila mojavensis]	0	CUFF.85	CUFF.85.1	A1.11	46470	47225	3.6381751363	39.661798	gi|223587758|emb|CAR82249.1|hypothetical protein [Cotesia congregata]	2.9e-58
CUFF.84	CUFF.84.1	A1.11	106330	109138	19.2686284041	220.723393	gi|157114115|ref|XP_001652166.1|abc transporter [Aedes aegypti] >gi|108877400|gb|EAT41625.1| AAEL006717-PA [Aedes aegypti]	0	CUFF.79	CUFF.79.1	A1.11	46473	47223	6.0087073410	67.400701	gi|223587758|emb|CAR82249.1|hypothetical protein [Cotesia congregata]	2.8e-58	CUFF.85	CUFF.85.1	A1.11	382193	384420	1.1440581383	11.463864	gi|195164143|ref|XP_002022908.1|GL16469 [Drosophila persimilis] >gi|194104970|gb|EDW27013.1| GL16469 [Drosophila persimilis]	7.3e-80	CUFF.86	CUFF.86.1	A1.11	52887	53965	0.5233378183	6.774507	gi|170052607|ref|XP_001862299.1|conserved hypothetical protein [Culex quinquefasciatus] >gi|167873454|gb|EDS36837.1| conserved hypothetical protein [Culex quinquefasciatus]	2.3e-23
CUFF.85	CUFF.85.1	A1.11	109412	111368	75.3817972469	845.957077	gi|170073711|ref|XP_001870420.1|NADH-ubiquinone oxidoreductase 75 kDa subunit [Culex quinquefasciatus] >gi|167870367|gb|EDS33750.1| NADH-ubiquinone oxidoreductase 75 kDa subunit [Culex quinquefasciatus]	0	CUFF.80	CUFF.80.1	A1.11	106328	109240	17.8046177051	221.979381	gi|157114115|ref|XP_001652166.1|abc transporter [Aedes aegypti] >gi|108877400|gb|EAT41625.1| AAEL006717-PA [Aedes aegypti]	0	CUFF.86	CUFF.86.1	A1.11	392740	393279	8.7729722416	65.476909	gi|442615220|ref|NP_001259256.1|CG42492, isoform F [Drosophila melanogaster] >gi|440216452|gb|AGB95102.1| CG42492, isoform F [Drosophila melanogaster]	1.1e-09	CUFF.87	CUFF.87.1	A1.11	88937	90830	0.2807305824	3.357419
CUFF.86	CUFF.86.1	A1.11	115009	117209	25.9680023171	285.334410	gi|170049923|ref|XP_001870961.1|conserved hypothetical protein [Culex quinquefasciatus] >gi|167871584|gb|EDS34967.1| conserved hypothetical protein [Culex quinquefasciatus]	2.3e-131	CUFF.81	CUFF.81.1	A1.11	109419	111366	57.3839720011	689.869888	gi|170073711|ref|XP_001870420.1|NADH-ubiquinone oxidoreductase 75 kDa subunit [Culex quinquefasciatus] >gi|167870367|gb|EDS33750.1| NADH-ubiquinone oxidoreductase 75 kDa subunit [Culex quinquefasciatus]	0	CUFF.87	CUFF.87.1	A1.11	396102	396846	0.6797480627	6.341608			CUFF.88	CUFF.88.1	A1.11	92282	93781	0.5766035154	6.930175	gi|261327641|emb|CBH10617.1|T. brucei spp.-specific protein [Trypanosoma brucei gambiense DAL972]	8.2e-22
CUFF.87	CUFF.87.1	A1.11	126265	128236	40.7227672612	439.023939	gi|157118539|ref|XP_001659154.1|monocarboxylate transporter [Aedes aegypti] >gi|108875665|gb|EAT39890.1| AAEL008342-PA [Aedes aegypti]	4.1e-155	CUFF.82	CUFF.82.1	A1.11	114930	117208	18.2313735764	217.219388	gi|170049923|ref|XP_001870961.1|conserved hypothetical protein [Culex quinquefasciatus] >gi|167871584|gb|EDS34967.1| conserved hypothetical protein [Culex quinquefasciatus]	5.4e-131	CUFF.88	CUFF.88.1	A1.11	130855	133625	16.3663866759	146.358845	gi|358339569|dbj|GAA47606.1|hypothetical protein CLF_100574 [Clonorchis sinensis]	4.6e-08	CUFF.89	CUFF.89.1	A1.10	406688	417382	14.2484670805	173.030670	gi|158293531|ref|XP_557901.3|AGAP008748-PA [Anopheles gambiae str. PEST] >gi|157016752|gb|EAL40287.3| AGAP008748-PA [Anopheles gambiae str. PEST]	4.2e-145
CUFF.88	CUFF.88.1	A1.11	129753	130329	0.4023277119	4.467679			CUFF.83	CUFF.83.1	A1.11	126246	128068	23.0560247336	272.190077	gi|170044425|ref|XP_001849849.1|monocarboxylate transporter [Culex quinquefasciatus] >gi|167867581|gb|EDS30964.1| monocarboxylate transporter [Culex quinquefasciatus]	1.5e-141	CUFF.89	CUFF.89.1	A1.11	415232	416938	57.8743744013	651.093079	gi|170051421|ref|XP_001861755.1|conserved hypothetical protein [Culex quinquefasciatus] >gi|167872692|gb|EDS36075.1| conserved hypothetical protein [Culex quinquefasciatus]	8.2e-68	CUFF.90	CUFF.90.1	A1.11	104863	105578	0.2778850188	3.270913
CUFF.89	CUFF.89.1	A1.11	131584	133036	2.4976669886	20.771808	gi|358339569|dbj|GAA47606.1|hypothetical protein CLF_100574 [Clonorchis sinensis]	1.5e-08	CUFF.84	CUFF.84.1	A1.11	129544	130926	0.2142623803	2.434231			CUFF.90	CUFF.90.1	A1.11	415232	421032	13.0219281930	146.498125	gi|383853467|ref|XP_003702244.1|PREDICTED: MOSC domain-containing protein 1, mitochondrial-like [Megachile rotundata]	4.4e-74	CUFF.91	CUFF.91.1	A1.11	100196	104346	12.1830751898	151.276386	gi|157119079|ref|XP_001659326.1|elongation factor tu (ef-tu) [Aedes aegypti] >gi|108875477|gb|EAT39702.1| AAEL008517-PA [Aedes aegypti]	0
CUFF.90	CUFF.90.1	A1.11	133636	134403	0.3214428144	2.974572			CUFF.85	CUFF.85.1	A1.11	131215	132738	1.4707724345	13.350372	gi|358339569|dbj|GAA47606.1|hypothetical protein CLF_100574 [Clonorchis sinensis]	3e-05	CUFF.90	CUFF.90.2	A1.11	415232	419973	9.9490726224	111.928161	gi|328789546|ref|XP_001120819.2|PREDICTED: MOSC domain-containing protein 2, mitochondrial-like [Apis mellifera]	8.1e-75	CUFF.93	CUFF.93.1	A1.11	115015	117209	46.8237303933	544.831222	gi|170049923|ref|XP_001870961.1|conserved hypothetical protein [Culex quinquefasciatus] >gi|167871584|gb|EDS34967.1| conserved hypothetical protein [Culex quinquefasciatus]	2.1e-131
CUFF.91	CUFF.91.1	A1.11	137354	144172	15.3797962791	151.941383	gi|195345683|ref|XP_002039398.1|GM22748 [Drosophila sechellia] >gi|194134624|gb|EDW56140.1| GM22748 [Drosophila sechellia]	5.6e-50	CUFF.86	CUFF.86.1	A1.11	131617	131914	28.7770578479	261.212687			CUFF.91	CUFF.91.1	A1.12	24501	25469	4.0292462049	41.725796	gi|195114286|ref|XP_002001698.1|GI15594 [Drosophila mojavensis] >gi|193912273|gb|EDW11140.1| GI15594 [Drosophila mojavensis]	9.5e-53	CUFF.94	CUFF.94.1	A1.11	105714	111365	18.6624029608	223.808058	gi|157114115|ref|XP_001652166.1|abc transporter [Aedes aegypti] >gi|108877400|gb|EAT41625.1| AAEL006717-PA [Aedes aegypti]	0
CUFF.92	CUFF.92.1	A1.10	593946	595848	26.4781776948	304.357203	gi|157133728|ref|XP_001662985.1|Odorant receptor 83c, putative [Aedes aegypti]	2e-22	CUFF.87	CUFF.87.1	A1.11	52900	54140	0.4601139800	5.865166	gi|170052607|ref|XP_001862299.1|conserved hypothetical protein [Culex quinquefasciatus] >gi|167873454|gb|EDS36837.1| conserved hypothetical protein [Culex quinquefasciatus]	1.8e-26	CUFF.92	CUFF.92.1	A1.12	24921	25469	47.2975903354	489.801199	gi|195114286|ref|XP_002001698.1|GI15594 [Drosophila mojavensis] >gi|193912273|gb|EDW11140.1| GI15594 [Drosophila mojavensis]	3.4e-58	CUFF.94	CUFF.94.2	A1.11	109406	111365	31.0701360091	372.607258	gi|170073711|ref|XP_001870420.1|NADH-ubiquinone oxidoreductase 75 kDa subunit [Culex quinquefasciatus] >gi|167870367|gb|EDS33750.1| NADH-ubiquinone oxidoreductase 75 kDa subunit [Culex quinquefasciatus]	0
CUFF.92	CUFF.92.2	A1.10	594498	596874	19.5098009092	224.258199	gi|157133728|ref|XP_001662985.1|Odorant receptor 83c, putative [Aedes aegypti]	1.5e-18	CUFF.88	CUFF.88.1	A1.11	137421	144782	9.3859648289	101.554056	gi|195345683|ref|XP_002039398.1|GM22748 [Drosophila sechellia] >gi|194134624|gb|EDW56140.1| GM22748 [Drosophila sechellia]	1.3e-49	CUFF.93	CUFF.93.1	A1.11	137087	144758	53.0663076218	546.131216	gi|195345683|ref|XP_002039398.1|GM22748 [Drosophila sechellia] >gi|194134624|gb|EDW56140.1| GM22748 [Drosophila sechellia]	7.4e-50	CUFF.95	CUFF.95.1	A1.11	152294	157004	4.6527947433	52.301354	gi|157118529|ref|XP_001659149.1|cytochrome P450 [Aedes aegypti] >gi|108875660|gb|EAT39885.1| AAEL008345-PA [Aedes aegypti]	0
CUFF.95	CUFF.95.1	A1.10	619623	621274	3.9975866769	31.032429	gi|157133728|ref|XP_001662985.1|Odorant receptor 83c, putative [Aedes aegypti]	2e-23	CUFF.92	CUFF.92.1	A1.11	92282	93775	0.2401006857	3.238982	gi|261327641|emb|CBH10617.1|T. brucei spp.-specific protein [Trypanosoma brucei gambiense DAL972]	8.1e-22	CUFF.93	CUFF.93.2	A1.11	137260	144758	68.1860969135	701.736331	gi|195345683|ref|XP_002039398.1|GM22748 [Drosophila sechellia] >gi|194134624|gb|EDW56140.1| GM22748 [Drosophila sechellia]	1.5e-49	CUFF.96	CUFF.96.1	A1.11	152294	157563	1.9104841419	21.475460	gi|157118529|ref|XP_001659149.1|cytochrome P450 [Aedes aegypti] >gi|108875660|gb|EAT39885.1| AAEL008345-PA [Aedes aegypti]	0
CUFF.96	CUFF.96.1	A1.10	621719	621910	22.5016930887	150.752214			CUFF.93	CUFF.93.1	A1.11	152665	153559	0.4214750543	4.643894	gi|170070516|ref|XP_001869607.1|monocarboxylate transporter [Culex quinquefasciatus] >gi|167866410|gb|EDS29793.1| monocarboxylate transporter [Culex quinquefasciatus]	9.9e-65	CUFF.94	CUFF.94.1	A1.12	40979	47665	17.2122562078	209.044210	gi|157124684|ref|XP_001654152.1|vesicle protein sorting-associated [Aedes aegypti] >gi|108882781|gb|EAT47006.1| AAEL001859-PA [Aedes aegypti]	0	CUFF.97	CUFF.97.1	A1.11	167235	167904	0.3696281386	4.094868	gi|157118529|ref|XP_001659149.1|cytochrome P450 [Aedes aegypti] >gi|108875660|gb|EAT39885.1| AAEL008345-PA [Aedes aegypti]	5.8e-65
CUFF.97	CUFF.97.1	A1.11	154680	157510	1.1177841779	12.139815	gi|157118529|ref|XP_001659149.1|cytochrome P450 [Aedes aegypti] >gi|108875660|gb|EAT39885.1| AAEL008345-PA [Aedes aegypti]	0	CUFF.94	CUFF.94.1	A1.11	153875	154684	0.4859314844	5.139924	gi|170070516|ref|XP_001869607.1|monocarboxylate transporter [Culex quinquefasciatus] >gi|167866410|gb|EDS29793.1| monocarboxylate transporter [Culex quinquefasciatus]	1.7e-58	CUFF.95	CUFF.95.1	A1.12	61105	61721	42.7181900633	466.136152			CUFF.98	CUFF.98.1	A1.11	177401	177847	1.2959755539	14.825437
CUFF.98	CUFF.98.1	A1.10	622028	625358	2.0465179418	15.405581	gi|403182525|gb|EAT45715.2|AAEL003045-PA [Aedes aegypti]	1.1e-23	CUFF.95	CUFF.95.1	A1.11	155324	156925	0.4220779412	5.252370	gi|157118529|ref|XP_001659149.1|cytochrome P450 [Aedes aegypti] >gi|108875660|gb|EAT39885.1| AAEL008345-PA [Aedes aegypti]	0	CUFF.96	CUFF.96.1	A1.12	64077	64832	42.2436216713	421.559037			CUFF.99	CUFF.99.1	A1.11	177933	178285	1.7965240543	17.414700
CUFF.99	CUFF.99.1	A1.10	626037	626905	1.0975060752	9.494113	gi|357608122|gb|EHJ65835.1|hypothetical protein KGM_08717 [Danaus plexippus]	2.6e-15	CUFF.96	CUFF.96.1	A1.11	102154	104964	16.4614448294	206.339637	gi|91091140|ref|XP_970339.1|PREDICTED: similar to GA19322-PA [Tribolium castaneum] >gi|270013130|gb|EFA09578.1| hypothetical protein TcasGA2_TC011692 [Tribolium castaneum]	9.3e-163	CUFF.97	CUFF.97.1	A1.12	69641	70108	0.9972525960	9.093861			CUFF.100	CUFF.100.1	A1.11	184173	185033	0.2389960890	2.557419	gi|195129057|ref|XP_002008975.1|GI13786 [Drosophila mojavensis] >gi|193920584|gb|EDW19451.1| GI13786 [Drosophila mojavensis]	1.5e-07
CUFF.100	CUFF.100.1	A1.10	632070	633568	8.2092934076	69.870716	gi|170067925|ref|XP_001868672.1|Odorant receptor 83c [Culex quinquefasciatus] >gi|167863970|gb|EDS27353.1| Odorant receptor 83c [Culex quinquefasciatus]	1.2e-10	CUFF.97	CUFF.97.1	A1.11	97676	104378	18.2205968613	228.390119	gi|157119079|ref|XP_001659326.1|elongation factor tu (ef-tu) [Aedes aegypti] >gi|108875477|gb|EAT39702.1| AAEL008517-PA [Aedes aegypti]	0	CUFF.98	CUFF.98.1	A1.12	70870	72716	0.4731163384	5.296642	gi|312383070|gb|EFR28291.1|hypothetical protein AND_03973 [Anopheles darlingi]	1.4e-130	CUFF.101	CUFF.101.1	A1.11	375217	378875	4.8256721491	53.912777	gi|195132695|ref|XP_002010778.1|GI21724 [Drosophila mojavensis] >gi|193907566|gb|EDW06433.1| GI21724 [Drosophila mojavensis]	0
CUFF.101	CUFF.101.1	A1.11	159137	160549	4.8110196396	55.504916	gi|358341080|dbj|GAA28806.2|casein kinase 1 alpha [Clonorchis sinensis]	6.4e-09	CUFF.98	CUFF.98.1	A1.11	167426	168520	0.4866530376	6.088507	gi|157118529|ref|XP_001659149.1|cytochrome P450 [Aedes aegypti] >gi|108875660|gb|EAT39885.1| AAEL008345-PA [Aedes aegypti]	5.1e-145	CUFF.99	CUFF.99.1	A1.12	74858	75383	8.7544825595	78.185369			CUFF.102	CUFF.102.1	A1.11	380389	381328	0.3301240679	3.092509
CUFF.101	CUFF.101.2	A1.11	159137	161021	4.6873986603	54.078696	gi|358341080|dbj|GAA28806.2|casein kinase 1 alpha [Clonorchis sinensis]	6.4e-09	CUFF.99	CUFF.99.1	A1.11	159127	161042	3.2240753429	40.337843	gi|358341080|dbj|GAA28806.2|casein kinase 1 alpha [Clonorchis sinensis]	6.9e-09	CUFF.99	CUFF.99.2	A1.12	74858	75383	13.1228586821	117.198879			CUFF.103	CUFF.103.1	A1.11	382297	384386	3.5474764715	34.005565	gi|195164143|ref|XP_002022908.1|GL16469 [Drosophila persimilis] >gi|194104970|gb|EDW27013.1| GL16469 [Drosophila persimilis]	2.6e-80
CUFF.101	CUFF.101.3	A1.11	159137	161021	6.6276762526	76.463753	gi|358341080|dbj|GAA28806.2|casein kinase 1 alpha [Clonorchis sinensis]	6.4e-09	CUFF.99	CUFF.99.2	A1.11	159127	160570	3.3500199139	41.913591	gi|358341080|dbj|GAA28806.2|casein kinase 1 alpha [Clonorchis sinensis]	6.9e-09	CUFF.100	CUFF.100.1	A1.12	79752	80544	2.1472528782	24.461483	gi|157132770|ref|XP_001662636.1|sodium-dependent phosphate transporter [Aedes aegypti] >gi|108871081|gb|EAT35306.1| AAEL012522-PA [Aedes aegypti]	7e-69	CUFF.104	CUFF.104.1	A1.11	392153	393283	0.8081721744	6.782735	gi|442615216|ref|NP_001259254.1|CG42492, isoform D [Drosophila melanogaster] >gi|440216450|gb|AGB95100.1| CG42492, isoform D [Drosophila melanogaster]	9.3e-09
CUFF.102	CUFF.102.1	A1.11	166529	168539	1.5322748695	17.304681	gi|157118529|ref|XP_001659149.1|cytochrome P450 [Aedes aegypti] >gi|108875660|gb|EAT39885.1| AAEL008345-PA [Aedes aegypti]	0	CUFF.99	CUFF.99.3	A1.11	159127	161042	3.7814042502	47.310833	gi|358341080|dbj|GAA28806.2|casein kinase 1 alpha [Clonorchis sinensis]	6.9e-09	CUFF.100	CUFF.100.2	A1.12	79784	80544	7.9854564284	90.970237	gi|112983918|ref|NP_001036849.1|Ec74 protein [Bombyx mori] >gi|10801572|dbj|BAB16699.1| EC74 [Bombyx mori]	4.5e-87	CUFF.105	CUFF.105.1	A1.11	396100	396908	2.0270877664	19.910807
CUFF.103	CUFF.103.1	A1.11	183589	185417	0.3329041315	3.337704	gi|7627|emb|CAA31066.1|unnamed protein product [Drosophila melanogaster]	2.4e-45	CUFF.100	CUFF.100.1	A1.11	183381	185417	0.3073922510	3.516362	gi|7627|emb|CAA31066.1|unnamed protein product [Drosophila melanogaster]	6e-45	CUFF.101	CUFF.101.1	A1.12	54511	54888	32.7288844046	234.024183	gi|195339583|ref|XP_002036397.1|GM17765 [Drosophila sechellia] >gi|194130277|gb|EDW52320.1| GM17765 [Drosophila sechellia]	5.4e-14	CUFF.106	CUFF.106.1	A1.11	415156	417688	52.4097068053	588.389697	gi|170051421|ref|XP_001861755.1|conserved hypothetical protein [Culex quinquefasciatus] >gi|167872692|gb|EDS36075.1| conserved hypothetical protein [Culex quinquefasciatus]	2.9e-102
CUFF.104	CUFF.104.1	A1.10	647547	647895	5.8981411497	38.527274			CUFF.101	CUFF.101.1	A1.11	375257	377679	1.7710283050	18.212630	gi|291220133|gb|ADD84713.1|yellow [Drosophila guttifera]	2.9e-103	CUFF.102	CUFF.102.1	A1.12	58007	59388	89.5842282460	1063.051427	gi|170037674|ref|XP_001846681.1|shaggy-like protein kinase [Culex quinquefasciatus] >gi|167880965|gb|EDS44348.1| shaggy-like protein kinase [Culex quinquefasciatus]	0	CUFF.107	CUFF.107.1	A1.11	435083	435765	0.2967253558	2.465420
CUFF.105	CUFF.105.1	A1.11	375245	379044	4.1222094117	43.731082	gi|195132695|ref|XP_002010778.1|GI21724 [Drosophila mojavensis] >gi|193907566|gb|EDW06433.1| GI21724 [Drosophila mojavensis]	0	CUFF.102	CUFF.102.1	A1.11	377949	379192	1.8192264785	20.050528	gi|195132695|ref|XP_002010778.1|GI21724 [Drosophila mojavensis] >gi|193907566|gb|EDW06433.1| GI21724 [Drosophila mojavensis]	2e-70	CUFF.103	CUFF.103.1	A1.12	59638	60697	32.2315772947	369.003323	gi|242007604|ref|XP_002424626.1|erk1/2, putative [Pediculus humanus corporis] >gi|212508077|gb|EEB11888.1| erk1/2, putative [Pediculus humanus corporis]	3.8e-12	CUFF.108	CUFF.108.1	A1.11	437230	438288	0.4962883445	6.108949	gi|170031789|ref|XP_001843766.1|conserved hypothetical protein [Culex quinquefasciatus] >gi|167871165|gb|EDS34548.1| conserved hypothetical protein [Culex quinquefasciatus]	2.8e-40
CUFF.106	CUFF.106.1	A1.11	380814	381321	0.8845941594	7.383334			CUFF.103	CUFF.103.1	A1.11	382339	382697	1.6946547752	14.937627			CUFF.104	CUFF.104.1	A1.12	59984	60697	44.1618721656	505.587345			CUFF.109	CUFF.109.1	A1.12	24953	25657	14.6903596709	154.516938	gi|158299604|ref|XP_319699.3|AGAP008944-PA [Anopheles gambiae str. PEST] >gi|157013596|gb|EAA14785.3| AGAP008944-PA [Anopheles gambiae str. PEST]	3.7e-51
CUFF.107	CUFF.107.1	A1.11	381665	382150	0.8989312987	6.562726			CUFF.104	CUFF.104.1	A1.11	383104	383661	0.6967805623	5.732356			CUFF.105	CUFF.105.1	A1.12	85642	87604	59.9653301052	722.368009	gi|170051491|ref|XP_001861787.1|glutamine synthetase 1, mitochondrial [Culex quinquefasciatus] >gi|167872724|gb|EDS36107.1| glutamine synthetase 1, mitochondrial [Culex quinquefasciatus]	0	CUFF.110	CUFF.110.1	A1.12	40979	43344	8.0292308814	98.104081	gi|157124684|ref|XP_001654152.1|vesicle protein sorting-associated [Aedes aegypti] >gi|108882781|gb|EAT47006.1| AAEL001859-PA [Aedes aegypti]	0
CUFF.108	CUFF.108.1	A1.10	659689	661787	5.9829885353	46.086681	gi|403182525|gb|EAT45715.2|AAEL003045-PA [Aedes aegypti]	5.7e-25	CUFF.105	CUFF.105.1	A1.11	383732	384378	0.7178550551	8.791996	gi|195164143|ref|XP_002022908.1|GL16469 [Drosophila persimilis] >gi|194104970|gb|EDW27013.1| GL16469 [Drosophila persimilis]	3.7e-86	CUFF.106	CUFF.106.1	A1.12	105057	109578	11.5044013752	139.741503	gi|157124961|ref|XP_001654184.1|MRAS2, putative [Aedes aegypti] >gi|108882713|gb|EAT46938.1| AAEL001901-PA [Aedes aegypti]	9.2e-91	CUFF.111	CUFF.111.1	A1.12	43600	47668	1.9130722716	22.268718	gi|157107307|ref|XP_001649718.1|serine/threonine-protein kinase MAK [Aedes aegypti] >gi|108879595|gb|EAT43820.1| AAEL004761-PA [Aedes aegypti]	2.7e-180
CUFF.109	CUFF.109.1	A1.11	382353	382658	1.3938370795	10.925627			CUFF.106	CUFF.106.1	A1.11	418158	419212	0.3300736890	4.008579	gi|157104278|ref|XP_001648334.1|molybdopterin cofactor sulfurase (mosc) [Aedes aegypti] >gi|108869227|gb|EAT33452.1| AAEL014275-PA [Aedes aegypti]	3.6e-61	CUFF.106	CUFF.106.2	A1.12	105127	109578	6.5597589351	79.679989	gi|157124961|ref|XP_001654184.1|MRAS2, putative [Aedes aegypti] >gi|108882713|gb|EAT46938.1| AAEL001901-PA [Aedes aegypti]	1e-90	CUFF.111	CUFF.111.2	A1.12	44457	47668	3.3880599042	39.438003	gi|157107307|ref|XP_001649718.1|serine/threonine-protein kinase MAK [Aedes aegypti] >gi|108879595|gb|EAT43820.1| AAEL004761-PA [Aedes aegypti]	0
CUFF.110	CUFF.110.1	A1.11	383107	383570	0.8011716738	6.354766			CUFF.107	CUFF.107.1	A1.11	420397	421574	4.2542902761	42.346202	gi|170029510|ref|XP_001842635.1|ankyrin repeat domain-containing protein 49 [Culex quinquefasciatus] >gi|167863219|gb|EDS26602.1| ankyrin repeat domain-containing protein 49 [Culex quinquefasciatus]	3.7e-44	CUFF.107	CUFF.107.1	A1.12	133289	136201	28.6689304144	334.417970	gi|195114662|ref|XP_002001886.1|GI17084 [Drosophila mojavensis] >gi|193912461|gb|EDW11328.1| GI17084 [Drosophila mojavensis]	6.6e-74	CUFF.112	CUFF.112.1	A1.12	54486	54768	16.4227802469	117.122097	gi|195339583|ref|XP_002036397.1|GM17765 [Drosophila sechellia] >gi|194130277|gb|EDW52320.1| GM17765 [Drosophila sechellia]	1.3e-15
CUFF.111	CUFF.111.1	A1.11	383691	384378	0.9672506752	9.720281	gi|195164143|ref|XP_002022908.1|GL16469 [Drosophila persimilis] >gi|194104970|gb|EDW27013.1| GL16469 [Drosophila persimilis]	6.2e-86	CUFF.108	CUFF.108.1	A1.11	415235	417682	28.6999149311	328.608789	gi|170051421|ref|XP_001861755.1|conserved hypothetical protein [Culex quinquefasciatus] >gi|167872692|gb|EDS36075.1| conserved hypothetical protein [Culex quinquefasciatus]	1.3e-102	CUFF.108	CUFF.108.1	A1.12	125961	131573	19.0793050753	214.219769	gi|157135358|ref|XP_001656619.1|cell division cycle [Aedes aegypti] >gi|108881248|gb|EAT45473.1| AAEL003273-PA [Aedes aegypti]	0	CUFF.113	CUFF.113.1	A1.12	57940	60678	3.8117270971	45.765318	gi|157138129|ref|XP_001664140.1|erk1/2 [Aedes aegypti] >gi|108869569|gb|EAT33794.1| AAEL013939-PA [Aedes aegypti]	0
CUFF.112	CUFF.112.1	A1.11	420299	421574	4.6940520762	44.094049	gi|170029510|ref|XP_001842635.1|ankyrin repeat domain-containing protein 49 [Culex quinquefasciatus] >gi|167863219|gb|EDS26602.1| ankyrin repeat domain-containing protein 49 [Culex quinquefasciatus]	1.3e-43	CUFF.108	CUFF.108.2	A1.11	415235	416887	11.6180484377	133.024535	gi|170051421|ref|XP_001861755.1|conserved hypothetical protein [Culex quinquefasciatus] >gi|167872692|gb|EDS36075.1| conserved hypothetical protein [Culex quinquefasciatus]	1.1e-98	CUFF.109	CUFF.109.1	A1.12	127528	131150	17.3703313654	195.031651	gi|157135358|ref|XP_001656619.1|cell division cycle [Aedes aegypti] >gi|108881248|gb|EAT45473.1| AAEL003273-PA [Aedes aegypti]	0	CUFF.114	CUFF.114.1	A1.12	61105	61687	15.3114959920	161.351605
CUFF.113	CUFF.113.1	A1.12	24974	28078	15.9332711895	158.667613	gi|195114286|ref|XP_002001698.1|GI15594 [Drosophila mojavensis] >gi|193912273|gb|EDW11140.1| GI15594 [Drosophila mojavensis]	5.4e-48	CUFF.109	CUFF.109.1	A1.12	24939	25465	27.3689513300	302.534416	gi|158299604|ref|XP_319699.3|AGAP008944-PA [Anopheles gambiae str. PEST] >gi|157013596|gb|EAA14785.3| AGAP008944-PA [Anopheles gambiae str. PEST]	1.9e-54	CUFF.110	CUFF.110.1	A1.12	136800	138701	0.6159491755	6.464120			CUFF.115	CUFF.115.1	A1.12	64078	65276	21.6336539442	214.513826	gi|356527449|ref|XP_003532323.1|PREDICTED: probable inositol transporter 1-like [Glycine max]	8.8e-06
CUFF.114	CUFF.114.1	A1.11	415237	417640	29.2240328849	307.567165	gi|170051421|ref|XP_001861755.1|conserved hypothetical protein [Culex quinquefasciatus] >gi|167872692|gb|EDS36075.1| conserved hypothetical protein [Culex quinquefasciatus]	8.5e-103	CUFF.110	CUFF.110.1	A1.12	54405	54768	18.4297379260	131.685077	gi|195339583|ref|XP_002036397.1|GM17765 [Drosophila sechellia] >gi|194130277|gb|EDW52320.1| GM17765 [Drosophila sechellia]	3.3e-15	CUFF.111	CUFF.111.1	A1.12	253177	253403	4.7262061294	44.452373			CUFF.116	CUFF.116.1	A1.12	66765	67997	6.5779888767	69.807654	gi|170046155|ref|XP_001850642.1|sugar transporter [Culex quinquefasciatus] >gi|167869026|gb|EDS32409.1| sugar transporter [Culex quinquefasciatus]	1.3e-12
CUFF.114	CUFF.114.2	A1.11	415237	416887	13.6606442843	143.770904	gi|170051421|ref|XP_001861755.1|conserved hypothetical protein [Culex quinquefasciatus] >gi|167872692|gb|EDS36075.1| conserved hypothetical protein [Culex quinquefasciatus]	1.1e-98	CUFF.111	CUFF.111.1	A1.12	57681	59406	8.7240651402	106.423378	gi|157138129|ref|XP_001664140.1|erk1/2 [Aedes aegypti] >gi|108869569|gb|EAT33794.1| AAEL013939-PA [Aedes aegypti]	0	CUFF.112	CUFF.112.1	A1.12	253482	254974	1.0323162765	12.462397	gi|157118519|ref|XP_001659145.1|snail protein, putative [Aedes aegypti] >gi|108875674|gb|EAT39899.1| AAEL008336-PA, partial [Aedes aegypti]	4e-96	CUFF.116	CUFF.116.2	A1.12	66977	68063	8.5263127917	90.483871	gi|170046155|ref|XP_001850642.1|sugar transporter [Culex quinquefasciatus] >gi|167869026|gb|EDS32409.1| sugar transporter [Culex quinquefasciatus]	3.9e-17
CUFF.115	CUFF.115.1	A1.12	54497	54884	19.9386903719	133.936404	gi|195339583|ref|XP_002036397.1|GM17765 [Drosophila sechellia] >gi|194130277|gb|EDW52320.1| GM17765 [Drosophila sechellia]	1.7e-15	CUFF.112	CUFF.112.1	A1.12	59641	60698	4.3050315610	49.634015	gi|242007604|ref|XP_002424626.1|erk1/2, putative [Pediculus humanus corporis] >gi|212508077|gb|EEB11888.1| erk1/2, putative [Pediculus humanus corporis]	1.7e-10	CUFF.113	CUFF.113.1	A1.12	347387	348148	0.4327648256	4.498834			CUFF.117	CUFF.117.1	A1.12	69382	70587	0.5292250910	5.050842
CUFF.116	CUFF.116.1	A1.12	57190	57350	27.3463780533	196.492336			CUFF.113	CUFF.113.1	A1.12	61105	61705	18.2572190857	202.031869			CUFF.114	CUFF.114.1	A1.12	347387	348587	0.8086401260	8.406269			CUFF.118	CUFF.118.1	A1.12	71121	72896	1.3948353746	17.066511	gi|312383070|gb|EFR28291.1|hypothetical protein AND_03973 [Anopheles darlingi]	2.5e-130
CUFF.117	CUFF.117.1	A1.12	57683	59403	12.4746715102	137.602629	gi|157138129|ref|XP_001664140.1|erk1/2 [Aedes aegypti] >gi|108869569|gb|EAT33794.1| AAEL013939-PA [Aedes aegypti]	0	CUFF.114	CUFF.114.1	A1.12	64077	64827	51.9486976446	512.388357			CUFF.115	CUFF.115.1	A1.12	362933	365367	6.2232041850	71.504674	gi|157367|gb|AAA28513.1|escargot-encoded protein [Drosophila melanogaster]	3.5e-93	CUFF.119	CUFF.119.1	A1.12	74887	75375	0.8074524414	7.115530
CUFF.118	CUFF.118.1	A1.12	59589	60660	6.4172869906	68.302987	gi|242007604|ref|XP_002424626.1|erk1/2, putative [Pediculus humanus corporis] >gi|212508077|gb|EEB11888.1| erk1/2, putative [Pediculus humanus corporis]	4.9e-11	CUFF.115	CUFF.115.1	A1.12	79770	80990	0.4222652300	4.729231	gi|157132770|ref|XP_001662636.1|sodium-dependent phosphate transporter [Aedes aegypti] >gi|108871081|gb|EAT35306.1| AAEL012522-PA [Aedes aegypti]	4e-79	CUFF.116	CUFF.116.1	A1.12	372145	373575	6.7187821761	80.520917	gi|170059482|ref|XP_001865382.1|escargot [Culex quinquefasciatus] >gi|167878248|gb|EDS41631.1| escargot [Culex quinquefasciatus]	5.4e-91	CUFF.120	CUFF.120.1	A1.12	79752	80985	4.6045819464	53.865101	gi|157132770|ref|XP_001662636.1|sodium-dependent phosphate transporter [Aedes aegypti] >gi|108871081|gb|EAT35306.1| AAEL012522-PA [Aedes aegypti]	1.1e-87
CUFF.119	CUFF.119.1	A1.12	61102	61721	14.5675824969	148.756553			CUFF.115	CUFF.115.2	A1.12	80099	80990	1.1621117084	13.015267	gi|112983918|ref|NP_001036849.1|Ec74 protein [Bombyx mori] >gi|10801572|dbj|BAB16699.1| EC74 [Bombyx mori]	2e-43	CUFF.117	CUFF.117.1	A1.12	413626	414084	0.5426340450	5.264920			CUFF.121	CUFF.121.1	A1.12	85509	87560	11.0815271046	133.802033	gi|170051491|ref|XP_001861787.1|glutamine synthetase 1, mitochondrial [Culex quinquefasciatus] >gi|167872724|gb|EDS36107.1| glutamine synthetase 1, mitochondrial [Culex quinquefasciatus]	0
CUFF.120	CUFF.120.1	A1.12	64077	64822	50.5089674950	473.876076			CUFF.116	CUFF.116.1	A1.12	85261	87146	1.0763345042	12.758930	gi|170051491|ref|XP_001861787.1|glutamine synthetase 1, mitochondrial [Culex quinquefasciatus] >gi|167872724|gb|EDS36107.1| glutamine synthetase 1, mitochondrial [Culex quinquefasciatus]	0	CUFF.118	CUFF.118.1	A1.12	420617	421124	2.8866671285	22.863640			CUFF.122	CUFF.122.1	A1.12	104878	108473	46.3601225334	568.272056	gi|157124961|ref|XP_001654184.1|MRAS2, putative [Aedes aegypti] >gi|108882713|gb|EAT46938.1| AAEL001901-PA [Aedes aegypti]	4.6e-96
CUFF.121	CUFF.121.1	A1.12	64875	65234	1.0297383276	10.395281	gi|170046161|ref|XP_001850645.1|sugar transporter [Culex quinquefasciatus] >gi|167869029|gb|EDS32412.1| sugar transporter [Culex quinquefasciatus]	8e-07	CUFF.117	CUFF.117.1	A1.12	105434	109572	1.4029039224	17.512062	gi|157124961|ref|XP_001654184.1|MRAS2, putative [Aedes aegypti] >gi|108882713|gb|EAT46938.1| AAEL001901-PA [Aedes aegypti]	5.1e-91	CUFF.119	CUFF.119.1	A1.12	421224	422673	0.7806346723	8.194697			CUFF.123	CUFF.123.1	A1.12	126008	126677	127.7067230362	1450.715598	gi|118791404|ref|XP_552886.2|AGAP008990-PA [Anopheles gambiae str. PEST] >gi|116117583|gb|EAL39003.2| AGAP008990-PA [Anopheles gambiae str. PEST]	5.5e-66
CUFF.122	CUFF.122.1	A1.12	70996	71772	0.2987059683	3.512121	gi|31206193|ref|XP_312048.1|AGAP002867-PA [Anopheles gambiae str. PEST] >gi|21295645|gb|EAA07790.1| AGAP002867-PA [Anopheles gambiae str. PEST]	1.5e-54	CUFF.118	CUFF.118.1	A1.12	125963	128887	32.3284837067	377.000744	gi|157134908|ref|XP_001663352.1|phosphatidylcholine-sterol acyltransferase (lecithin-cholesterol acyltransferase) [Aedes aegypti] >gi|108870370|gb|EAT34595.1| AAEL013170-PA [Aedes aegypti]	5.2e-138	CUFF.120	CUFF.120.1	A1.12	417633	418563	0.1955417930	2.574838			CUFF.123	CUFF.123.2	A1.12	126275	128033	48.0016212237	545.286098	gi|157134908|ref|XP_001663352.1|phosphatidylcholine-sterol acyltransferase (lecithin-cholesterol acyltransferase) [Aedes aegypti] >gi|108870370|gb|EAT34595.1| AAEL013170-PA [Aedes aegypti]	1.7e-108
CUFF.123	CUFF.123.1	A1.12	71866	72763	0.2182290438	2.708440	gi|157120808|ref|XP_001653681.1|cytochrome P450 [Aedes aegypti]	4e-59	CUFF.119	CUFF.119.1	A1.12	129009	131287	3.6221015462	41.303798	gi|157135358|ref|XP_001656619.1|cell division cycle [Aedes aegypti] >gi|108881248|gb|EAT45473.1| AAEL003273-PA [Aedes aegypti]	0	CUFF.121	CUFF.121.1	A1.12	419194	419658	1.5919816771	13.607403			CUFF.124	CUFF.124.1	A1.12	131470	132300	0.4178863218	3.616788	gi|170051512|ref|XP_001861797.1|conserved hypothetical protein [Culex quinquefasciatus] >gi|167872734|gb|EDS36117.1| conserved hypothetical protein [Culex quinquefasciatus]	1e-42
CUFF.124	CUFF.124.1	A1.12	79753	80985	1.8208256138	20.684910	gi|157132770|ref|XP_001662636.1|sodium-dependent phosphate transporter [Aedes aegypti] >gi|108871081|gb|EAT35306.1| AAEL012522-PA [Aedes aegypti]	1.1e-87	CUFF.120	CUFF.120.1	A1.12	40979	47719	17.8505418915	218.962366	gi|157124684|ref|XP_001654152.1|vesicle protein sorting-associated [Aedes aegypti] >gi|108882781|gb|EAT47006.1| AAEL001859-PA [Aedes aegypti]	0	CUFF.122	CUFF.122.1	A1.12	432152	432939	0.5785701615	5.123516	gi|145490026|ref|XP_001431014.1|hypothetical protein [Paramecium tetraurelia strain d4-2] >gi|124398116|emb|CAK63616.1| unnamed protein product [Paramecium tetraurelia]	0.00035	CUFF.125	CUFF.125.1	A1.12	133293	136172	6.7501012665	80.276945	gi|195114662|ref|XP_002001886.1|GI17084 [Drosophila mojavensis] >gi|193912461|gb|EDW11328.1| GI17084 [Drosophila mojavensis]	1.2e-84
CUFF.125	CUFF.125.1	A1.12	85157	87365	3.7723018628	41.879011	gi|170051491|ref|XP_001861787.1|glutamine synthetase 1, mitochondrial [Culex quinquefasciatus] >gi|167872724|gb|EDS36107.1| glutamine synthetase 1, mitochondrial [Culex quinquefasciatus]	0	CUFF.121	CUFF.121.1	A1.12	131399	134432	6.8515124131	75.539628	gi|157135354|ref|XP_001656617.1|hypothetical protein AaeL_AAEL003268 [Aedes aegypti] >gi|108881246|gb|EAT45471.1| AAEL003268-PA [Aedes aegypti]	3.5e-39	CUFF.123	CUFF.123.1	A1.12	419815	420466	11.2129785528	97.458268	gi|91079476|ref|XP_967809.1|PREDICTED: similar to CG6870 CG6870-PA [Tribolium castaneum] >gi|270003450|gb|EEZ99897.1| hypothetical protein TcasGA2_TC002681 [Tribolium castaneum]	1.4e-34	CUFF.126	CUFF.126.1	A1.12	199671	201597	1.2841491401	15.690715	gi|358339569|dbj|GAA47606.1|hypothetical protein CLF_100574 [Clonorchis sinensis]	0.00016
CUFF.126	CUFF.126.1	A1.12	105445	109575	1.3739367576	14.854673	gi|157124961|ref|XP_001654184.1|MRAS2, putative [Aedes aegypti] >gi|108882713|gb|EAT46938.1| AAEL001901-PA [Aedes aegypti]	4.8e-91	CUFF.122	CUFF.122.1	A1.12	133423	136162	4.1787898476	46.072197	gi|195114662|ref|XP_002001886.1|GI17084 [Drosophila mojavensis] >gi|193912461|gb|EDW11328.1| GI17084 [Drosophila mojavensis]	4.8e-85	CUFF.124	CUFF.124.1	A1.12	439563	441282	0.3221025667	3.274028	gi|170065326|ref|XP_001867892.1|synaptotagmin [Culex quinquefasciatus] >gi|167882409|gb|EDS45792.1| synaptotagmin [Culex quinquefasciatus]	4.3e-100	CUFF.127	CUFF.127.1	A1.12	253228	253713	0.5483149741	4.486790	gi|195338579|ref|XP_002035902.1|GM16048 [Drosophila sechellia] >gi|194129782|gb|EDW51825.1| GM16048 [Drosophila sechellia]	6.1e-58
CUFF.127	CUFF.127.1	A1.12	125961	129020	35.5252706461	379.763718	gi|157134908|ref|XP_001663352.1|phosphatidylcholine-sterol acyltransferase (lecithin-cholesterol acyltransferase) [Aedes aegypti] >gi|108870370|gb|EAT34595.1| AAEL013170-PA [Aedes aegypti]	2.1e-137	CUFF.123	CUFF.123.1	A1.12	347404	347833	0.6544721775	7.132434			CUFF.125	CUFF.125.1	A1.12	441709	444253	3.0394092976	35.023088	gi|195107726|ref|XP_001998459.1|GI23619 [Drosophila mojavensis] >gi|193915053|gb|EDW13920.1| GI23619 [Drosophila mojavensis]	2.5e-83	CUFF.128	CUFF.128.1	A1.12	253775	255039	0.2567613340	3.368476	gi|157118519|ref|XP_001659145.1|snail protein, putative [Aedes aegypti] >gi|108875674|gb|EAT39899.1| AAEL008336-PA, partial [Aedes aegypti]	6.1e-39
CUFF.128	CUFF.128.1	A1.12	129156	131307	7.2205387470	77.235288	gi|157135358|ref|XP_001656619.1|cell division cycle [Aedes aegypti] >gi|108881248|gb|EAT45473.1| AAEL003273-PA [Aedes aegypti]	0	CUFF.124	CUFF.124.1	A1.12	387757	388350	5.7171304429	67.883627			CUFF.126	CUFF.126.1	A1.12	447549	449152	5.4586155364	53.037264			CUFF.129	CUFF.129.1	A1.12	344382	345848	0.6137403345	6.138192	gi|470605580|ref|XP_004313915.1|PREDICTED: carboxypeptidase N subunit 2 [Tursiops truncatus]	6.1e-21
CUFF.129	CUFF.129.1	A1.12	40979	47718	16.2067988744	182.342006	gi|157124684|ref|XP_001654152.1|vesicle protein sorting-associated [Aedes aegypti] >gi|108882781|gb|EAT47006.1| AAEL001859-PA [Aedes aegypti]	0	CUFF.125	CUFF.125.1	A1.12	412339	414088	0.6097079318	6.288738			CUFF.127	CUFF.127.1	A1.12	445205	446742	17.9616483105	178.276747	gi|77024058|gb|ABA61170.1|Mde8i18_1 [Mayetiola destructor]	1.2e-05	CUFF.130	CUFF.130.1	A1.12	345937	346186	5.1841986459	49.569584
CUFF.129	CUFF.129.2	A1.12	43745	47718	11.6882254647	131.503728	gi|157107307|ref|XP_001649718.1|serine/threonine-protein kinase MAK [Aedes aegypti] >gi|108879595|gb|EAT43820.1| AAEL004761-PA [Aedes aegypti]	0	CUFF.126	CUFF.126.1	A1.12	414187	414694	0.8813697609	9.115488			CUFF.128	CUFF.128.1	A1.12	450817	451527	0.4457676571	5.213256	gi|195024336|ref|XP_001985854.1|GH20862 [Drosophila grimshawi] >gi|193901854|gb|EDW00721.1| GH20862 [Drosophila grimshawi]	4.8e-25	CUFF.131	CUFF.131.1	A1.12	347277	348197	3.0221262976	31.144335
CUFF.130	CUFF.130.1	A1.12	131402	134363	7.2618538702	74.965212	gi|157135354|ref|XP_001656617.1|hypothetical protein AaeL_AAEL003268 [Aedes aegypti] >gi|108881246|gb|EAT45471.1| AAEL003268-PA [Aedes aegypti]	3.4e-39	CUFF.127	CUFF.127.1	A1.12	415308	418607	0.2463625509	2.573720			CUFF.129	CUFF.129.1	A1.12	451995	452514	1.3462145101	13.119991	gi|255950300|ref|XP_002565917.1|Pc22g20170 [Penicillium chrysogenum Wisconsin 54-1255] >gi|211592934|emb|CAP99305.1| Pc22g20170 [Penicillium chrysogenum Wisconsin 54-1255]	2.5e-06	CUFF.132	CUFF.132.1	A1.12	347277	348625	5.6051831785	57.763867	gi|260949571|ref|XP_002619082.1|predicted protein [Clavispora lusitaniae ATCC 42720] >gi|238846654|gb|EEQ36118.1| predicted protein [Clavispora lusitaniae ATCC 42720]	0.00083
CUFF.131	CUFF.131.1	A1.12	133316	136173	4.7571185945	49.108452	gi|195114662|ref|XP_002001886.1|GI17084 [Drosophila mojavensis] >gi|193912461|gb|EDW11328.1| GI17084 [Drosophila mojavensis]	1e-84	CUFF.128	CUFF.128.1	A1.12	419154	419713	6.5834740072	57.283801			CUFF.130	CUFF.130.1	A1.12	457212	459398	1.3604903470	14.788184	gi|195429543|ref|XP_002062817.1|GK19653 [Drosophila willistoni] >gi|194158902|gb|EDW73803.1| GK19653 [Drosophila willistoni]	4.5e-30	CUFF.133	CUFF.133.1	A1.12	348696	350798	1.1892000932	10.961160
CUFF.132	CUFF.132.1	A1.12	363033	365213	0.3857122485	4.199188	gi|157367|gb|AAA28513.1|escargot-encoded protein [Drosophila melanogaster]	5e-94	CUFF.129	CUFF.129.1	A1.12	420621	421111	2.9845611891	23.718578			CUFF.131	CUFF.131.1	A1.13	35922	36116	76.9322181186	607.999866	gi|170049590|ref|XP_001857592.1|echinoid [Culex quinquefasciatus] >gi|167871364|gb|EDS34747.1| echinoid [Culex quinquefasciatus]	3e-14	CUFF.134	CUFF.134.1	A1.12	350849	352993	0.8893527852	9.031511	gi|261333938|emb|CBH16932.1|hypothetical protein TbgDal_XI470 [Trypanosoma brucei gambiense DAL972]	0.00086
CUFF.133	CUFF.133.1	A1.12	372164	373566	0.6724988640	7.687457	gi|170059482|ref|XP_001865382.1|escargot [Culex quinquefasciatus] >gi|167878248|gb|EDS41631.1| escargot [Culex quinquefasciatus]	4.1e-91	CUFF.130	CUFF.130.1	A1.12	421226	422123	1.6663763565	16.847378			CUFF.132	CUFF.132.1	A1.14	14655	15757	1.2051974291	11.759399			CUFF.135	CUFF.135.1	A1.12	362820	364921	0.4433421029	5.050128	gi|157367|gb|AAA28513.1|escargot-encoded protein [Drosophila melanogaster]	2.7e-94
CUFF.134	CUFF.134.1	A1.12	387709	388318	13.8808932015	152.936327			CUFF.131	CUFF.131.1	A1.12	419815	420471	63.6526065941	537.113607	gi|91079476|ref|XP_967809.1|PREDICTED: similar to CG6870 CG6870-PA [Tribolium castaneum] >gi|270003450|gb|EEZ99897.1| hypothetical protein TcasGA2_TC002681 [Tribolium castaneum]	1.5e-34	CUFF.133	CUFF.133.1	A1.14	15838	16750	1.1624994850	9.994210			CUFF.136	CUFF.136.1	A1.12	371583	372946	0.4638023464	5.326144	gi|242006062|ref|XP_002423875.1|zinc finger protein SLUG, putative [Pediculus humanus corporis] >gi|212507121|gb|EEB11137.1| zinc finger protein SLUG, putative [Pediculus humanus corporis]	3.4e-83
CUFF.135	CUFF.135.1	A1.12	412761	414056	0.6126325642	5.729821			CUFF.132	CUFF.132.1	A1.12	439900	441315	0.4585173448	5.068418	gi|170065326|ref|XP_001867892.1|synaptotagmin [Culex quinquefasciatus] >gi|167882409|gb|EDS45792.1| synaptotagmin [Culex quinquefasciatus]	2.8e-54	CUFF.134	CUFF.134.1	A1.14	29022	31877	10.9214205587	122.051852	gi|452166|dbj|BAA04666.1|alpha-amylase [Drosophila orena]	1.9e-158	CUFF.137	CUFF.137.1	A1.12	373083	376288	0.3646957913	3.920614	gi|157118519|ref|XP_001659145.1|snail protein, putative [Aedes aegypti] >gi|108875674|gb|EAT39899.1| AAEL008336-PA, partial [Aedes aegypti]	1.7e-05
CUFF.136	CUFF.136.1	A1.12	420607	421117	4.1860826585	31.159361			CUFF.133	CUFF.133.1	A1.12	502338	503554	0.1936284635	2.535741	gi|270015830|gb|EFA12278.1|hypothetical protein TcasGA2_TC005263 [Tribolium castaneum]	1.4e-46	CUFF.134	CUFF.134.2	A1.14	30441	31455	15.3478865729	171.519627	gi|68266127|gb|AAY88831.1|alpha-amylase [Calliphora vomitoria]	4e-84	CUFF.138	CUFF.138.1	A1.12	409198	409963	0.2534976980	2.808335
CUFF.137	CUFF.137.1	A1.12	421213	422209	1.8932802596	16.989153			CUFF.134	CUFF.134.1	A1.12	504731	505702	0.2907669201	3.972620	gi|190702372|gb|ACE75265.1|integrase core domain-containing protein [Glyptapanteles flavicoxis]	1.9e-113	CUFF.135	CUFF.135.1	A1.14	98933	99277	23.1470474043	207.765677			CUFF.139	CUFF.139.1	A1.12	412126	414071	0.7676377783	7.201100
CUFF.138	CUFF.138.1	A1.12	414189	414708	0.9791717822	9.807280			CUFF.135	CUFF.135.1	A1.12	510607	514242	4.5454043812	60.417937	gi|345491908|ref|XP_001601554.2|PREDICTED: hypothetical protein LOC100117260 [Nasonia vitripennis]	0	CUFF.136	CUFF.136.1	A1.14	112584	114291	35.8860863058	409.350177	gi|158296807|ref|XP_317151.4|AGAP008315-PA [Anopheles gambiae str. PEST] >gi|157014889|gb|EAA12200.4| AGAP008315-PA [Anopheles gambiae str. PEST]	4.8e-144	CUFF.140	CUFF.140.1	A1.12	414156	414744	1.2838363018	13.498474
CUFF.139	CUFF.139.1	A1.12	415325	416842	0.3243651689	3.253852			CUFF.136	CUFF.136.1	A1.13	35922	36110	8.2873866429	63.752398	gi|170049590|ref|XP_001857592.1|echinoid [Culex quinquefasciatus] >gi|167871364|gb|EDS34747.1| echinoid [Culex quinquefasciatus]	3.9e-14	CUFF.137	CUFF.137.1	A1.14	114669	115545	0.3586682502	3.655449	gi|195119077|ref|XP_002004058.1|GI19686 [Drosophila mojavensis] >gi|193914633|gb|EDW13500.1| GI19686 [Drosophila mojavensis]	7.6e-35	CUFF.141	CUFF.141.1	A1.12	414898	415126	4.1412548543	33.452893
CUFF.140	CUFF.140.1	A1.12	417033	418239	0.2543313639	3.067051			CUFF.137	CUFF.137.1	A1.14	29037	31861	2.0238026892	23.352767	gi|157118902|ref|XP_001653283.1|alpha-amylase [Aedes aegypti] >gi|108875543|gb|EAT39768.1| AAEL008452-PA [Aedes aegypti]	0	CUFF.138	CUFF.138.1	A1.14	115631	116150	0.4855199873	4.588412	gi|255728583|ref|XP_002549217.1|hypothetical protein CTRG_03514 [Candida tropicalis MYA-3404] >gi|240133533|gb|EER33089.1| hypothetical protein CTRG_03514 [Candida tropicalis MYA-3404]	0.00011	CUFF.142	CUFF.142.1	A1.12	415332	415971	0.6184112212	5.183302
CUFF.141	CUFF.141.1	A1.12	438511	441293	0.4038147255	4.193362	gi|195388060|ref|XP_002052708.1|GJ17702 [Drosophila virilis] >gi|194149165|gb|EDW64863.1| GJ17702 [Drosophila virilis]	1.1e-166	CUFF.138	CUFF.138.1	A1.14	98932	99277	31.3670520412	290.245198			CUFF.139	CUFF.139.1	A1.14	116273	117008	0.3455082315	3.315464	gi|195119077|ref|XP_002004058.1|GI19686 [Drosophila mojavensis] >gi|193914633|gb|EDW13500.1| GI19686 [Drosophila mojavensis]	1.4e-07	CUFF.143	CUFF.143.1	A1.12	416086	416889	0.3802353919	4.278198
CUFF.141	CUFF.141.2	A1.12	438511	441293	0.1934876340	2.009247	gi|195436720|ref|XP_002066305.1|GK18165 [Drosophila willistoni] >gi|194162390|gb|EDW77291.1| GK18165 [Drosophila willistoni]	1.1e-135	CUFF.139	CUFF.139.1	A1.14	112764	114252	40.9928236189	478.670766	gi|158296807|ref|XP_317151.4|AGAP008315-PA [Anopheles gambiae str. PEST] >gi|157014889|gb|EAA12200.4| AGAP008315-PA [Anopheles gambiae str. PEST]	3.5e-145	CUFF.140	CUFF.140.1	A1.12	459529	468066	18.4634677623	238.121519	gi|157115533|ref|XP_001658251.1|wd40 protein [Aedes aegypti] >gi|108876868|gb|EAT41093.1| AAEL007245-PA [Aedes aegypti]	9.1e-23	CUFF.144	CUFF.144.1	A1.12	417443	418611	0.1930167337	2.158867
CUFF.142	CUFF.142.1	A1.12	419967	420471	78.0632490031	600.376105	gi|242008307|ref|XP_002424948.1|Cytochrome b5, putative [Pediculus humanus corporis] >gi|212508562|gb|EEB12210.1| Cytochrome b5, putative [Pediculus humanus corporis]	4.1e-13	CUFF.140	CUFF.140.1	A1.14	121092	125502	64.8315570875	753.557677	gi|195116471|ref|XP_002002778.1|GI17570 [Drosophila mojavensis] >gi|193913353|gb|EDW12220.1| GI17570 [Drosophila mojavensis]	6.7e-148	CUFF.140	CUFF.140.2	A1.12	462264	464236	62.3239665421	803.786038			CUFF.145	CUFF.145.1	A1.12	419161	419713	6.6396342305	58.867357
CUFF.143	CUFF.143.1	A1.12	441792	442800	0.3579903878	3.692259	gi|157130592|ref|XP_001661932.1|poly [adp-ribose] polymerase [Aedes aegypti] >gi|108871855|gb|EAT36080.1| AAEL011815-PA [Aedes aegypti]	9.2e-59	CUFF.140	CUFF.140.2	A1.14	121092	123702	78.5007277427	912.438767	gi|195116471|ref|XP_002002778.1|GI17570 [Drosophila mojavensis] >gi|193913353|gb|EDW12220.1| GI17570 [Drosophila mojavensis]	7.1e-148	CUFF.141	CUFF.141.1	A1.12	471102	471954	0.2623852950	2.879178	gi|170071916|ref|XP_001870045.1|conserved hypothetical protein [Culex quinquefasciatus] >gi|167867997|gb|EDS31380.1| conserved hypothetical protein [Culex quinquefasciatus]	1.4e-67	CUFF.146	CUFF.146.1	A1.12	419815	420470	62.7258951229	517.902327	gi|91079476|ref|XP_967809.1|PREDICTED: similar to CG6870 CG6870-PA [Tribolium castaneum] >gi|270003450|gb|EEZ99897.1| hypothetical protein TcasGA2_TC002681 [Tribolium castaneum]	1.4e-34
CUFF.144	CUFF.144.1	A1.12	445412	446753	1.0557833368	10.562974	gi|77024058|gb|ABA61170.1|Mde8i18_1 [Mayetiola destructor]	1e-05	CUFF.142	CUFF.142.1	A1.14	126521	128337	0.3010122346	3.269999			CUFF.142	CUFF.142.1	A1.12	472845	478711	31.1312078246	364.010720	gi|157115533|ref|XP_001658251.1|wd40 protein [Aedes aegypti] >gi|108876868|gb|EAT41093.1| AAEL007245-PA [Aedes aegypti]	0	CUFF.147	CUFF.147.1	A1.12	420600	421760	6.4339930534	56.937667
CUFF.145	CUFF.145.1	A1.12	447823	448560	0.3392509269	2.954697			CUFF.143	CUFF.143.1	A1.14	129207	130064	0.4894864847	4.352124			CUFF.143	CUFF.143.1	A1.12	484011	485973	3.2387699644	33.567727			CUFF.148	CUFF.148.1	A1.12	420600	421760	5.0784817885	44.942061
CUFF.146	CUFF.146.1	A1.12	458252	458801	0.8228062834	7.071917	gi|157104022|ref|XP_001648222.1|hypothetical protein AaeL_AAEL003992 [Aedes aegypti] >gi|108880438|gb|EAT44663.1| AAEL003992-PA [Aedes aegypti]	2.7e-16	CUFF.144	CUFF.144.1	A1.14	130815	132820	37.4202583228	412.677760			CUFF.143	CUFF.143.2	A1.12	484011	486527	1.2756413179	13.221186			CUFF.149	CUFF.149.1	A1.12	422771	423542	0.3010270445	3.647527
CUFF.147	CUFF.147.1	A1.12	457207	457882	0.5427470262	4.796556	gi|330799867|ref|XP_003287962.1|hypothetical protein DICPUDRAFT_33308 [Dictyostelium purpureum] >gi|325081986|gb|EGC35483.1| hypothetical protein DICPUDRAFT_33308 [Dictyostelium purpureum]	3.1e-10	CUFF.145	CUFF.145.1	A1.12	459518	472279	7.3267441837	94.236962	gi|170071916|ref|XP_001870045.1|conserved hypothetical protein [Culex quinquefasciatus] >gi|167867997|gb|EDS31380.1| conserved hypothetical protein [Culex quinquefasciatus]	6.9e-157	CUFF.144	CUFF.144.1	A1.12	496425	497623	2.6250345770	28.332541			CUFF.150	CUFF.150.1	A1.12	432155	432478	10.3862532228	88.094730	gi|145490026|ref|XP_001431014.1|hypothetical protein [Paramecium tetraurelia strain d4-2] >gi|124398116|emb|CAK63616.1| unnamed protein product [Paramecium tetraurelia]	1.4e-05
CUFF.148	CUFF.148.1	A1.12	503034	506145	0.2362896771	2.846843	gi|190702372|gb|ACE75265.1|integrase core domain-containing protein [Glyptapanteles flavicoxis]	2.3e-106	CUFF.146	CUFF.146.1	A1.12	460918	478727	9.1731345018	117.985330	gi|157115533|ref|XP_001658251.1|wd40 protein [Aedes aegypti] >gi|108876868|gb|EAT41093.1| AAEL007245-PA [Aedes aegypti]	0	CUFF.145	CUFF.145.1	A1.12	499299	500853	11.9798663467	136.618229			CUFF.150	CUFF.150.2	A1.12	432451	432939	14.5878726881	123.732272
CUFF.149	CUFF.149.1	A1.12	510622	514217	5.4309745939	66.627234	gi|345491908|ref|XP_001601554.2|PREDICTED: hypothetical protein LOC100117260 [Nasonia vitripennis]	0	CUFF.147	CUFF.147.1	A1.12	484129	486560	0.2121833499	2.244362			CUFF.146	CUFF.146.1	A1.14	134991	136245	0.4255306965	4.072549			CUFF.151	CUFF.151.1	A1.12	438412	439463	1.2245649959	13.000898	gi|194880388|ref|XP_001974426.1|GG21095 [Drosophila erecta] >gi|190657613|gb|EDV54826.1| GG21095 [Drosophila erecta]	2.2e-53
CUFF.150	CUFF.150.1	A1.13	19085	20209	0.9469537218	9.702903	gi|170050544|ref|XP_001861359.1|echinoid [Culex quinquefasciatus] >gi|167872155|gb|EDS35538.1| echinoid [Culex quinquefasciatus]	8.5e-86	CUFF.148	CUFF.148.1	A1.12	499203	500366	6.9276268988	77.853317			CUFF.147	CUFF.147.1	A1.14	136401	138722	54.5744839548	608.762093	gi|76780606|emb|CAH04106.1|heat shock protein 70 [Mytilus galloprovincialis]	2e-06	CUFF.152	CUFF.152.1	A1.12	439575	441453	0.7704087931	9.201641	gi|170065326|ref|XP_001867892.1|synaptotagmin [Culex quinquefasciatus] >gi|167882409|gb|EDS45792.1| synaptotagmin [Culex quinquefasciatus]	2.5e-97
CUFF.150	CUFF.150.2	A1.13	19085	19912	0.9279206878	9.507882	gi|170050544|ref|XP_001861359.1|echinoid [Culex quinquefasciatus] >gi|167872155|gb|EDS35538.1| echinoid [Culex quinquefasciatus]	4.7e-85	CUFF.149	CUFF.149.1	A1.14	147235	148786	3.5009579823	37.314562	gi|198473744|ref|XP_001356425.2|GA15514 [Drosophila pseudoobscura pseudoobscura] >gi|198138089|gb|EAL33489.2| GA15514 [Drosophila pseudoobscura pseudoobscura]	1.4e-07	CUFF.148	CUFF.148.1	A1.14	122109	123722	200.1343793315	2284.131888	gi|195116471|ref|XP_002002778.1|GI17570 [Drosophila mojavensis] >gi|193913353|gb|EDW12220.1| GI17570 [Drosophila mojavensis]	7.3e-153	CUFF.153	CUFF.153.1	A1.12	446331	446763	0.6100455792	6.335902
CUFF.151	CUFF.151.1	A1.14	29007	31875	1.5445933174	16.021430	gi|157118902|ref|XP_001653283.1|alpha-amylase [Aedes aegypti] >gi|108875543|gb|EAT39768.1| AAEL008452-PA [Aedes aegypti]	0	CUFF.150	CUFF.150.1	A1.14	153319	157393	20.5239580996	253.046030	gi|157113584|ref|XP_001652008.1|kelch repeat protein [Aedes aegypti] >gi|108877654|gb|EAT41879.1| AAEL006525-PA [Aedes aegypti]	8e-173	CUFF.149	CUFF.149.1	A1.14	124466	125018	0.4410029185	4.445550			CUFF.154	CUFF.154.1	A1.12	452134	452546	0.7329601311	6.459080	gi|340057403|emb|CCC51748.1|conserved hypothetical protein [Trypanosoma vivax Y486]	3.2e-10
CUFF.152	CUFF.152.1	A1.14	83974	85479	0.2571937995	2.672754			CUFF.151	CUFF.151.1	A1.14	198208	201914	0.8000567209	9.199975	gi|157119427|ref|XP_001653376.1|hypothetical protein AaeL_AAEL001494 [Aedes aegypti] >gi|108883159|gb|EAT47384.1| AAEL001494-PA [Aedes aegypti]	0	CUFF.150	CUFF.150.1	A1.14	125159	125848	0.3315159561	2.418452			CUFF.155	CUFF.155.1	A1.12	457205	459371	0.3810840014	4.820542	gi|195429543|ref|XP_002062817.1|GK19653 [Drosophila willistoni] >gi|194158902|gb|EDW73803.1| GK19653 [Drosophila willistoni]	4.4e-30
CUFF.153	CUFF.153.1	A1.14	108834	110640	0.2186306720	2.173224			CUFF.151	CUFF.151.2	A1.14	198208	201914	0.2838045106	3.263512	gi|157119427|ref|XP_001653376.1|hypothetical protein AaeL_AAEL001494 [Aedes aegypti] >gi|108883159|gb|EAT47384.1| AAEL001494-PA [Aedes aegypti]	0	CUFF.151	CUFF.151.1	A1.14	127102	128329	0.2788498930	2.705548			CUFF.156	CUFF.156.1	A1.11	126246	128334	174.4842548273	1899.448802	gi|157118539|ref|XP_001659154.1|monocarboxylate transporter [Aedes aegypti] >gi|108875665|gb|EAT39890.1| AAEL008342-PA [Aedes aegypti]	5.1e-158
CUFF.154	CUFF.154.1	A1.14	112665	114245	30.4612906522	326.306995	gi|158296807|ref|XP_317151.4|AGAP008315-PA [Anopheles gambiae str. PEST] >gi|157014889|gb|EAA12200.4| AGAP008315-PA [Anopheles gambiae str. PEST]	1.1e-144	CUFF.152	CUFF.152.1	A1.14	264681	265235	3.1614011921	28.898430			CUFF.152	CUFF.152.1	A1.14	129206	130059	0.4584795061	4.085273			CUFF.157	CUFF.157.1	A1.11	133774	135292	0.4913438603	4.762868
CUFF.155	CUFF.155.1	A1.14	120964	125882	56.8579419677	607.148903	gi|195116471|ref|XP_002002778.1|GI17570 [Drosophila mojavensis] >gi|193913353|gb|EDW12220.1| GI17570 [Drosophila mojavensis]	3.3e-113	CUFF.153	CUFF.153.1	A1.14	414893	415823	8.9669810707	92.713521	gi|449677534|ref|XP_002168351.2|PREDICTED: voltage-dependent calcium channel subunit alpha-2/delta-1-like [Hydra magnipapillata]	6.4e-21	CUFF.153	CUFF.153.1	A1.14	130565	132911	64.8034551911	690.003838			CUFF.158	CUFF.158.1	A1.11	135435	135768	1.7818705676	17.417804
CUFF.156	CUFF.156.1	A1.14	126612	127487	0.3154122700	3.433843			CUFF.154	CUFF.154.1	A1.14	421169	422173	2.4584189497	22.868627			CUFF.154	CUFF.154.1	A1.14	147234	147620	2.2371584956	21.706086	gi|157954021|ref|NP_001103247.1|nicotinic acetylcholine receptor alpha 10 subunit precursor [Tribolium castaneum] >gi|154810991|gb|ABS86914.1| nicotinic acetylcholine receptor subunit alpha10 [Tribolium castaneum] >gi|270006358|gb|EFA02806.1| nicotinic acetylcholine receptor subunit alpha10 [Tribolium castaneum]	6.9e-09	CUFF.159	CUFF.159.1	A1.11	137251	144789	140.8348849544	1460.847948	gi|195345683|ref|XP_002039398.1|GM22748 [Drosophila sechellia] >gi|194134624|gb|EDW56140.1| GM22748 [Drosophila sechellia]	1.5e-49
CUFF.157	CUFF.157.1	A1.14	127599	128337	0.3104067927	3.686563			CUFF.155	CUFF.155.1	A1.14	464401	471325	5.4189295191	65.622070	gi|157130674|ref|XP_001661958.1|discoidin domain receptor [Aedes aegypti] >gi|108881919|gb|EAT46144.1| AAEL002640-PA [Aedes aegypti]	0	CUFF.155	CUFF.155.1	A1.14	147677	150872	0.2582288851	2.969147	gi|242013621|ref|XP_002427501.1|DNA-binding protein D-ETS-6, putative [Pediculus humanus corporis] >gi|212511896|gb|EEB14763.1| DNA-binding protein D-ETS-6, putative [Pediculus humanus corporis]	5.4e-64	CUFF.162	CUFF.162.1	A1.12	503675	505677	0.2318190872	2.933472	gi|190702372|gb|ACE75265.1|integrase core domain-containing protein [Glyptapanteles flavicoxis]	4.8e-104
CUFF.158	CUFF.158.1	A1.14	129160	130082	0.5478708367	4.129326			CUFF.156	CUFF.156.1	A1.14	488575	488846	7.6004583117	57.249978	gi|170050312|ref|XP_001860648.1|discoidin domain receptor [Culex quinquefasciatus] >gi|167871979|gb|EDS35362.1| discoidin domain receptor [Culex quinquefasciatus]	2.4e-28	CUFF.155	CUFF.155.2	A1.14	147677	150264	0.2996037667	3.444881	gi|161076605|ref|NP_001097047.1|Ets at 21C, isoform B [Drosophila melanogaster] >gi|157400030|gb|ABV53596.1| Ets at 21C, isoform B [Drosophila melanogaster]	3.9e-18	CUFF.163	CUFF.163.1	A1.12	510687	511672	0.2194553961	3.039003	gi|345484745|ref|XP_001602054.2|PREDICTED: hypothetical protein LOC100117944, partial [Nasonia vitripennis]	5.6e-116
CUFF.159	CUFF.159.1	A1.12	459830	478710	12.1575579537	143.117112	gi|157115533|ref|XP_001658251.1|wd40 protein [Aedes aegypti] >gi|108876868|gb|EAT41093.1| AAEL007245-PA [Aedes aegypti]	0	CUFF.157	CUFF.157.1	A1.14	491037	492334	6.3833672907	64.717819	gi|158293523|ref|XP_557898.3|AGAP008744-PA [Anopheles gambiae str. PEST] >gi|157016748|gb|EAL40286.3| AGAP008744-PA [Anopheles gambiae str. PEST]	1.6e-21	CUFF.156	CUFF.156.1	A1.14	139497	145164	125.5910542169	1436.222458	gi|157113604|ref|XP_001652018.1|vacuolar ATP synthase subunit h [Aedes aegypti] >gi|108877664|gb|EAT41889.1| AAEL006516-PA [Aedes aegypti]	0	CUFF.164	CUFF.164.1	A1.13	19072	20208	1.1155935916	12.451162	gi|170050544|ref|XP_001861359.1|echinoid [Culex quinquefasciatus] >gi|167872155|gb|EDS35538.1| echinoid [Culex quinquefasciatus]	9.4e-89
CUFF.160	CUFF.160.1	A1.12	465147	469594	11.5012102735	135.390676	gi|157115533|ref|XP_001658251.1|wd40 protein [Aedes aegypti] >gi|108876868|gb|EAT41093.1| AAEL007245-PA [Aedes aegypti]	3.9e-24	CUFF.158	CUFF.158.1	A1.14	493806	494922	13.3789462566	136.490171	gi|482651499|ref|YP_007890951.1|NADH dehydrogenase subunit 2 (mitochondrion) [Taenia ovis] >gi|479277609|dbj|BAN15611.1| NADH dehydrogenase subunit 2 (mitochondrion) [Taenia ovis]	7.6e-05	CUFF.157	CUFF.157.1	A1.14	153321	155734	15.4607784509	187.584937	gi|157113584|ref|XP_001652008.1|kelch repeat protein [Aedes aegypti] >gi|108877654|gb|EAT41879.1| AAEL006525-PA [Aedes aegypti]	9e-89	CUFF.164	CUFF.164.2	A1.13	19072	19893	1.1774848547	13.141932	gi|170050544|ref|XP_001861359.1|echinoid [Culex quinquefasciatus] >gi|167872155|gb|EDS35538.1| echinoid [Culex quinquefasciatus]	8.8e-85
CUFF.161	CUFF.161.1	A1.14	131027	132823	38.8859171167	396.091184			CUFF.159	CUFF.159.1	A1.14	499564	502607	0.4201117701	4.147470			CUFF.157	CUFF.157.2	A1.14	153321	158378	17.9081867337	217.279233	gi|157113584|ref|XP_001652008.1|kelch repeat protein [Aedes aegypti] >gi|108877654|gb|EAT41879.1| AAEL006525-PA [Aedes aegypti]	5.6e-169	CUFF.165	CUFF.165.1	A1.14	21187	21587	1.1285961427	8.302759
CUFF.162	CUFF.162.1	A1.12	484011	486155	0.5198049120	4.904495			CUFF.160	CUFF.160.1	A1.14	511930	512408	0.8389892852	9.396403			CUFF.158	CUFF.158.1	A1.14	264692	265238	0.6931045813	5.651147			CUFF.166	CUFF.166.1	A1.14	25449	26282	0.2944081458	2.665694
CUFF.162	CUFF.162.2	A1.12	484011	486359	0.8763977573	8.269042			CUFF.161	CUFF.161.1	A1.14	514101	514978	0.3658852137	3.987415	gi|170036596|ref|XP_001846149.1|solute carrier family 23 member 2 [Culex quinquefasciatus] >gi|167879303|gb|EDS42686.1| solute carrier family 23 member 2 [Culex quinquefasciatus]	5.5e-107	CUFF.159	CUFF.159.1	A1.14	414784	415938	2.7976118004	28.257705	gi|449677534|ref|XP_002168351.2|PREDICTED: voltage-dependent calcium channel subunit alpha-2/delta-1-like [Hydra magnipapillata]	2.7e-20	CUFF.167	CUFF.167.1	A1.14	27881	28461	0.6006278694	5.718250	gi|260799188|ref|XP_002594579.1|hypothetical protein BRAFLDRAFT_77550 [Branchiostoma floridae] >gi|229279814|gb|EEN50590.1| hypothetical protein BRAFLDRAFT_77550 [Branchiostoma floridae]	3.5e-07
CUFF.163	CUFF.163.1	A1.12	485942	486359	0.8158289129	7.697559			CUFF.162	CUFF.162.1	A1.14	519439	519765	2.7028998363	20.965875	gi|312385887|gb|EFR30279.1|hypothetical protein AND_00218 [Anopheles darlingi]	1e-35	CUFF.160	CUFF.160.1	A1.14	421181	422166	0.7643079972	7.567059			CUFF.168	CUFF.168.1	A1.14	29006	31878	62.3734510618	696.188246	gi|157118902|ref|XP_001653283.1|alpha-amylase [Aedes aegypti] >gi|108875543|gb|EAT39768.1| AAEL008452-PA [Aedes aegypti]	0
CUFF.164	CUFF.164.1	A1.12	496265	497399	0.2773042660	2.770347			CUFF.163	CUFF.163.1	A1.14	552236	556706	4.7023516554	49.306653	gi|158299246|ref|XP_319363.4|AGAP010186-PA [Anopheles gambiae str. PEST] >gi|157014273|gb|EAA13791.4| AGAP010186-PA [Anopheles gambiae str. PEST]	5.5e-13	CUFF.161	CUFF.161.1	A1.14	423618	425006	0.3763322576	3.957153			CUFF.169	CUFF.169.1	A1.14	98932	99278	73.2627327733	664.188470
CUFF.165	CUFF.165.1	A1.12	499088	501026	6.9229812563	71.780375			CUFF.164	CUFF.164.1	A1.15	34544	38903	10.0183784007	113.033656	gi|195327508|ref|XP_002030460.1|GM25452 [Drosophila sechellia] >gi|194119403|gb|EDW41446.1| GM25452 [Drosophila sechellia]	0	CUFF.162	CUFF.162.1	A1.14	425259	425636	2.9579248260	27.953902			CUFF.170	CUFF.170.1	A1.14	112680	114300	11.1875216038	127.760921	gi|158296807|ref|XP_317151.4|AGAP008315-PA [Anopheles gambiae str. PEST] >gi|157014889|gb|EAA12200.4| AGAP008315-PA [Anopheles gambiae str. PEST]	1.7e-144
CUFF.166	CUFF.166.1	A1.14	147238	147593	43.4073336986	425.311853	gi|157954021|ref|NP_001103247.1|nicotinic acetylcholine receptor alpha 10 subunit precursor [Tribolium castaneum] >gi|154810991|gb|ABS86914.1| nicotinic acetylcholine receptor subunit alpha10 [Tribolium castaneum] >gi|270006358|gb|EFA02806.1| nicotinic acetylcholine receptor subunit alpha10 [Tribolium castaneum]	1.4e-07	CUFF.165	CUFF.165.1	A1.15	43596	43860	24.0817275835	230.775267			CUFF.163	CUFF.163.1	A1.14	464406	471325	1.5580896001	18.429917	gi|157130674|ref|XP_001661958.1|discoidin domain receptor [Aedes aegypti] >gi|108881919|gb|EAT46144.1| AAEL002640-PA [Aedes aegypti]	0	CUFF.171	CUFF.171.1	A1.14	114499	115593	0.2892591407	3.560570	gi|195119077|ref|XP_002004058.1|GI19686 [Drosophila mojavensis] >gi|193914633|gb|EDW13500.1| GI19686 [Drosophila mojavensis]	1.9e-44
CUFF.167	CUFF.167.1	A1.14	147296	150989	1.1104187315	10.880057	gi|242013621|ref|XP_002427501.1|DNA-binding protein D-ETS-6, putative [Pediculus humanus corporis] >gi|212511896|gb|EEB14763.1| DNA-binding protein D-ETS-6, putative [Pediculus humanus corporis]	4.4e-69	CUFF.166	CUFF.166.1	A1.15	43598	43859	4.6618402265	44.674429			CUFF.164	CUFF.164.1	A1.14	488682	488835	42.3705531232	316.231804	gi|170050312|ref|XP_001860648.1|discoidin domain receptor [Culex quinquefasciatus] >gi|167871979|gb|EDS35362.1| discoidin domain receptor [Culex quinquefasciatus]	6.7e-27	CUFF.172	CUFF.172.1	A1.14	115844	116859	0.3523732013	3.781721	gi|195119077|ref|XP_002004058.1|GI19686 [Drosophila mojavensis] >gi|193914633|gb|EDW13500.1| GI19686 [Drosophila mojavensis]	1e-12
CUFF.168	CUFF.168.1	A1.14	153322	157379	28.7204355477	325.786023	gi|157113584|ref|XP_001652008.1|kelch repeat protein [Aedes aegypti] >gi|108877654|gb|EAT41879.1| AAEL006525-PA [Aedes aegypti]	6.7e-173	CUFF.167	CUFF.167.1	A1.15	50657	56167	162.6714438213	1819.581185	gi|170037145|ref|XP_001846420.1|NADH dehydrogenase [Culex quinquefasciatus] >gi|167880174|gb|EDS43557.1| NADH dehydrogenase [Culex quinquefasciatus]	4.7e-54	CUFF.165	CUFF.165.1	A1.14	491038	492330	1.3512109502	13.637473	gi|158293523|ref|XP_557898.3|AGAP008744-PA [Anopheles gambiae str. PEST] >gi|157016748|gb|EAL40286.3| AGAP008744-PA [Anopheles gambiae str. PEST]	1.6e-21	CUFF.173	CUFF.173.1	A1.14	116915	117552	0.5558205081	5.659533	gi|471223703|ref|XP_004030621.1|hypothetical protein IMG5_156820 [Ichthyophthirius multifiliis] >gi|340502727|gb|EGR29385.1| hypothetical protein IMG5_156820 [Ichthyophthirius multifiliis]	6.4e-06
CUFF.169	CUFF.169.1	A1.14	198182	198790	0.3711176485	4.605941	gi|312377702|gb|EFR24467.1|hypothetical protein AND_10909 [Anopheles darlingi]	2e-10	CUFF.168	CUFF.168.1	A1.15	56583	59087	1.7962476650	22.840393	gi|125985889|ref|XP_001356708.1|GA16856 [Drosophila pseudoobscura pseudoobscura] >gi|195148072|ref|XP_002014998.1| GL19477 [Drosophila persimilis] >gi|54645033|gb|EAL33773.1| GA16856 [Drosophila pseudoobscura pseudoobscura] >gi|194106951|gb|EDW28994.1| GL19477 [Drosophila persimilis]	0	CUFF.166	CUFF.166.1	A1.14	493806	493976	16.1631238606	112.016508			CUFF.174	CUFF.174.1	A1.12	462264	470558	36.4179417228	470.383963	gi|170071916|ref|XP_001870045.1|conserved hypothetical protein [Culex quinquefasciatus] >gi|167867997|gb|EDS31380.1| conserved hypothetical protein [Culex quinquefasciatus]	9.5e-57
CUFF.170	CUFF.170.1	A1.14	200789	201910	0.2807112124	2.619478	gi|158299215|ref|XP_001689184.1|AGAP010168-PA [Anopheles gambiae str. PEST] >gi|157014258|gb|EDO63457.1| AGAP010168-PA [Anopheles gambiae str. PEST]	7e-80	CUFF.169	CUFF.169.1	A1.15	63331	66708	1.3707809337	15.723362	gi|118623624|emb|CAK54358.1|dSki protein short isoform [synthetic construct]	4.5e-99	CUFF.167	CUFF.167.1	A1.14	494028	494922	1.3362105649	13.819426	gi|482651499|ref|YP_007890951.1|NADH dehydrogenase subunit 2 (mitochondrion) [Taenia ovis] >gi|479277609|dbj|BAN15611.1| NADH dehydrogenase subunit 2 (mitochondrion) [Taenia ovis]	0.00016	CUFF.175	CUFF.175.1	A1.12	470730	471613	0.6300089654	6.543241	gi|170071916|ref|XP_001870045.1|conserved hypothetical protein [Culex quinquefasciatus] >gi|167867997|gb|EDS31380.1| conserved hypothetical protein [Culex quinquefasciatus]	1.3e-56
CUFF.171	CUFF.171.1	A1.14	264680	265371	1.3285021265	10.696034			CUFF.170	CUFF.170.1	A1.15	102859	103717	0.3187519548	4.045905			CUFF.168	CUFF.168.1	A1.14	507287	507450	75.0464864676	533.787136			CUFF.176	CUFF.176.1	A1.12	472324	475076	28.2363161629	326.460572	gi|157115533|ref|XP_001658251.1|wd40 protein [Aedes aegypti] >gi|108876868|gb|EAT41093.1| AAEL007245-PA [Aedes aegypti]	1.3e-104
CUFF.172	CUFF.172.1	A1.14	414897	415822	14.9835042752	142.349622	gi|449677534|ref|XP_002168351.2|PREDICTED: voltage-dependent calcium channel subunit alpha-2/delta-1-like [Hydra magnipapillata]	6.3e-21	CUFF.171	CUFF.171.1	A1.15	181977	185734	1.6780279110	19.067160	gi|170029528|ref|XP_001842644.1|conserved hypothetical protein [Culex quinquefasciatus] >gi|167863228|gb|EDS26611.1| conserved hypothetical protein [Culex quinquefasciatus]	5.2e-36	CUFF.169	CUFF.169.1	A1.14	511925	512466	21.0497547044	203.490592			CUFF.176	CUFF.176.2	A1.12	472911	478719	21.9957263418	254.308578	gi|157115533|ref|XP_001658251.1|wd40 protein [Aedes aegypti] >gi|108876868|gb|EAT41093.1| AAEL007245-PA [Aedes aegypti]	0
CUFF.173	CUFF.173.1	A1.14	421172	422226	1.6762121977	15.724905			CUFF.172	CUFF.172.1	A1.15	188698	191515	10.3609742263	120.465154	gi|157124672|ref|XP_001654146.1|hypothetical protein AaeL_AAEL001851 [Aedes aegypti] >gi|108882775|gb|EAT47000.1| AAEL001851-PA [Aedes aegypti]	3.6e-75	CUFF.170	CUFF.170.1	A1.14	514096	514981	23.7314986827	276.152500	gi|170036596|ref|XP_001846149.1|solute carrier family 23 member 2 [Culex quinquefasciatus] >gi|167879303|gb|EDS42686.1| solute carrier family 23 member 2 [Culex quinquefasciatus]	3.9e-108	CUFF.177	CUFF.177.1	A1.12	483830	486380	0.6501466717	6.939419
CUFF.174	CUFF.174.1	A1.14	464401	471325	3.6002184815	40.811294	gi|157130674|ref|XP_001661958.1|discoidin domain receptor [Aedes aegypti] >gi|108881919|gb|EAT46144.1| AAEL002640-PA [Aedes aegypti]	0	CUFF.173	CUFF.173.1	A1.15	193332	197702	7.7463354694	94.292781	gi|194745991|ref|XP_001955468.1|GF16238 [Drosophila ananassae] >gi|190628505|gb|EDV44029.1| GF16238 [Drosophila ananassae]	0	CUFF.171	CUFF.171.1	A1.14	516074	518408	6.4705221003	71.087105			CUFF.178	CUFF.178.1	A1.12	484078	486380	6.5631726730	70.052818
CUFF.175	CUFF.175.1	A1.14	488681	488847	66.1587855620	445.660972	gi|170050312|ref|XP_001860648.1|discoidin domain receptor [Culex quinquefasciatus] >gi|167871979|gb|EDS35362.1| discoidin domain receptor [Culex quinquefasciatus]	5.8e-29	CUFF.174	CUFF.174.1	A1.15	197899	201925	17.9257757313	212.764325	gi|403183351|gb|EJY58028.1|AAEL013253-PB [Aedes aegypti]	0	CUFF.172	CUFF.172.1	A1.14	519433	519770	81.9307557221	651.930979	gi|312385887|gb|EFR30279.1|hypothetical protein AND_00218 [Anopheles darlingi]	3.3e-38	CUFF.179	CUFF.179.1	A1.12	496468	497799	2.2508277103	22.980762
CUFF.176	CUFF.176.1	A1.14	491038	492330	4.5654305436	43.136832	gi|158293523|ref|XP_557898.3|AGAP008744-PA [Anopheles gambiae str. PEST] >gi|157016748|gb|EAL40286.3| AGAP008744-PA [Anopheles gambiae str. PEST]	1.6e-21	CUFF.175	CUFF.175.1	A1.15	205055	207318	34.5713591961	415.075179	gi|58386979|ref|XP_315212.2|AGAP004610-PA [Anopheles gambiae str. PEST] >gi|55239546|gb|EAA10561.2| AGAP004610-PA [Anopheles gambiae str. PEST]	0	CUFF.173	CUFF.173.1	A1.14	548065	548921	1.3349278010	14.538150	gi|149689160|gb|ABR27933.1|putative secreted salivary peptide precursor [Triatoma infestans]	2.7e-30	CUFF.180	CUFF.180.1	A1.12	499365	501034	7.2601193727	82.395510
CUFF.177	CUFF.177.1	A1.14	493806	495150	7.2645433376	68.262312	gi|482651499|ref|YP_007890951.1|NADH dehydrogenase subunit 2 (mitochondrion) [Taenia ovis] >gi|479277609|dbj|BAN15611.1| NADH dehydrogenase subunit 2 (mitochondrion) [Taenia ovis]	0.0001	CUFF.175	CUFF.175.2	A1.15	205342	207318	27.8725557105	334.647127	gi|58386979|ref|XP_315212.2|AGAP004610-PA [Anopheles gambiae str. PEST] >gi|55239546|gb|EAA10561.2| AGAP004610-PA [Anopheles gambiae str. PEST]	0	CUFF.174	CUFF.174.1	A1.14	551109	551481	4.0777045122	40.546987	gi|193603344|ref|XP_001944236.1|PREDICTED: hypothetical protein LOC100164849 isoform 2 [Acyrthosiphon pisum] >gi|193603346|ref|XP_001944184.1| PREDICTED: hypothetical protein LOC100164849 isoform 1 [Acyrthosiphon pisum]	1.8e-14	CUFF.181	CUFF.181.1	A1.14	122183	123696	247.8174260216	2840.735717	gi|195116471|ref|XP_002002778.1|GI17570 [Drosophila mojavensis] >gi|193913353|gb|EDW12220.1| GI17570 [Drosophila mojavensis]	1.8e-150
CUFF.178	CUFF.178.1	A1.14	499569	500600	0.3664585292	3.470931			CUFF.176	CUFF.176.1	A1.15	216510	221115	9.5438076154	117.249183	gi|157124670|ref|XP_001654145.1|hypothetical protein AaeL_AAEL001847 [Aedes aegypti] >gi|108882774|gb|EAT46999.1| AAEL001847-PA [Aedes aegypti]	0	CUFF.175	CUFF.175.1	A1.14	543523	545200	15.3918152668	186.604709	gi|347972303|ref|XP_001237635.3|AGAP004624-PA [Anopheles gambiae str. PEST] >gi|333469314|gb|EAU76662.3| AGAP004624-PA [Anopheles gambiae str. PEST]	1.5e-12	CUFF.182	CUFF.182.1	A1.14	126499	128338	0.5491537125	6.242618
CUFF.179	CUFF.179.1	A1.14	500791	501723	0.4988604015	5.159463			CUFF.177	CUFF.177.1	A1.15	223357	224475	10.4494439661	128.203583	gi|194757529|ref|XP_001961017.1|GF11215 [Drosophila ananassae] >gi|190622315|gb|EDV37839.1| GF11215 [Drosophila ananassae]	7.6e-55	CUFF.176	CUFF.176.1	A1.14	552276	556703	6.7871644359	70.154966	gi|158299246|ref|XP_319363.4|AGAP010186-PA [Anopheles gambiae str. PEST] >gi|157014273|gb|EAA13791.4| AGAP010186-PA [Anopheles gambiae str. PEST]	1.6e-12	CUFF.183	CUFF.183.1	A1.14	128583	130081	0.9090832344	7.906458
CUFF.180	CUFF.180.1	A1.14	511788	512213	1.4006991486	13.506424			CUFF.178	CUFF.178.1	A1.15	221248	224891	4.6203895289	56.687274	gi|157132334|ref|XP_001656004.1|carbon catabolite repressor protein [Aedes aegypti] >gi|108881699|gb|EAT45924.1| AAEL002836-PA, partial [Aedes aegypti]	1e-58	CUFF.177	CUFF.177.1	A1.15	43545	44109	1.0475351846	11.024158			CUFF.184	CUFF.184.1	A1.14	130537	132911	74.6150339805	803.444645
CUFF.181	CUFF.181.1	A1.14	514102	514976	0.7681739145	8.601929	gi|170036596|ref|XP_001846149.1|solute carrier family 23 member 2 [Culex quinquefasciatus] >gi|167879303|gb|EDS42686.1| solute carrier family 23 member 2 [Culex quinquefasciatus]	5.5e-107	CUFF.179	CUFF.179.1	A1.14	136399	143019	85.3923883560	980.336210	gi|332374276|gb|AEE62279.1|unknown [Dendroctonus ponderosae]	1.3e-62	CUFF.178	CUFF.178.1	A1.15	49339	50404	0.1818302974	1.832949	gi|255722772|ref|XP_002546320.1|predicted protein [Candida tropicalis MYA-3404] >gi|240130837|gb|EER30399.1| predicted protein [Candida tropicalis MYA-3404]	3.3e-05	CUFF.185	CUFF.185.1	A1.14	147234	147623	6.3340347867	61.553182	gi|157954021|ref|NP_001103247.1|nicotinic acetylcholine receptor alpha 10 subunit precursor [Tribolium castaneum] >gi|154810991|gb|ABS86914.1| nicotinic acetylcholine receptor subunit alpha10 [Tribolium castaneum] >gi|270006358|gb|EFA02806.1| nicotinic acetylcholine receptor subunit alpha10 [Tribolium castaneum]	7.1e-09
CUFF.182	CUFF.182.1	A1.14	516091	518096	0.6006812322	5.913201			CUFF.180	CUFF.180.1	A1.14	139137	144461	389.4149082738	4470.627213	gi|157113604|ref|XP_001652018.1|vacuolar ATP synthase subunit h [Aedes aegypti] >gi|108877664|gb|EAT41889.1| AAEL006516-PA [Aedes aegypti]	0	CUFF.179	CUFF.179.1	A1.15	34528	38903	33.2476644634	375.023291	gi|195327508|ref|XP_002030460.1|GM25452 [Drosophila sechellia] >gi|194119403|gb|EDW41446.1| GM25452 [Drosophila sechellia]	0	CUFF.186	CUFF.186.1	A1.14	147705	150891	0.5768345308	6.859231	gi|242013621|ref|XP_002427501.1|DNA-binding protein D-ETS-6, putative [Pediculus humanus corporis] >gi|212511896|gb|EEB14763.1| DNA-binding protein D-ETS-6, putative [Pediculus humanus corporis]	9.5e-68
CUFF.183	CUFF.183.1	A1.14	519433	519760	4.3454262178	28.384778	gi|312385887|gb|EFR30279.1|hypothetical protein AND_00218 [Anopheles darlingi]	1.4e-35	CUFF.181	CUFF.181.1	A1.15	227083	234106	13.0165317459	162.833892	gi|225710484|gb|ACO11088.1|DNA-binding protein HEXBP [Caligus rogercresseyi]	1.5e-55	CUFF.180	CUFF.180.1	A1.15	63243	66427	1.4169076927	16.509895	gi|194862982|ref|XP_001970218.1|GG23491 [Drosophila erecta] >gi|190662085|gb|EDV59277.1| GG23491 [Drosophila erecta]	1e-59	CUFF.187	CUFF.187.1	A1.14	153326	157378	9.3867304180	112.659798	gi|157113584|ref|XP_001652008.1|kelch repeat protein [Aedes aegypti] >gi|108877654|gb|EAT41879.1| AAEL006525-PA [Aedes aegypti]	6.5e-173
CUFF.184	CUFF.184.1	A1.14	527489	527885	1.0688206561	9.973783			CUFF.182	CUFF.182.1	A1.15	257516	262562	3.9151482842	47.887050	gi|170029373|ref|XP_001842567.1|expanded [Culex quinquefasciatus] >gi|167862398|gb|EDS25781.1| expanded [Culex quinquefasciatus]	0	CUFF.181	CUFF.181.1	A1.15	63243	67440	1.5247461346	17.766435	gi|118623624|emb|CAK54358.1|dSki protein short isoform [synthetic construct]	8.7e-98	CUFF.187	CUFF.187.2	A1.14	153326	157378	9.6991783599	116.409807	gi|157113584|ref|XP_001652008.1|kelch repeat protein [Aedes aegypti] >gi|108877654|gb|EAT41879.1| AAEL006525-PA [Aedes aegypti]	3.7e-172
CUFF.185	CUFF.185.1	A1.14	527980	528782	1.5144663472	14.014591			CUFF.183	CUFF.183.1	A1.15	283300	285284	1.3759286797	16.784311	gi|358339569|dbj|GAA47606.1|hypothetical protein CLF_100574 [Clonorchis sinensis]	0.00055	CUFF.182	CUFF.182.1	A1.15	102861	103716	0.5659287203	6.939097			CUFF.188	CUFF.188.1	A1.14	198234	201974	0.4329952027	4.883412	gi|157119427|ref|XP_001653376.1|hypothetical protein AaeL_AAEL001494 [Aedes aegypti] >gi|108883159|gb|EAT47384.1| AAEL001494-PA [Aedes aegypti]	0
CUFF.186	CUFF.186.1	A1.14	528854	530485	0.7785083814	8.707702			CUFF.184	CUFF.184.1	A1.15	287988	290037	22.5098119537	286.461879	gi|157108890|ref|XP_001650433.1|tetratricopeptide repeat protein, tpr [Aedes aegypti] >gi|108879211|gb|EAT43436.1| AAEL005133-PA [Aedes aegypti]	0	CUFF.183	CUFF.183.1	A1.15	126905	127838	1.6566823056	19.878296			CUFF.189	CUFF.189.1	A1.14	264684	265234	1.3842699242	11.557946
CUFF.187	CUFF.187.1	A1.14	543345	544980	0.2503152984	2.748840	gi|347972303|ref|XP_001237635.3|AGAP004624-PA [Anopheles gambiae str. PEST] >gi|333469314|gb|EAU76662.3| AGAP004624-PA [Anopheles gambiae str. PEST]	6.5e-12	CUFF.185	CUFF.185.1	A1.15	299682	308057	3.8332253131	46.756870	gi|242020577|ref|XP_002430729.1|monocarboxylate transporter, putative [Pediculus humanus corporis] >gi|212515919|gb|EEB17991.1| monocarboxylate transporter, putative [Pediculus humanus corporis]	8.9e-57	CUFF.184	CUFF.184.1	A1.15	124512	125468	0.4662512885	5.594483			CUFF.190	CUFF.190.1	A1.14	408143	409515	0.2212860300	2.517148
CUFF.188	CUFF.188.1	A1.14	543345	545209	0.4298035954	4.719892	gi|347972303|ref|XP_001237635.3|AGAP004624-PA [Anopheles gambiae str. PEST] >gi|333469314|gb|EAU76662.3| AGAP004624-PA [Anopheles gambiae str. PEST]	2e-12	CUFF.186	CUFF.186.1	A1.15	339023	339235	6.7458444722	50.542372			CUFF.185	CUFF.185.1	A1.15	126169	127782	0.2106163963	2.527156			CUFF.191	CUFF.191.1	A1.14	414897	415823	8.8149826342	86.397925	gi|449677534|ref|XP_002168351.2|PREDICTED: voltage-dependent calcium channel subunit alpha-2/delta-1-like [Hydra magnipapillata]	6.3e-21
CUFF.189	CUFF.189.1	A1.14	551842	556709	4.8402748698	49.748360	gi|158299246|ref|XP_319363.4|AGAP010186-PA [Anopheles gambiae str. PEST] >gi|157014273|gb|EAA13791.4| AGAP010186-PA [Anopheles gambiae str. PEST]	3.6e-13	CUFF.187	CUFF.187.1	A1.15	340785	341310	2.6721394382	26.619441			CUFF.186	CUFF.186.1	A1.15	180912	185740	1.3008968266	15.020319	gi|170029528|ref|XP_001842644.1|conserved hypothetical protein [Culex quinquefasciatus] >gi|167863228|gb|EDS26611.1| conserved hypothetical protein [Culex quinquefasciatus]	5.3e-36	CUFF.192	CUFF.192.1	A1.14	421102	422173	1.1544406354	11.304821
CUFF.190	CUFF.190.1	A1.15	34548	38902	12.5351761838	130.033193	gi|195327508|ref|XP_002030460.1|GM25452 [Drosophila sechellia] >gi|194119403|gb|EDW41446.1| GM25452 [Drosophila sechellia]	0	CUFF.188	CUFF.188.1	A1.15	341370	341518	67.3470453826	530.778823			CUFF.187	CUFF.187.1	A1.15	181928	185740	2.7899269812	32.212849	gi|170029528|ref|XP_001842644.1|conserved hypothetical protein [Culex quinquefasciatus] >gi|167863228|gb|EDS26611.1| conserved hypothetical protein [Culex quinquefasciatus]	5.3e-36	CUFF.193	CUFF.193.1	A1.14	464407	471325	2.8349899889	33.369937	gi|157130674|ref|XP_001661958.1|discoidin domain receptor [Aedes aegypti] >gi|108881919|gb|EAT46144.1| AAEL002640-PA [Aedes aegypti]	0
CUFF.191	CUFF.191.1	A1.15	43606	43819	10.3448844998	90.098487			CUFF.189	CUFF.189.1	A1.15	359430	359905	3.8900922944	41.499004	gi|195146132|ref|XP_002014044.1|GL24470 [Drosophila persimilis] >gi|194102987|gb|EDW25030.1| GL24470 [Drosophila persimilis]	1.6e-09	CUFF.188	CUFF.188.1	A1.15	188697	191161	20.6325423591	235.331730	gi|157124672|ref|XP_001654146.1|hypothetical protein AaeL_AAEL001851 [Aedes aegypti] >gi|108882775|gb|EAT47000.1| AAEL001851-PA [Aedes aegypti]	1.4e-75	CUFF.194	CUFF.194.1	A1.14	488682	488845	59.2761901739	440.828282	gi|170050312|ref|XP_001860648.1|discoidin domain receptor [Culex quinquefasciatus] >gi|167871979|gb|EDS35362.1| discoidin domain receptor [Culex quinquefasciatus]	1.1e-28
CUFF.192	CUFF.192.1	A1.15	50955	54359	351.6030770647	3845.315244	gi|58390449|ref|XP_317732.2|AGAP007781-PA [Anopheles gambiae str. PEST] >gi|55237938|gb|EAA12821.3| AGAP007781-PA [Anopheles gambiae str. PEST]	2.3e-39	CUFF.190	CUFF.190.1	A1.15	360084	360354	9.8470185939	74.066844			CUFF.188	CUFF.188.2	A1.15	188697	191617	42.4679284253	484.382917	gi|157124672|ref|XP_001654146.1|hypothetical protein AaeL_AAEL001851 [Aedes aegypti] >gi|108882775|gb|EAT47000.1| AAEL001851-PA [Aedes aegypti]	1e-74	CUFF.195	CUFF.195.1	A1.14	491038	492330	2.2518550745	23.706782	gi|158293523|ref|XP_557898.3|AGAP008744-PA [Anopheles gambiae str. PEST] >gi|157016748|gb|EAL40286.3| AGAP008744-PA [Anopheles gambiae str. PEST]	1.6e-21
CUFF.193	CUFF.193.1	A1.15	59424	60702	0.2687003698	2.771335			CUFF.191	CUFF.191.1	A1.15	376710	378301	0.5710470892	7.666447	gi|157120796|ref|XP_001653675.1|cytochrome P450 [Aedes aegypti] >gi|108874807|gb|EAT39032.1| AAEL009120-PA [Aedes aegypti]	4.3e-166	CUFF.189	CUFF.189.1	A1.15	193147	201925	21.1806732633	252.313245	gi|194745991|ref|XP_001955468.1|GF16238 [Drosophila ananassae] >gi|190628505|gb|EDV44029.1| GF16238 [Drosophila ananassae]	0	CUFF.196	CUFF.196.1	A1.14	493807	494922	2.6538123189	27.507996	gi|482651499|ref|YP_007890951.1|NADH dehydrogenase subunit 2 (mitochondrion) [Taenia ovis] >gi|479277609|dbj|BAN15611.1| NADH dehydrogenase subunit 2 (mitochondrion) [Taenia ovis]	7.6e-05
CUFF.194	CUFF.194.1	A1.15	63355	66979	1.5226347799	16.858632	gi|118623624|emb|CAK54358.1|dSki protein short isoform [synthetic construct]	1.3e-98	CUFF.192	CUFF.192.1	A1.15	395615	396180	0.3788277301	4.007037			CUFF.190	CUFF.190.1	A1.15	205077	207392	24.9820048201	297.478899	gi|58386979|ref|XP_315212.2|AGAP004610-PA [Anopheles gambiae str. PEST] >gi|55239546|gb|EAA10561.2| AGAP004610-PA [Anopheles gambiae str. PEST]	0	CUFF.197	CUFF.197.1	A1.14	511052	512209	3.9727708503	38.087073
CUFF.195	CUFF.195.1	A1.15	102852	103806	0.5449402722	6.064515			CUFF.193	CUFF.193.1	A1.15	396236	396991	15.2027843143	194.917488			CUFF.191	CUFF.191.1	A1.15	216515	221130	24.6730274514	300.811009	gi|157124670|ref|XP_001654145.1|hypothetical protein AaeL_AAEL001847 [Aedes aegypti] >gi|108882774|gb|EAT46999.1| AAEL001847-PA [Aedes aegypti]	0	CUFF.198	CUFF.198.1	A1.14	514046	514981	7.2855313094	84.894860	gi|170036596|ref|XP_001846149.1|solute carrier family 23 member 2 [Culex quinquefasciatus] >gi|167879303|gb|EDS42686.1| solute carrier family 23 member 2 [Culex quinquefasciatus]	7.3e-108
CUFF.196	CUFF.196.1	A1.15	109810	110689	0.2239760240	2.487159			CUFF.194	CUFF.194.1	A1.15	397300	398640	0.8952191290	9.987362	gi|148684427|gb|EDL16374.1|mCG145257 [Mus musculus]	9.5e-09	CUFF.192	CUFF.192.1	A1.15	50866	57585	276.7799392253	3188.523385	gi|195035325|ref|XP_001989128.1|GH11550 [Drosophila grimshawi] >gi|193905128|gb|EDW03995.1| GH11550 [Drosophila grimshawi]	1.2e-102	CUFF.199	CUFF.199.1	A1.14	516083	517240	0.4805523679	4.575076
CUFF.197	CUFF.197.1	A1.15	122241	127117	0.5936497164	6.714686			CUFF.195	CUFF.195.1	A1.15	400342	402317	0.7876811397	8.302436			CUFF.193	CUFF.193.1	A1.15	237550	242787	84.6977367497	1042.545725	gi|157125238|ref|XP_001654257.1|3-hydroxyacyl-coa dehyrogenase [Aedes aegypti] >gi|157125240|ref|XP_001654258.1| 3-hydroxyacyl-coa dehyrogenase [Aedes aegypti] >gi|108873690|gb|EAT37915.1| AAEL010146-PA [Aedes aegypti] >gi|108873691|gb|EAT37916.1| AAEL010146-PB [Aedes aegypti]	0	CUFF.200	CUFF.200.1	A1.14	517359	518287	0.3745011641	4.776640
CUFF.198	CUFF.198.1	A1.15	127287	127949	0.5578714606	6.645077			CUFF.196	CUFF.196.1	A1.15	403077	404518	3.4970492142	43.578453			CUFF.194	CUFF.194.1	A1.15	243971	250273	82.6641937253	1005.623799	gi|312375882|gb|EFR23141.1|hypothetical protein AND_13458 [Anopheles darlingi]	0	CUFF.201	CUFF.201.1	A1.14	519431	519772	28.1598586705	228.753607	gi|312385887|gb|EFR30279.1|hypothetical protein AND_00218 [Anopheles darlingi]	3.3e-38
CUFF.199	CUFF.199.1	A1.15	181960	185740	1.7681427971	18.858920	gi|170029528|ref|XP_001842644.1|conserved hypothetical protein [Culex quinquefasciatus] >gi|167863228|gb|EDS26611.1| conserved hypothetical protein [Culex quinquefasciatus]	5.2e-36	CUFF.197	CUFF.197.1	A1.15	405440	405965	0.4241491172	4.486423			CUFF.195	CUFF.195.1	A1.15	257514	262556	1.4347059963	17.243892	gi|170029373|ref|XP_001842567.1|expanded [Culex quinquefasciatus] >gi|167862398|gb|EDS25781.1| expanded [Culex quinquefasciatus]	0	CUFF.202	CUFF.202.1	A1.14	543564	544957	0.2592529266	3.182149	gi|347972303|ref|XP_001237635.3|AGAP004624-PA [Anopheles gambiae str. PEST] >gi|333469314|gb|EAU76662.3| AGAP004624-PA [Anopheles gambiae str. PEST]	4.4e-12
CUFF.200	CUFF.200.1	A1.15	188697	191532	12.5607782399	135.546903	gi|157124672|ref|XP_001654146.1|hypothetical protein AaeL_AAEL001851 [Aedes aegypti] >gi|108882775|gb|EAT47000.1| AAEL001851-PA [Aedes aegypti]	4.3e-75	CUFF.198	CUFF.198.1	A1.15	410995	414759	10.6927212919	134.252027	gi|194765899|ref|XP_001965063.1|GF23360 [Drosophila ananassae] >gi|190617673|gb|EDV33197.1| GF23360 [Drosophila ananassae]	0	CUFF.195	CUFF.195.2	A1.15	257514	262556	0.8646958055	10.392875	gi|170029373|ref|XP_001842567.1|expanded [Culex quinquefasciatus] >gi|167862398|gb|EDS25781.1| expanded [Culex quinquefasciatus]	0	CUFF.203	CUFF.203.1	A1.14	548049	549071	10.1903433466	101.529626	gi|149689160|gb|ABR27933.1|putative secreted salivary peptide precursor [Triatoma infestans]	1.4e-29
CUFF.201	CUFF.201.1	A1.15	193328	197720	8.8887265907	98.827906	gi|194745991|ref|XP_001955468.1|GF16238 [Drosophila ananassae] >gi|190628505|gb|EDV44029.1| GF16238 [Drosophila ananassae]	0	CUFF.199	CUFF.199.1	A1.15	414906	415497	31.3643664278	288.685492	gi|403182529|gb|EJY57454.1|AAEL017319-PB [Aedes aegypti]	1.2e-22	CUFF.196	CUFF.196.1	A1.15	283316	285284	1.1699968526	13.908359	gi|358339569|dbj|GAA47606.1|hypothetical protein CLF_100574 [Clonorchis sinensis]	0.00054	CUFF.204	CUFF.204.1	A1.14	549426	550287	3.4243307516	34.304976
CUFF.202	CUFF.202.1	A1.14	135032	143663	88.9731417979	939.178356	gi|332374276|gb|AEE62279.1|unknown [Dendroctonus ponderosae]	1.7e-62	CUFF.200	CUFF.200.1	A1.15	416114	418713	0.6104603180	7.760674	gi|195034794|ref|XP_001988976.1|GH10284 [Drosophila grimshawi] >gi|193904976|gb|EDW03843.1| GH10284 [Drosophila grimshawi]	2.7e-168	CUFF.197	CUFF.197.1	A1.15	300328	307040	0.3477673986	4.338285	gi|242020577|ref|XP_002430729.1|monocarboxylate transporter, putative [Pediculus humanus corporis] >gi|212515919|gb|EEB17991.1| monocarboxylate transporter, putative [Pediculus humanus corporis]	6.4e-53	CUFF.204	CUFF.204.2	A1.14	549426	550287	8.1223668705	81.369944	gi|51557790|gb|AAU06531.1|unknown salivary protein [Culicoides sonorensis]	1.7e-07
CUFF.203	CUFF.203.1	A1.14	139495	143679	431.9762942184	4559.834323	gi|157113604|ref|XP_001652018.1|vacuolar ATP synthase subunit h [Aedes aegypti] >gi|108877664|gb|EAT41889.1| AAEL006516-PA [Aedes aegypti]	0	CUFF.201	CUFF.201.1	A1.15	418831	419549	1.6672836622	21.048984	gi|299470772|emb|CBN79818.1|expressed unknown protein [Ectocarpus siliculosus]	7.4e-23	CUFF.198	CUFF.198.1	A1.15	376686	378885	1.3304715620	15.769436	gi|170063848|ref|XP_001867282.1|cytochrome P450 [Culex quinquefasciatus] >gi|167881333|gb|EDS44716.1| cytochrome P450 [Culex quinquefasciatus]	3.3e-166	CUFF.205	CUFF.205.1	A1.14	550915	551591	6.4733925213	59.152250	gi|51557790|gb|AAU06531.1|unknown salivary protein [Culicoides sonorensis]	5.8e-20
CUFF.204	CUFF.204.1	A1.14	143804	144839	2.1170894784	22.126479	gi|170032313|ref|XP_001844026.1|tRNA-splicing endonuclease subunit Sen2 [Culex quinquefasciatus] >gi|167872312|gb|EDS35695.1| tRNA-splicing endonuclease subunit Sen2 [Culex quinquefasciatus]	2.9e-30	CUFF.202	CUFF.202.1	A1.15	421030	421350	10.4073986734	105.835049			CUFF.199	CUFF.199.1	A1.15	403076	404356	22.5291966608	270.361428			CUFF.206	CUFF.206.1	A1.14	552264	556703	4.8122310252	49.791073	gi|158299246|ref|XP_319363.4|AGAP010186-PA [Anopheles gambiae str. PEST] >gi|157014273|gb|EAA13791.4| AGAP010186-PA [Anopheles gambiae str. PEST]	1.6e-12
CUFF.205	CUFF.205.1	A1.14	143804	144916	0.5863817260	6.128491	gi|170032313|ref|XP_001844026.1|tRNA-splicing endonuclease subunit Sen2 [Culex quinquefasciatus] >gi|167872312|gb|EDS35695.1| tRNA-splicing endonuclease subunit Sen2 [Culex quinquefasciatus]	1.9e-25	CUFF.203	CUFF.203.1	A1.15	423021	425047	0.5949541704	5.884464	gi|358339569|dbj|GAA47606.1|hypothetical protein CLF_100574 [Clonorchis sinensis]	6e-10	CUFF.200	CUFF.200.1	A1.15	410983	414816	34.6955740402	422.924164	gi|194765899|ref|XP_001965063.1|GF23360 [Drosophila ananassae] >gi|190617673|gb|EDV33197.1| GF23360 [Drosophila ananassae]	0	CUFF.207	CUFF.207.1	A1.15	19371	20504	0.3050947880	3.621370	gi|170046161|ref|XP_001850645.1|sugar transporter [Culex quinquefasciatus] >gi|167869029|gb|EDS32412.1| sugar transporter [Culex quinquefasciatus]	8.3e-59
CUFF.206	CUFF.206.1	A1.15	197897	200582	12.7762218448	141.554039	gi|403183351|gb|EJY58028.1|AAEL013253-PB [Aedes aegypti]	1.8e-89	CUFF.204	CUFF.204.1	A1.15	428645	429756	0.3852127993	4.237558			CUFF.201	CUFF.201.1	A1.15	414898	418780	29.2515829521	356.025599	gi|195034794|ref|XP_001988976.1|GH10284 [Drosophila grimshawi] >gi|193904976|gb|EDW03843.1| GH10284 [Drosophila grimshawi]	4e-164	CUFF.208	CUFF.208.1	A1.15	20922	22910	5.3301578951	63.375746	gi|157115216|ref|XP_001658148.1|sugar transporter [Aedes aegypti] >gi|108876979|gb|EAT41204.1| AAEL007139-PA [Aedes aegypti]	1.6e-87
CUFF.206	CUFF.206.2	A1.15	197897	201822	9.7761533641	108.314806	gi|403183351|gb|EJY58028.1|AAEL013253-PB [Aedes aegypti]	0	CUFF.205	CUFF.205.1	A1.15	430174	435639	11.8231779620	139.578163	gi|157110270|ref|XP_001651031.1|mothers against dpp protein [Aedes aegypti] >gi|108878800|gb|EAT43025.1| AAEL005513-PA [Aedes aegypti]	0	CUFF.202	CUFF.202.1	A1.15	420913	421486	16.0615038547	157.517325			CUFF.209	CUFF.209.1	A1.14	134965	143038	49.2219172623	557.059098	gi|332374276|gb|AEE62279.1|unknown [Dendroctonus ponderosae]	1.6e-62
CUFF.206	CUFF.206.3	A1.15	199419	201822	15.3990840254	170.614018	gi|157135190|ref|XP_001656565.1|40S ribosomal protein S3a [Aedes aegypti]	0	CUFF.206	CUFF.206.1	A1.15	435824	440580	4.6646694312	52.077403	gi|158301212|ref|XP_320939.3|AGAP002101-PA [Anopheles gambiae str. PEST] >gi|157012361|gb|EAA01000.3| AGAP002101-PA [Anopheles gambiae str. PEST]	0	CUFF.203	CUFF.203.1	A1.15	423042	424711	0.8695190593	7.651107			CUFF.210	CUFF.210.1	A1.14	137962	145116	35.6092119271	403.000058	gi|158288333|ref|XP_310211.4|AGAP009486-PA [Anopheles gambiae str. PEST] >gi|157019200|gb|EAA05847.4| AGAP009486-PA [Anopheles gambiae str. PEST]	0
CUFF.207	CUFF.207.1	A1.15	216504	224891	5.2349427209	59.550811	gi|157124670|ref|XP_001654145.1|hypothetical protein AaeL_AAEL001847 [Aedes aegypti] >gi|108882774|gb|EAT46999.1| AAEL001847-PA [Aedes aegypti]	0	CUFF.207	CUFF.207.1	A1.15	443493	445465	3.2798932118	33.457933			CUFF.204	CUFF.204.1	A1.15	430167	432871	34.3479284477	428.726771	gi|157110270|ref|XP_001651031.1|mothers against dpp protein [Aedes aegypti] >gi|108878800|gb|EAT43025.1| AAEL005513-PA [Aedes aegypti]	0	CUFF.210	CUFF.210.2	A1.14	137962	145116	43.2566155783	489.548003	gi|157113604|ref|XP_001652018.1|vacuolar ATP synthase subunit h [Aedes aegypti] >gi|108877664|gb|EAT41889.1| AAEL006516-PA [Aedes aegypti]	0
CUFF.208	CUFF.208.1	A1.15	216504	223029	5.8552505839	66.607209	gi|157124670|ref|XP_001654145.1|hypothetical protein AaeL_AAEL001847 [Aedes aegypti] >gi|108882774|gb|EAT46999.1| AAEL001847-PA [Aedes aegypti]	0	CUFF.208	CUFF.208.1	A1.15	454112	454287	19.3476631478	136.432827			CUFF.205	CUFF.205.1	A1.15	435730	438291	26.8442071178	308.069233	gi|158301212|ref|XP_320939.3|AGAP002101-PA [Anopheles gambiae str. PEST] >gi|157012361|gb|EAA01000.3| AGAP002101-PA [Anopheles gambiae str. PEST]	0	CUFF.211	CUFF.211.1	A1.15	43565	44985	1.0849047913	10.941164
CUFF.209	CUFF.209.1	A1.15	205047	207306	20.7939630103	232.137504	gi|157115970|ref|XP_001652739.1|signal recognition particle 54 kda protein [Aedes aegypti] >gi|108876679|gb|EAT40904.1| AAEL007400-PA [Aedes aegypti]	0	CUFF.209	CUFF.209.1	A1.15	456105	456857	0.2526286477	2.494026			CUFF.206	CUFF.206.1	A1.15	444010	445264	20.1645839371	199.546011			CUFF.212	CUFF.212.1	A1.15	46863	47803	0.1939298760	2.551251
CUFF.209	CUFF.209.2	A1.15	205047	207306	52.0966721115	581.591467	gi|157115970|ref|XP_001652739.1|signal recognition particle 54 kda protein [Aedes aegypti] >gi|108876679|gb|EAT40904.1| AAEL007400-PA [Aedes aegypti]	0	CUFF.210	CUFF.210.1	A1.15	458666	460034	1.6260766261	17.327175			CUFF.207	CUFF.207.1	A1.15	454177	454309	427.9076398780	2965.560367			CUFF.213	CUFF.213.1	A1.15	48160	49225	0.3487214229	3.564314
CUFF.210	CUFF.210.1	A1.15	227082	229989	32.1849880639	367.104409	gi|225710484|gb|ACO11088.1|DNA-binding protein HEXBP [Caligus rogercresseyi]	3.1e-60	CUFF.211	CUFF.211.1	A1.15	237576	250273	33.3175859732	415.489199	gi|158297504|ref|XP_317731.4|AGAP007784-PA [Anopheles gambiae str. PEST] >gi|157015227|gb|EAA12305.4| AGAP007784-PA [Anopheles gambiae str. PEST]	0	CUFF.208	CUFF.208.1	A1.15	458666	460025	2.2010288418	22.966629			CUFF.214	CUFF.214.1	A1.15	34177	38821	24.2936159671	273.784559	gi|195327508|ref|XP_002030460.1|GM25452 [Drosophila sechellia] >gi|194119403|gb|EDW41446.1| GM25452 [Drosophila sechellia]	0
CUFF.211	CUFF.211.1	A1.15	231853	234108	25.5829734874	270.164739	gi|195356480|ref|XP_002044699.1|GM19503 [Drosophila sechellia] >gi|194133873|gb|EDW55389.1| GM19503 [Drosophila sechellia]	2.8e-16	CUFF.212	CUFF.212.1	A1.15	238708	243858	26.5753479424	331.409665	gi|158297504|ref|XP_317731.4|AGAP007784-PA [Anopheles gambiae str. PEST] >gi|157015227|gb|EAA12305.4| AGAP007784-PA [Anopheles gambiae str. PEST]	0	CUFF.209	CUFF.209.1	A1.15	469902	470978	27.5064721565	298.333379			CUFF.214	CUFF.214.2	A1.15	35204	38661	14.2890396836	161.034834	gi|195327508|ref|XP_002030460.1|GM25452 [Drosophila sechellia] >gi|194119403|gb|EDW41446.1| GM25452 [Drosophila sechellia]	0
CUFF.212	CUFF.212.1	A1.15	257515	262556	3.2058889270	36.503322	gi|170029373|ref|XP_001842567.1|expanded [Culex quinquefasciatus] >gi|167862398|gb|EDS25781.1| expanded [Culex quinquefasciatus]	0	CUFF.213	CUFF.213.1	A1.15	491578	506374	1.8480542848	22.421206	gi|386769136|ref|NP_001245891.1|no mechanoreceptor potential C, isoform E [Drosophila melanogaster] >gi|301344460|gb|ADK73985.1| no mechanoreceptor potential C isoform L [Drosophila melanogaster] >gi|383291340|gb|AFH03565.1| no mechanoreceptor potential C, isoform E [Drosophila melanogaster]	0	CUFF.210	CUFF.210.1	A1.15	473698	477009	55.4002682477	666.926800	gi|170028417|ref|XP_001842092.1|toucan [Culex quinquefasciatus] >gi|167874247|gb|EDS37630.1| toucan [Culex quinquefasciatus]	5.6e-108	CUFF.215	CUFF.215.1	A1.15	63194	67396	5.4945177787	64.170358	gi|118623624|emb|CAK54358.1|dSki protein short isoform [synthetic construct]	7.1e-98
CUFF.212	CUFF.212.2	A1.15	257515	262559	1.1604820971	13.213637	gi|170029373|ref|XP_001842567.1|expanded [Culex quinquefasciatus] >gi|167862398|gb|EDS25781.1| expanded [Culex quinquefasciatus]	0	CUFF.214	CUFF.214.1	A1.15	465245	465912	2.6496063402	31.699956			CUFF.211	CUFF.211.1	A1.15	477494	478752	98.9799713344	1239.846158	gi|195114552|ref|XP_002001831.1|GI17062 [Drosophila mojavensis] >gi|193912406|gb|EDW11273.1| GI17062 [Drosophila mojavensis]	3.4e-76	CUFF.216	CUFF.216.1	A1.15	73045	73827	0.2461528512	2.556531	gi|170595123|ref|XP_001902255.1|U88 [Brugia malayi] >gi|158590166|gb|EDP28897.1| U88, putative [Brugia malayi]	9.5e-06
CUFF.213	CUFF.213.1	A1.15	283305	285284	1.4763849087	16.260065	gi|358339569|dbj|GAA47606.1|hypothetical protein CLF_100574 [Clonorchis sinensis]	0.00055	CUFF.215	CUFF.215.1	A1.15	529309	530722	14.9312332359	162.311451			CUFF.212	CUFF.212.1	A1.15	480190	482110	8.0333576934	96.127665			CUFF.217	CUFF.217.1	A1.15	102850	104041	0.9282871279	11.549286
CUFF.214	CUFF.214.1	A1.15	286302	287768	0.2598197819	2.769067			CUFF.216	CUFF.216.1	A1.15	469978	470953	18.5684206669	209.475119			CUFF.213	CUFF.213.1	A1.15	482751	485009	0.1745458675	2.081755	gi|145537552|ref|XP_001454487.1|hypothetical protein [Paramecium tetraurelia strain d4-2] >gi|124422253|emb|CAK87090.1| unnamed protein product [Paramecium tetraurelia]	1.8e-12	CUFF.218	CUFF.218.1	A1.15	120171	121218	0.1695671858	2.230747
CUFF.215	CUFF.215.1	A1.15	237572	244889	37.2072067118	428.554554	gi|157125238|ref|XP_001654257.1|3-hydroxyacyl-coa dehyrogenase [Aedes aegypti] >gi|157125240|ref|XP_001654258.1| 3-hydroxyacyl-coa dehyrogenase [Aedes aegypti] >gi|108873690|gb|EAT37915.1| AAEL010146-PA [Aedes aegypti] >gi|108873691|gb|EAT37916.1| AAEL010146-PB [Aedes aegypti]	0	CUFF.217	CUFF.217.1	A1.15	533744	534101	61.0254847429	520.017986	gi|157128652|ref|XP_001661484.1|hypothetical protein AaeL_AAEL011188 [Aedes aegypti] >gi|108872525|gb|EAT36750.1| AAEL011188-PA [Aedes aegypti]	1.9e-24	CUFF.213	CUFF.213.2	A1.15	482751	485009	0.1667236246	1.988461	gi|145537552|ref|XP_001454487.1|hypothetical protein [Paramecium tetraurelia strain d4-2] >gi|124422253|emb|CAK87090.1| unnamed protein product [Paramecium tetraurelia]	1.5e-06	CUFF.219	CUFF.219.1	A1.15	122247	123347	0.8300957416	10.627554
CUFF.215	CUFF.215.2	A1.15	238253	244392	21.8058695728	251.161147	gi|157125238|ref|XP_001654257.1|3-hydroxyacyl-coa dehyrogenase [Aedes aegypti] >gi|157125240|ref|XP_001654258.1| 3-hydroxyacyl-coa dehyrogenase [Aedes aegypti] >gi|108873690|gb|EAT37915.1| AAEL010146-PA [Aedes aegypti] >gi|108873691|gb|EAT37916.1| AAEL010146-PB [Aedes aegypti]	0	CUFF.218	CUFF.218.1	A1.15	533535	534495	2.5024144473	21.323887	gi|157128652|ref|XP_001661484.1|hypothetical protein AaeL_AAEL011188 [Aedes aegypti] >gi|108872525|gb|EAT36750.1| AAEL011188-PA [Aedes aegypti]	2.3e-23	CUFF.214	CUFF.214.1	A1.15	499579	503133	0.2263674123	2.222482	gi|17998549|ref|NP_523483.1|no mechanoreceptor potential C, isoform A [Drosophila melanogaster] >gi|7328583|gb|AAF59842.1|AF242296_1 mechanosensory transduction channel NOMPC [Drosophila melanogaster] >gi|22945663|gb|AAF52248.3| no mechanoreceptor potential C, isoform A [Drosophila melanogaster]	1.7e-132	CUFF.220	CUFF.220.1	A1.15	123513	127865	1.4041964717	16.913288
CUFF.216	CUFF.216.1	A1.15	300288	308057	3.8780436349	44.178635	gi|242020577|ref|XP_002430729.1|monocarboxylate transporter, putative [Pediculus humanus corporis] >gi|212515919|gb|EEB17991.1| monocarboxylate transporter, putative [Pediculus humanus corporis]	1.8e-55	CUFF.219	CUFF.219.1	A1.15	534570	535575	0.4353546179	4.420751	gi|170589021|ref|XP_001899272.1|hypothetical protein [Brugia malayi] >gi|158593485|gb|EDP32080.1| conserved hypothetical protein [Brugia malayi]	6.6e-07	CUFF.215	CUFF.215.1	A1.15	529705	530686	0.3109313178	3.802713			CUFF.220	CUFF.220.2	A1.15	125792	127828	0.6907864009	8.320395
CUFF.217	CUFF.217.1	A1.15	288049	290044	23.7776139401	279.815658	gi|157108890|ref|XP_001650433.1|tetratricopeptide repeat protein, tpr [Aedes aegypti] >gi|108879211|gb|EAT43436.1| AAEL005133-PA [Aedes aegypti]	0	CUFF.220	CUFF.220.1	A1.15	473693	478744	33.7967082361	415.790599	gi|170028417|ref|XP_001842092.1|toucan [Culex quinquefasciatus] >gi|167874247|gb|EDS37630.1| toucan [Culex quinquefasciatus]	4.4e-105	CUFF.216	CUFF.216.1	A1.15	555670	556211	0.4549062903	5.158916	gi|157105202|ref|XP_001648762.1|t-box transcription factor tbx20 [Aedes aegypti] >gi|108869064|gb|EAT33289.1| AAEL014429-PA [Aedes aegypti]	7.3e-38	CUFF.221	CUFF.221.1	A1.15	180912	185006	7.1878345945	84.454314	gi|170029528|ref|XP_001842644.1|conserved hypothetical protein [Culex quinquefasciatus] >gi|167863228|gb|EDS26611.1| conserved hypothetical protein [Culex quinquefasciatus]	3.7e-36
CUFF.218	CUFF.218.1	A1.15	339023	339236	10.3448844998	67.573866			CUFF.221	CUFF.221.1	A1.15	553723	556827	66.4574310393	751.788006	gi|157105202|ref|XP_001648762.1|t-box transcription factor tbx20 [Aedes aegypti] >gi|108869064|gb|EAT33289.1| AAEL014429-PA [Aedes aegypti]	4.1e-38	CUFF.217	CUFF.217.1	A1.15	576454	577576	0.3426086742	3.910787	gi|146184983|ref|XP_001030632.2|Protein kinase domain containing protein [Tetrahymena thermophila] >gi|146142974|gb|EAR82969.2| Protein kinase domain containing protein [Tetrahymena thermophila SB210]	1.5e-10	CUFF.222	CUFF.222.1	A1.15	188697	191636	206.6320005488	2338.566670	gi|157124672|ref|XP_001654146.1|hypothetical protein AaeL_AAEL001851 [Aedes aegypti] >gi|108882775|gb|EAT47000.1| AAEL001851-PA [Aedes aegypti]	1.2e-74
CUFF.219	CUFF.219.1	A1.15	340781	341278	3.1479843310	26.201194			CUFF.222	CUFF.222.1	A1.15	668252	672477	7.0381538001	86.670155	gi|195398433|ref|XP_002057826.1|GJ18344 [Drosophila virilis] >gi|194141480|gb|EDW57899.1| GJ18344 [Drosophila virilis]	1.2e-61	CUFF.218	CUFF.218.1	A1.15	614883	618809	0.4126449480	4.638430	gi|157105202|ref|XP_001648762.1|t-box transcription factor tbx20 [Aedes aegypti] >gi|108869064|gb|EAT33289.1| AAEL014429-PA [Aedes aegypti]	4.6e-132	CUFF.223	CUFF.223.1	A1.15	193419	197862	2.9121870647	34.766263	gi|194745991|ref|XP_001955468.1|GF16238 [Drosophila ananassae] >gi|190628505|gb|EDV44029.1| GF16238 [Drosophila ananassae]	0
CUFF.220	CUFF.220.1	A1.15	359571	360337	5.8692312878	55.187806	gi|198451502|ref|XP_001358391.2|GA12944 [Drosophila pseudoobscura pseudoobscura] >gi|198131517|gb|EAL27530.2| GA12944 [Drosophila pseudoobscura pseudoobscura]	3.1e-11	CUFF.222	CUFF.222.2	A1.15	668252	672477	9.6553510939	118.899189	gi|321468498|gb|EFX79482.1|hypothetical protein DAPPUDRAFT_92781 [Daphnia pulex]	6.6e-61	CUFF.218	CUFF.218.2	A1.15	614883	618809	0.7742170091	8.702764	gi|157105202|ref|XP_001648762.1|t-box transcription factor tbx20 [Aedes aegypti] >gi|108869064|gb|EAT33289.1| AAEL014429-PA [Aedes aegypti]	4.3e-130	CUFF.224	CUFF.224.1	A1.15	197920	201751	20.3100711078	238.250442	gi|403183351|gb|EJY58028.1|AAEL013253-PB [Aedes aegypti]	0
CUFF.221	CUFF.221.1	A1.15	376692	378791	0.5033300146	5.906902	gi|170063848|ref|XP_001867282.1|cytochrome P450 [Culex quinquefasciatus] >gi|167881333|gb|EDS44716.1| cytochrome P450 [Culex quinquefasciatus]	1.1e-166	CUFF.223	CUFF.223.1	A1.15	672624	673477	0.3627858745	4.263728	gi|195190232|ref|XP_002029494.1|GL15104 [Drosophila persimilis] >gi|194103212|gb|EDW25255.1| GL15104 [Drosophila persimilis]	4.8e-64	CUFF.219	CUFF.219.1	A1.15	623389	624568	0.3362740440	3.141116			CUFF.225	CUFF.225.1	A1.15	205070	207296	6.6656142156	78.847667	gi|157115970|ref|XP_001652739.1|signal recognition particle 54 kda protein [Aedes aegypti] >gi|108876679|gb|EAT40904.1| AAEL007400-PA [Aedes aegypti]	0
CUFF.222	CUFF.222.1	A1.15	394420	398570	1.1843280130	13.176542	gi|148684427|gb|EDL16374.1|mCG145257 [Mus musculus]	3.5e-08	CUFF.224	CUFF.224.1	A1.15	673695	676005	5.6868906608	70.449331	gi|157131927|ref|XP_001655975.1|transcription initiation factor RRN3 [Aedes aegypti] >gi|108871354|gb|EAT35579.1| AAEL012265-PA [Aedes aegypti]	2.1e-174	CUFF.220	CUFF.220.1	A1.15	624963	626369	0.8082868686	8.979245			CUFF.225	CUFF.225.2	A1.15	205150	207296	25.5222143470	301.902719	gi|157115970|ref|XP_001652739.1|signal recognition particle 54 kda protein [Aedes aegypti] >gi|108876679|gb|EAT40904.1| AAEL007400-PA [Aedes aegypti]	0
CUFF.223	CUFF.223.1	A1.15	394097	397272	0.5349638456	5.951876			CUFF.225	CUFF.225.1	A1.15	676122	678657	9.2064369283	115.414245	gi|157125816|ref|XP_001660796.1|hypothetical protein AaeL_AAEL002014 [Aedes aegypti] >gi|108882649|gb|EAT46874.1| AAEL002014-PA [Aedes aegypti]	6.6e-126	CUFF.221	CUFF.221.1	A1.15	631251	635732	0.6161085877	6.739182	gi|194760616|ref|XP_001962535.1|GF14392 [Drosophila ananassae] >gi|190616232|gb|EDV31756.1| GF14392 [Drosophila ananassae]	7.3e-28	CUFF.226	CUFF.226.1	A1.15	216521	224893	2.7420473789	33.117632	gi|157124670|ref|XP_001654145.1|hypothetical protein AaeL_AAEL001847 [Aedes aegypti] >gi|108882774|gb|EAT46999.1| AAEL001847-PA [Aedes aegypti]	0
CUFF.224	CUFF.224.1	A1.15	401059	402293	0.2800847645	3.273919			CUFF.226	CUFF.226.1	A1.15	679221	680834	7.6291996692	94.202697	gi|170051523|ref|XP_001861802.1|ubiquitin carboxyl-terminal hydrolase 7 [Culex quinquefasciatus] >gi|167872739|gb|EDS36122.1| ubiquitin carboxyl-terminal hydrolase 7 [Culex quinquefasciatus]	0.0001	CUFF.221	CUFF.221.2	A1.15	631251	635732	0.6413999869	7.015827	gi|194760616|ref|XP_001962535.1|GF14392 [Drosophila ananassae] >gi|190616232|gb|EDV31756.1| GF14392 [Drosophila ananassae]	6.1e-29	CUFF.227	CUFF.227.1	A1.15	216532	224893	3.1900405775	38.528360	gi|157124670|ref|XP_001654145.1|hypothetical protein AaeL_AAEL001847 [Aedes aegypti] >gi|108882774|gb|EAT46999.1| AAEL001847-PA [Aedes aegypti]	0
CUFF.225	CUFF.225.1	A1.15	403087	404444	4.7726134731	53.707787			CUFF.227	CUFF.227.1	A1.15	614860	620086	18.8786764447	218.774794	gi|157105202|ref|XP_001648762.1|t-box transcription factor tbx20 [Aedes aegypti] >gi|108869064|gb|EAT33289.1| AAEL014429-PA [Aedes aegypti]	1.2e-125	CUFF.222	CUFF.222.1	A1.15	668495	673473	46.3755367925	561.204077	gi|170033689|ref|XP_001844709.1|conserved hypothetical protein [Culex quinquefasciatus] >gi|167874677|gb|EDS38060.1| conserved hypothetical protein [Culex quinquefasciatus]	3.7e-116	CUFF.228	CUFF.228.1	A1.15	227082	230443	23.1526176380	290.970994	gi|225710484|gb|ACO11088.1|DNA-binding protein HEXBP [Caligus rogercresseyi]	1.4e-58
CUFF.226	CUFF.226.1	A1.15	414947	415512	35.5909805768	363.100966	gi|403182529|gb|EJY57454.1|AAEL017319-PB [Aedes aegypti]	8.9e-23	CUFF.227	CUFF.227.2	A1.15	614860	620086	14.5410743148	168.508664	gi|157105202|ref|XP_001648762.1|t-box transcription factor tbx20 [Aedes aegypti] >gi|108869064|gb|EAT33289.1| AAEL014429-PA [Aedes aegypti]	1.5e-127	CUFF.223	CUFF.223.1	A1.15	227082	232655	114.0606950577	1429.276912	gi|225710484|gb|ACO11088.1|DNA-binding protein HEXBP [Caligus rogercresseyi]	9.9e-56	CUFF.229	CUFF.229.1	A1.15	237568	250268	24.3833008330	295.773979	gi|157125238|ref|XP_001654257.1|3-hydroxyacyl-coa dehyrogenase [Aedes aegypti] >gi|157125240|ref|XP_001654258.1| 3-hydroxyacyl-coa dehyrogenase [Aedes aegypti] >gi|108873690|gb|EAT37915.1| AAEL010146-PA [Aedes aegypti] >gi|108873691|gb|EAT37916.1| AAEL010146-PB [Aedes aegypti]	0
CUFF.227	CUFF.227.1	A1.15	410841	414759	11.8046613901	136.054698	gi|194765899|ref|XP_001965063.1|GF23360 [Drosophila ananassae] >gi|190617673|gb|EDV33197.1| GF23360 [Drosophila ananassae]	0	CUFF.228	CUFF.228.1	A1.15	620542	621401	0.3819300299	3.890228			CUFF.224	CUFF.224.1	A1.15	673782	676036	32.2916860685	398.382267	gi|157131927|ref|XP_001655975.1|transcription initiation factor RRN3 [Aedes aegypti] >gi|108871354|gb|EAT35579.1| AAEL012265-PA [Aedes aegypti]	9.3e-171	CUFF.230	CUFF.230.1	A1.15	238169	244268	34.2509537600	415.470446	gi|157125238|ref|XP_001654257.1|3-hydroxyacyl-coa dehyrogenase [Aedes aegypti] >gi|157125240|ref|XP_001654258.1| 3-hydroxyacyl-coa dehyrogenase [Aedes aegypti] >gi|108873690|gb|EAT37915.1| AAEL010146-PA [Aedes aegypti] >gi|108873691|gb|EAT37916.1| AAEL010146-PB [Aedes aegypti]	0
CUFF.228	CUFF.228.1	A1.15	435815	440376	5.8909719681	61.013804	gi|158301212|ref|XP_320939.3|AGAP002101-PA [Anopheles gambiae str. PEST] >gi|157012361|gb|EAA01000.3| AGAP002101-PA [Anopheles gambiae str. PEST]	0	CUFF.229	CUFF.229.1	A1.15	621538	622517	0.4137358592	4.312852			CUFF.225	CUFF.225.1	A1.15	679294	680969	60.9448950086	723.872553	gi|170051523|ref|XP_001861802.1|ubiquitin carboxyl-terminal hydrolase 7 [Culex quinquefasciatus] >gi|167872739|gb|EDS36122.1| ubiquitin carboxyl-terminal hydrolase 7 [Culex quinquefasciatus]	0.00011	CUFF.231	CUFF.231.1	A1.15	257514	262560	0.9850036261	11.801046	gi|170029373|ref|XP_001842567.1|expanded [Culex quinquefasciatus] >gi|167862398|gb|EDS25781.1| expanded [Culex quinquefasciatus]	0
CUFF.229	CUFF.229.1	A1.15	441817	443142	0.4636848848	4.148191			CUFF.230	CUFF.230.1	A1.15	622910	626405	3.0121866761	30.862798			CUFF.226	CUFF.226.1	A1.15	681523	682976	0.2815077004	3.392963	gi|260825466|ref|XP_002607687.1|hypothetical protein BRAFLDRAFT_82867 [Branchiostoma floridae] >gi|229293036|gb|EEN63697.1| hypothetical protein BRAFLDRAFT_82867 [Branchiostoma floridae]	3.2e-13	CUFF.231	CUFF.231.2	A1.15	257514	262560	2.1490084904	25.746655	gi|170029373|ref|XP_001842567.1|expanded [Culex quinquefasciatus] >gi|167862398|gb|EDS25781.1| expanded [Culex quinquefasciatus]	0
CUFF.230	CUFF.230.1	A1.15	420995	421469	6.7608895459	64.628541			CUFF.231	CUFF.231.1	A1.15	625186	626405	5.3677499521	54.997848			CUFF.227	CUFF.227.1	A1.15	676116	678650	21.7282097939	269.147144	gi|157125816|ref|XP_001660796.1|hypothetical protein AaeL_AAEL002014 [Aedes aegypti] >gi|108882649|gb|EAT46874.1| AAEL002014-PA [Aedes aegypti]	3.6e-124	CUFF.232	CUFF.232.1	A1.15	283325	285285	1.3258096650	15.583098	gi|358339569|dbj|GAA47606.1|hypothetical protein CLF_100574 [Clonorchis sinensis]	0.00054
CUFF.231	CUFF.231.1	A1.15	423037	424010	1.3389038513	10.932325			CUFF.232	CUFF.232.1	A1.15	629332	635927	26.9242261776	306.392401	gi|194760616|ref|XP_001962535.1|GF14392 [Drosophila ananassae] >gi|190616232|gb|EDV31756.1| GF14392 [Drosophila ananassae]	8.9e-26	CUFF.227	CUFF.227.2	A1.15	676116	678650	6.2259925247	77.121315	gi|157125816|ref|XP_001660796.1|hypothetical protein AaeL_AAEL002014 [Aedes aegypti] >gi|108882649|gb|EAT46874.1| AAEL002014-PA [Aedes aegypti]	3.9e-171	CUFF.233	CUFF.233.1	A1.15	288056	289965	0.4641943234	5.624615	gi|157108890|ref|XP_001650433.1|tetratricopeptide repeat protein, tpr [Aedes aegypti] >gi|108879211|gb|EAT43436.1| AAEL005133-PA [Aedes aegypti]	0
CUFF.232	CUFF.232.1	A1.15	428643	429745	0.3884201559	3.640332			CUFF.233	CUFF.233.1	A1.15	690040	694646	1.8580326930	21.541763	gi|347970237|ref|XP_001688436.2|AGAP003616-PA [Anopheles gambiae str. PEST] >gi|333468838|gb|EDO64158.2| AGAP003616-PA [Anopheles gambiae str. PEST]	2e-168	CUFF.228	CUFF.228.1	A1.15	683877	688312	6.0370616883	76.443775	gi|119114522|ref|XP_319318.3|AGAP010150-PA [Anopheles gambiae str. PEST] >gi|116118456|gb|EAA13844.4| AGAP010150-PA [Anopheles gambiae str. PEST]	1.3e-136	CUFF.233	CUFF.233.2	A1.15	288056	289472	0.2486931107	3.013400	gi|157108890|ref|XP_001650433.1|tetratricopeptide repeat protein, tpr [Aedes aegypti] >gi|108879211|gb|EAT43436.1| AAEL005133-PA [Aedes aegypti]	3.9e-156
CUFF.233	CUFF.233.1	A1.15	443949	445463	5.6544734289	51.891134			CUFF.234	CUFF.234.1	A1.15	695095	695673	1.6108994879	16.264723	gi|347970237|ref|XP_001688436.2|AGAP003616-PA [Anopheles gambiae str. PEST] >gi|333468838|gb|EDO64158.2| AGAP003616-PA [Anopheles gambiae str. PEST]	4.1e-44	CUFF.229	CUFF.229.1	A1.15	694768	699231	17.6131335591	182.240154	gi|347970237|ref|XP_001688436.2|AGAP003616-PA [Anopheles gambiae str. PEST] >gi|333468838|gb|EDO64158.2| AGAP003616-PA [Anopheles gambiae str. PEST]	0	CUFF.234	CUFF.234.1	A1.15	300341	307445	0.5211125080	6.469814	gi|242020577|ref|XP_002430729.1|monocarboxylate transporter, putative [Pediculus humanus corporis] >gi|212515919|gb|EEB17991.1| monocarboxylate transporter, putative [Pediculus humanus corporis]	3.4e-48
CUFF.234	CUFF.234.1	A1.15	430025	435642	15.4667482559	168.957555	gi|157110270|ref|XP_001651031.1|mothers against dpp protein [Aedes aegypti] >gi|108878800|gb|EAT43025.1| AAEL005513-PA [Aedes aegypti]	0	CUFF.235	CUFF.235.1	A1.15	695779	698195	0.5594149939	5.690852	gi|347970237|ref|XP_001688436.2|AGAP003616-PA [Anopheles gambiae str. PEST] >gi|333468838|gb|EDO64158.2| AGAP003616-PA [Anopheles gambiae str. PEST]	2.1e-47	CUFF.230	CUFF.230.1	A1.15	690035	694654	28.6157574446	319.911281	gi|347970237|ref|XP_001688436.2|AGAP003616-PA [Anopheles gambiae str. PEST] >gi|333468838|gb|EDO64158.2| AGAP003616-PA [Anopheles gambiae str. PEST]	1.8e-169	CUFF.235	CUFF.235.1	A1.15	307512	308045	0.7697347344	7.994426
CUFF.236	CUFF.236.1	A1.15	454140	454444	4.6410351729	30.315726			CUFF.236	CUFF.236.1	A1.15	698278	699184	0.9993184311	11.420737	gi|347970237|ref|XP_001688436.2|AGAP003616-PA [Anopheles gambiae str. PEST] >gi|333468838|gb|EDO64158.2| AGAP003616-PA [Anopheles gambiae str. PEST]	3.5e-49	CUFF.231	CUFF.231.1	A1.15	748046	752733	3.5671511029	38.941316	gi|312379529|gb|EFR25774.1|hypothetical protein AND_08604 [Anopheles darlingi]	2.3e-113	CUFF.236	CUFF.236.1	A1.15	371143	372353	0.2686163200	3.055534	gi|145529654|ref|XP_001450610.1|hypothetical protein [Paramecium tetraurelia strain d4-2] >gi|124418232|emb|CAK83213.1| unnamed protein product [Paramecium tetraurelia]	3.3e-09
CUFF.237	CUFF.237.1	A1.15	456071	456901	0.4825450792	4.728052			CUFF.237	CUFF.237.1	A1.15	699543	700466	2.1494089671	21.164993			CUFF.232	CUFF.232.1	A1.15	756596	760007	0.8295488427	6.898901			CUFF.237	CUFF.237.1	A1.15	373564	374692	0.1703258678	2.144237
CUFF.238	CUFF.238.1	A1.15	458671	458890	10.8869758034	76.804052			CUFF.238	CUFF.238.1	A1.15	700709	702001	0.2317715876	2.996346			CUFF.233	CUFF.233.1	A1.15	763989	765229	0.3743426560	4.021219	gi|145486048|ref|XP_001429031.1|hypothetical protein [Paramecium tetraurelia strain d4-2] >gi|124396121|emb|CAK61633.1| unnamed protein product [Paramecium tetraurelia]	1.3e-10	CUFF.238	CUFF.238.1	A1.15	376807	378913	4.3967459251	51.902683	gi|157120796|ref|XP_001653675.1|cytochrome P450 [Aedes aegypti] >gi|108874807|gb|EAT39032.1| AAEL009120-PA [Aedes aegypti]	1.5e-155
CUFF.239	CUFF.239.1	A1.15	458978	460039	3.0953692437	31.195453			CUFF.239	CUFF.239.1	A1.15	710407	714184	8.1566760154	102.710666	gi|170043606|ref|XP_001849472.1|hypothetical protein CpipJ_CPIJ008128 [Culex quinquefasciatus] >gi|167866895|gb|EDS30278.1| hypothetical protein CpipJ_CPIJ008128 [Culex quinquefasciatus]	1.9e-111	CUFF.234	CUFF.234.1	A1.15	785421	787562	0.1621339886	1.658720	gi|195110907|ref|XP_002000021.1|GI22761 [Drosophila mojavensis] >gi|193916615|gb|EDW15482.1| GI22761 [Drosophila mojavensis]	3.8e-19	CUFF.239	CUFF.239.1	A1.15	403127	404443	1.1401231742	14.420025
CUFF.240	CUFF.240.1	A1.15	480428	482048	0.5265956055	5.826562			CUFF.240	CUFF.240.1	A1.15	714380	716006	1.0791812527	12.757944	gi|170039687|ref|XP_001847658.1|solute carrier family 35 member B1 [Culex quinquefasciatus] >gi|167863282|gb|EDS26665.1| solute carrier family 35 member B1 [Culex quinquefasciatus]	6.7e-82	CUFF.235	CUFF.235.1	A1.15	787832	790428	0.4561824496	4.409482			CUFF.240	CUFF.240.1	A1.15	410983	414759	5.0044679284	61.847112	gi|194765899|ref|XP_001965063.1|GF23360 [Drosophila ananassae] >gi|190617673|gb|EDV33197.1| GF23360 [Drosophila ananassae]	0
CUFF.241	CUFF.241.1	A1.15	490294	504040	2.7226630861	29.051479	gi|195388509|ref|XP_002052922.1|GJ19559 [Drosophila virilis] >gi|194149379|gb|EDW65077.1| GJ19559 [Drosophila virilis]	0	CUFF.241	CUFF.241.1	A1.15	716192	717261	12.0035706025	135.377585	gi|157137555|ref|XP_001664006.1|phosphomevalonate kinase, putative [Aedes aegypti] >gi|108869689|gb|EAT33914.1| AAEL013814-PA [Aedes aegypti]	9.3e-67	CUFF.236	CUFF.236.1	A1.15	792404	794363	0.5301556770	5.598747	gi|158288244|ref|XP_310126.4|AGAP009560-PA [Anopheles gambiae str. PEST] >gi|157019156|gb|EAA05895.5| AGAP009560-PA [Anopheles gambiae str. PEST]	2.3e-17	CUFF.241	CUFF.241.1	A1.15	414896	415547	12.4841363571	117.872369	gi|403182529|gb|EJY57454.1|AAEL017319-PB [Aedes aegypti]	2.5e-22
CUFF.242	CUFF.242.1	A1.15	505434	505637	6.1831117006	56.544224			CUFF.242	CUFF.242.1	A1.15	717485	722663	1.3897928888	16.668392	gi|27316716|gb|AAO05891.1|AE016751_186streptococcal hemagglutinin protein [Staphylococcus epidermidis ATCC 12228]	1e-16	CUFF.236	CUFF.236.2	A1.15	792404	794363	1.5403735707	16.267225	gi|157109652|ref|XP_001650766.1|hypothetical protein AaeL_AAEL005370 [Aedes aegypti]	3.1e-18	CUFF.242	CUFF.242.1	A1.15	417371	419597	13.5341542281	156.002816	gi|195034794|ref|XP_001988976.1|GH10284 [Drosophila grimshawi] >gi|193904976|gb|EDW03843.1| GH10284 [Drosophila grimshawi]	1.3e-106
CUFF.243	CUFF.243.1	A1.15	465301	466317	0.7836315188	8.043770			CUFF.242	CUFF.242.2	A1.15	717485	719574	1.4184956519	17.012636	gi|308506969|ref|XP_003115667.1|hypothetical protein CRE_18753 [Caenorhabditis remanei] >gi|308256202|gb|EFP00155.1| hypothetical protein CRE_18753 [Caenorhabditis remanei]	1.3e-06	CUFF.237	CUFF.237.1	A1.15	808157	811927	67.7575058080	760.513051	gi|170041267|ref|XP_001848391.1|transcription initiation factor TFIIB [Culex quinquefasciatus] >gi|167864865|gb|EDS28248.1| transcription initiation factor TFIIB [Culex quinquefasciatus]	0	CUFF.243	CUFF.243.1	A1.15	420894	422182	5.2119073779	53.865259
CUFF.244	CUFF.244.1	A1.15	469978	470978	24.9659941263	258.790823			CUFF.243	CUFF.243.1	A1.15	683877	688216	103.1737980826	1301.638720	gi|119114522|ref|XP_319318.3|AGAP010150-PA [Anopheles gambiae str. PEST] >gi|116118456|gb|EAA13844.4| AGAP010150-PA [Anopheles gambiae str. PEST]	6.8e-137	CUFF.238	CUFF.238.1	A1.15	862238	864098	2.4482568003	28.778523			CUFF.244	CUFF.244.1	A1.15	422346	425065	0.8949307927	8.437261	gi|358339569|dbj|GAA47606.1|hypothetical protein CLF_100574 [Clonorchis sinensis]	8.2e-10
CUFF.245	CUFF.245.1	A1.15	529181	530722	18.4776073633	190.113679			CUFF.244	CUFF.244.1	A1.15	723064	726696	118.8857000210	1423.832516	gi|170045155|ref|XP_001850184.1|transport protein Sec61 subunit alpha 2 [Culex quinquefasciatus] >gi|167868165|gb|EDS31548.1| transport protein Sec61 subunit alpha 2 [Culex quinquefasciatus]	0	CUFF.239	CUFF.239.1	A1.15	893386	894314	2.1676043239	23.557714			CUFF.245	CUFF.245.1	A1.15	422346	425065	0.7562771108	7.130056	gi|358339569|dbj|GAA47606.1|hypothetical protein CLF_100574 [Clonorchis sinensis]	9.7e-10
CUFF.246	CUFF.246.1	A1.15	533690	534046	62.6376465663	497.022044	gi|157128652|ref|XP_001661484.1|hypothetical protein AaeL_AAEL011188 [Aedes aegypti] >gi|108872525|gb|EAT36750.1| AAEL011188-PA [Aedes aegypti]	2e-10	CUFF.245	CUFF.245.1	A1.15	742075	742776	11.3650717354	143.433407	gi|391344346|ref|XP_003746462.1|PREDICTED: histone H2A-like [Metaseiulus occidentalis]	1.6e-53	CUFF.239	CUFF.239.2	A1.15	893849	894314	5.3082936148	57.691002			CUFF.246	CUFF.246.1	A1.15	428277	429763	0.3356835450	3.796294
CUFF.247	CUFF.247.1	A1.15	533690	534289	5.2748055144	41.854935	gi|157128652|ref|XP_001661484.1|hypothetical protein AaeL_AAEL011188 [Aedes aegypti] >gi|108872525|gb|EAT36750.1| AAEL011188-PA [Aedes aegypti]	1.3e-24	CUFF.246	CUFF.246.1	A1.15	745278	747657	11.9437929825	137.683163	gi|118790423|ref|XP_318571.3|AGAP009563-PA [Anopheles gambiae str. PEST] >gi|116117938|gb|EAA14432.3| AGAP009563-PA [Anopheles gambiae str. PEST]	0	CUFF.240	CUFF.240.1	A1.15	952486	952648	55.8096824237	386.782022			CUFF.247	CUFF.247.1	A1.15	431312	433418	40.1217062406	474.335499	gi|157110270|ref|XP_001651031.1|mothers against dpp protein [Aedes aegypti] >gi|108878800|gb|EAT43025.1| AAEL005513-PA [Aedes aegypti]	0
CUFF.248	CUFF.248.1	A1.15	473710	478744	46.7454127236	531.644639	gi|170028417|ref|XP_001842092.1|toucan [Culex quinquefasciatus] >gi|167874247|gb|EDS37630.1| toucan [Culex quinquefasciatus]	4.2e-105	CUFF.247	CUFF.247.1	A1.15	748043	752911	3.3511155583	40.409671	gi|312379529|gb|EFR25774.1|hypothetical protein AND_08604 [Anopheles darlingi]	4.8e-113	CUFF.241	CUFF.241.1	A1.15	967977	968703	208.1739083941	2420.744110	gi|305690399|gb|ADM64569.1|apolipophorin-III precursor [Thitarodes pui]	8.3e-14	CUFF.248	CUFF.248.1	A1.15	430047	437549	9.9402281465	117.517512	gi|157110270|ref|XP_001651031.1|mothers against dpp protein [Aedes aegypti] >gi|108878800|gb|EAT43025.1| AAEL005513-PA [Aedes aegypti]	0
CUFF.249	CUFF.249.1	A1.15	575871	577111	0.2023633111	2.247159	gi|145537552|ref|XP_001454487.1|hypothetical protein [Paramecium tetraurelia strain d4-2] >gi|124422253|emb|CAK87090.1| unnamed protein product [Paramecium tetraurelia]	1.3e-09	CUFF.248	CUFF.248.1	A1.15	756593	757156	0.9902426328	7.251409			CUFF.242	CUFF.242.1	A1.15	976339	976445	23027.9649518073	159592.430300			CUFF.249	CUFF.249.1	A1.15	443951	445237	1.8272832450	17.969574
CUFF.250	CUFF.250.1	A1.15	550834	558495	13.0321997679	136.761546	gi|157118522|ref|XP_001659146.1|t-box transcription factor tbx20 [Aedes aegypti] >gi|108875671|gb|EAT39896.1| AAEL008339-PA, partial [Aedes aegypti]	1.5e-39	CUFF.249	CUFF.249.1	A1.15	759878	760006	208.5096592691	1737.669612			CUFF.243	CUFF.243.1	A1.15	988317	988542	96.9050041265	745.415059	gi|322791272|gb|EFZ15796.1|hypothetical protein SINV_09062 [Solenopsis invicta]	1.4e-44	CUFF.250	CUFF.250.1	A1.15	454022	454429	1.0912937346	7.556081
CUFF.251	CUFF.251.1	A1.15	668261	673462	5.6010801070	62.418804	gi|170033689|ref|XP_001844709.1|conserved hypothetical protein [Culex quinquefasciatus] >gi|167874677|gb|EDS38060.1| conserved hypothetical protein [Culex quinquefasciatus]	2.3e-117	CUFF.250	CUFF.250.1	A1.15	785360	789953	0.8460412528	9.029594	gi|195055791|ref|XP_001994796.1|GH17432 [Drosophila grimshawi] >gi|193892559|gb|EDV91425.1| GH17432 [Drosophila grimshawi]	7.2e-23	CUFF.244	CUFF.244.1	A1.15	997468	997832	0.9232377059	6.980055	gi|158298572|ref|XP_553504.3|AGAP009693-PA [Anopheles gambiae str. PEST] >gi|157013948|gb|EAL39149.3| AGAP009693-PA [Anopheles gambiae str. PEST]	3.7e-10	CUFF.251	CUFF.251.1	A1.15	458667	460036	3.3838305349	36.379667
CUFF.251	CUFF.251.2	A1.15	668261	673462	5.9495768875	66.302475	gi|170033689|ref|XP_001844709.1|conserved hypothetical protein [Culex quinquefasciatus] >gi|167874677|gb|EDS38060.1| conserved hypothetical protein [Culex quinquefasciatus]	8.5e-116	CUFF.250	CUFF.250.2	A1.15	785360	789953	0.4948515348	5.281431	gi|195110907|ref|XP_002000021.1|GI22761 [Drosophila mojavensis] >gi|193916615|gb|EDW15482.1| GI22761 [Drosophila mojavensis]	9.1e-19	CUFF.245	CUFF.245.1	A1.15	1005504	1005776	38.5173874862	307.348274	gi|357621120|gb|EHJ73069.1|ribosomal pseudouridine synthase [Danaus plexippus]	1.6e-43	CUFF.252	CUFF.252.1	A1.15	465232	465925	1.9151065540	21.497488
CUFF.252	CUFF.252.1	A1.15	673782	676005	7.7066124641	89.343356	gi|157131927|ref|XP_001655975.1|transcription initiation factor RRN3 [Aedes aegypti] >gi|108871354|gb|EAT35579.1| AAEL012265-PA [Aedes aegypti]	6.7e-171	CUFF.251	CUFF.251.1	A1.15	792915	794352	1.7047841962	19.295705	gi|158288244|ref|XP_310126.4|AGAP009560-PA [Anopheles gambiae str. PEST] >gi|157019156|gb|EAA05895.5| AGAP009560-PA [Anopheles gambiae str. PEST]	3.8e-19	CUFF.246	CUFF.246.1	A1.15	1011731	1014758	2.9877346465	34.110425			CUFF.253	CUFF.253.1	A1.15	469978	470941	15.6139647436	170.632334
CUFF.253	CUFF.253.1	A1.15	676116	678679	3.5092535320	40.982612	gi|157125816|ref|XP_001660796.1|hypothetical protein AaeL_AAEL002014 [Aedes aegypti] >gi|108882649|gb|EAT46874.1| AAEL002014-PA [Aedes aegypti]	5.1e-177	CUFF.251	CUFF.251.2	A1.15	793368	794352	3.9411708475	44.608386	gi|158288244|ref|XP_310126.4|AGAP009560-PA [Anopheles gambiae str. PEST] >gi|157019156|gb|EAA05895.5| AGAP009560-PA [Anopheles gambiae str. PEST]	5e-20	CUFF.247	CUFF.247.1	A1.15	1015782	1016855	0.3767379157	4.086681			CUFF.254	CUFF.254.1	A1.15	473700	477033	31.4251484985	379.253659	gi|170028417|ref|XP_001842092.1|toucan [Culex quinquefasciatus] >gi|167874247|gb|EDS37630.1| toucan [Culex quinquefasciatus]	4.6e-108
CUFF.253	CUFF.253.2	A1.15	676116	677018	16.3266146997	190.669416	gi|195051695|ref|XP_001993152.1|GH13236 [Drosophila grimshawi] >gi|193900211|gb|EDV99077.1| GH13236 [Drosophila grimshawi]	1.1e-45	CUFF.252	CUFF.252.1	A1.15	795355	796139	0.7887129235	9.438075			CUFF.248	CUFF.248.1	A1.15	1018298	1019194	40.7934801079	486.086485	gi|321470268|gb|EFX81245.1|hypothetical protein DAPPUDRAFT_303594 [Daphnia pulex]	3.7e-09	CUFF.255	CUFF.255.1	A1.15	477428	478755	9.9860542232	126.287141	gi|195114552|ref|XP_002001831.1|GI17062 [Drosophila mojavensis] >gi|193912406|gb|EDW11273.1| GI17062 [Drosophila mojavensis]	7.4e-76
CUFF.254	CUFF.254.1	A1.15	679231	680834	10.7786420243	121.360789	gi|170051523|ref|XP_001861802.1|ubiquitin carboxyl-terminal hydrolase 7 [Culex quinquefasciatus] >gi|167872739|gb|EDS36122.1| ubiquitin carboxyl-terminal hydrolase 7 [Culex quinquefasciatus]	0.0001	CUFF.253	CUFF.253.1	A1.15	727083	733929	8.9447530266	105.469086	gi|194861589|ref|XP_001969814.1|GG10297 [Drosophila erecta] >gi|190661681|gb|EDV58873.1| GG10297 [Drosophila erecta]	8.7e-110	CUFF.248	CUFF.248.2	A1.15	1018298	1019134	22.0933209578	263.259342	gi|321470268|gb|EFX81245.1|hypothetical protein DAPPUDRAFT_303594 [Daphnia pulex]	1.4e-08	CUFF.256	CUFF.256.1	A1.15	480430	482049	0.7202362827	9.060690
CUFF.255	CUFF.255.1	A1.15	614865	619338	37.7159237642	401.645554	gi|157105202|ref|XP_001648762.1|t-box transcription factor tbx20 [Aedes aegypti] >gi|108869064|gb|EAT33289.1| AAEL014429-PA [Aedes aegypti]	5.4e-130	CUFF.253	CUFF.253.2	A1.15	727083	737416	8.6772859169	102.315337	gi|195433749|ref|XP_002064870.1|GK14973 [Drosophila willistoni] >gi|194160955|gb|EDW75856.1| GK14973 [Drosophila willistoni]	4.2e-180	CUFF.249	CUFF.249.1	A1.15	1035572	1037051	26.6099962556	324.884011	gi|157121561|ref|XP_001659905.1|regulator of chromosome condensation [Aedes aegypti] >gi|108874634|gb|EAT38859.1| AAEL009303-PA [Aedes aegypti]	9.4e-131	CUFF.257	CUFF.257.1	A1.15	483557	484521	0.4013818222	3.520262	gi|269123387|ref|YP_003305964.1|Mn2+dependent serine/threonine protein kinase [Streptobacillus moniliformis DSM 12112] >gi|268314713|gb|ACZ01087.1| Mn2+dependent serine/threonine protein kinase [Streptobacillus moniliformis DSM 12112]	0.00076
CUFF.256	CUFF.256.1	A1.15	625185	626386	7.9099254894	73.891452			CUFF.254	CUFF.254.1	A1.15	737861	741134	3.9942025377	47.631625	gi|195387229|ref|XP_002052301.1|GJ17478 [Drosophila virilis] >gi|194148758|gb|EDW64456.1| GJ17478 [Drosophila virilis]	5e-68	CUFF.250	CUFF.250.1	A1.15	1035572	1042163	15.3804780052	187.781740	gi|157121561|ref|XP_001659905.1|regulator of chromosome condensation [Aedes aegypti] >gi|108874634|gb|EAT38859.1| AAEL009303-PA [Aedes aegypti]	7e-133	CUFF.258	CUFF.258.1	A1.15	491583	499767	0.6972389497	7.899805	gi|195388509|ref|XP_002052922.1|GJ19559 [Drosophila virilis] >gi|194149379|gb|EDW65077.1| GJ19559 [Drosophila virilis]	0
CUFF.257	CUFF.257.1	A1.15	621560	626447	2.4470963996	22.859824	gi|124512050|ref|XP_001349158.1|conserved Plasmodium membrane protein, unknown function [Plasmodium falciparum 3D7] >gi|23498926|emb|CAD51004.1| conserved Plasmodium membrane protein, unknown function [Plasmodium falciparum 3D7]	0.00068	CUFF.255	CUFF.255.1	A1.15	738509	741134	5.5896957047	66.658185	gi|440478200|gb|ELQ59054.1|hypothetical protein OOW_P131scaffold01393g55 [Magnaporthe oryzae P131]	1.7e-08	CUFF.251	CUFF.251.1	A1.15	1042501	1044093	16.5943349930	198.872401	gi|157116525|ref|XP_001658534.1|palmitoyl-protein thioesterase [Aedes aegypti] >gi|108883444|gb|EAT47669.1| AAEL001235-PA [Aedes aegypti]	3.4e-140	CUFF.259	CUFF.259.1	A1.15	501955	506334	0.5059714493	5.742799	gi|386769136|ref|NP_001245891.1|no mechanoreceptor potential C, isoform E [Drosophila melanogaster] >gi|301344460|gb|ADK73985.1| no mechanoreceptor potential C isoform L [Drosophila melanogaster] >gi|383291340|gb|AFH03565.1| no mechanoreceptor potential C, isoform E [Drosophila melanogaster]	1.4e-88
CUFF.258	CUFF.258.1	A1.15	629257	635740	9.0440485509	94.237209	gi|194760616|ref|XP_001962535.1|GF14392 [Drosophila ananassae] >gi|190616232|gb|EDV31756.1| GF14392 [Drosophila ananassae]	4.5e-26	CUFF.256	CUFF.256.1	A1.15	802879	813221	11.0077471115	124.726160	gi|403182707|gb|EAT43174.2|AAEL005347-PA [Aedes aegypti]	0	CUFF.252	CUFF.252.1	A1.15	1051138	1051327	49.5953601131	488.718968			CUFF.259	CUFF.259.2	A1.15	504187	506334	1.0525111780	11.946050	gi|332020534|gb|EGI60949.1|Short transient receptor potential channel 2-like protein [Acromyrmex echinatior]	2.2e-58
CUFF.258	CUFF.258.2	A1.15	631280	635740	15.8534539129	165.189875	gi|194760616|ref|XP_001962535.1|GF14392 [Drosophila ananassae] >gi|190616232|gb|EDV31756.1| GF14392 [Drosophila ananassae]	1.1e-27	CUFF.257	CUFF.257.1	A1.15	811046	814093	25.5908883026	289.964258	gi|170041267|ref|XP_001848391.1|transcription initiation factor TFIIB [Culex quinquefasciatus] >gi|167864865|gb|EDS28248.1| transcription initiation factor TFIIB [Culex quinquefasciatus]	3e-85	CUFF.253	CUFF.253.1	A1.15	1053340	1054068	0.2692470920	3.358770			CUFF.260	CUFF.260.1	A1.15	499925	501818	0.4738208348	5.377888	gi|157118526|ref|XP_001659148.1|ion channel nompc [Aedes aegypti] >gi|108875673|gb|EAT39898.1| AAEL008338-PA, partial [Aedes aegypti]	2.6e-41
CUFF.259	CUFF.259.1	A1.15	690041	694646	3.2134134043	34.530828	gi|347970237|ref|XP_001688436.2|AGAP003616-PA [Anopheles gambiae str. PEST] >gi|333468838|gb|EDO64158.2| AGAP003616-PA [Anopheles gambiae str. PEST]	2e-168	CUFF.258	CUFF.258.1	A1.15	862511	864195	6.9987105727	87.856671			CUFF.254	CUFF.254.1	A1.16	9949	23530	13.8264713106	165.798366	gi|194760895|ref|XP_001962668.1|GF14316 [Drosophila ananassae] >gi|190616365|gb|EDV31889.1| GF14316 [Drosophila ananassae]	1.8e-179	CUFF.261	CUFF.261.1	A1.15	503519	504041	0.8840522864	11.018067
CUFF.260	CUFF.260.1	A1.15	694763	694994	5.5802112238	38.728680	gi|312382161|gb|EFR27714.1|hypothetical protein AND_05254 [Anopheles darlingi]	1.8e-15	CUFF.259	CUFF.259.1	A1.15	893380	895262	7.7698028523	86.430131	gi|167534260|ref|XP_001748808.1|hypothetical protein [Monosiga brevicollis MX1] >gi|163772770|gb|EDQ86418.1| predicted protein [Monosiga brevicollis MX1]	2.7e-07	CUFF.255	CUFF.255.1	A1.16	25383	31809	25.8090798414	318.191214	gi|194856946|ref|XP_001968862.1|GG25106 [Drosophila erecta] >gi|190660729|gb|EDV57921.1| GG25106 [Drosophila erecta]	0	CUFF.262	CUFF.262.1	A1.15	529240	530717	0.1915563567	2.184543
CUFF.261	CUFF.261.1	A1.15	695096	695659	1.8328606791	17.414454	gi|347970237|ref|XP_001688436.2|AGAP003616-PA [Anopheles gambiae str. PEST] >gi|333468838|gb|EDO64158.2| AGAP003616-PA [Anopheles gambiae str. PEST]	6.5e-44	CUFF.260	CUFF.260.1	A1.15	910694	912103	0.1906118269	2.265814			CUFF.255	CUFF.255.2	A1.16	26362	31809	47.8526031741	589.958185	gi|170046029|ref|XP_001850588.1|lkb1 interacting protein [Culex quinquefasciatus] >gi|167868950|gb|EDS32333.1| lkb1 interacting protein [Culex quinquefasciatus]	0	CUFF.263	CUFF.263.1	A1.15	533751	534128	1.9080167209	22.357150	gi|157128652|ref|XP_001661484.1|hypothetical protein AaeL_AAEL011188 [Aedes aegypti] >gi|108872525|gb|EAT36750.1| AAEL011188-PA [Aedes aegypti]	1.1e-28
CUFF.262	CUFF.262.1	A1.15	695779	699212	0.9155976057	9.147074	gi|347970237|ref|XP_001688436.2|AGAP003616-PA [Anopheles gambiae str. PEST] >gi|333468838|gb|EDO64158.2| AGAP003616-PA [Anopheles gambiae str. PEST]	7.9e-107	CUFF.260	CUFF.260.2	A1.15	910694	912103	0.2473562547	2.940338			CUFF.256	CUFF.256.1	A1.16	75074	75390	1.4541309806	13.178495			CUFF.264	CUFF.264.1	A1.15	552148	552351	6.3715826448	56.148428	gi|157118522|ref|XP_001659146.1|t-box transcription factor tbx20 [Aedes aegypti] >gi|108875671|gb|EAT39896.1| AAEL008339-PA, partial [Aedes aegypti]	1.5e-35
CUFF.263	CUFF.263.1	A1.15	683878	686767	36.3725887542	421.621650	gi|119114522|ref|XP_319318.3|AGAP010150-PA [Anopheles gambiae str. PEST] >gi|116118456|gb|EAA13844.4| AGAP010150-PA [Anopheles gambiae str. PEST]	2.8e-77	CUFF.261	CUFF.261.1	A1.15	952457	952639	17.1307372121	120.799855			CUFF.257	CUFF.257.1	A1.16	75525	75835	1.4049719893	12.732977			CUFF.265	CUFF.265.1	A1.15	555665	556835	0.6074960327	6.258127	gi|157105202|ref|XP_001648762.1|t-box transcription factor tbx20 [Aedes aegypti] >gi|108869064|gb|EAT33289.1| AAEL014429-PA [Aedes aegypti]	6.8e-37
CUFF.264	CUFF.264.1	A1.15	718090	722719	2.7494304001	31.554089	gi|387784519|ref|YP_006070602.1|hypothetical protein SALIVA_1457 [Streptococcus salivarius JIM8777] >gi|338745401|emb|CCB95767.1| hypothetical protein SALIVA_1457 [Streptococcus salivarius JIM8777]	5.9e-15	CUFF.262	CUFF.262.1	A1.15	976339	976514	33.0048371345	240.763812			CUFF.258	CUFF.258.1	A1.16	86777	89893	0.3001172110	3.597708	gi|31222692|ref|XP_317213.1|AGAP008255-PA [Anopheles gambiae str. PEST] >gi|30175336|gb|EAA12335.2| AGAP008255-PA [Anopheles gambiae str. PEST]	0	CUFF.266	CUFF.266.1	A1.15	614863	618808	1.3409383233	15.414258	gi|157105202|ref|XP_001648762.1|t-box transcription factor tbx20 [Aedes aegypti] >gi|108869064|gb|EAT33289.1| AAEL014429-PA [Aedes aegypti]	5.6e-132
CUFF.264	CUFF.264.2	A1.15	718090	719608	3.2241171249	37.001874	gi|308506969|ref|XP_003115667.1|hypothetical protein CRE_18753 [Caenorhabditis remanei] >gi|308256202|gb|EFP00155.1| hypothetical protein CRE_18753 [Caenorhabditis remanei]	3e-07	CUFF.263	CUFF.263.1	A1.15	967921	968984	31.0897915630	377.852733	gi|157119823|ref|XP_001659524.1|apolipophorin-III, putative [Aedes aegypti] >gi|108875177|gb|EAT39402.1| AAEL008789-PA [Aedes aegypti]	7.1e-19	CUFF.259	CUFF.259.1	A1.16	106277	107911	24.9186588982	303.410034			CUFF.266	CUFF.266.2	A1.15	614863	618808	1.6065246790	18.467207	gi|157105202|ref|XP_001648762.1|t-box transcription factor tbx20 [Aedes aegypti] >gi|108869064|gb|EAT33289.1| AAEL014429-PA [Aedes aegypti]	5.3e-130
CUFF.265	CUFF.265.1	A1.15	699583	700466	2.2935309847	21.381484			CUFF.264	CUFF.264.1	A1.15	982183	983573	0.2364813111	2.751510			CUFF.259	CUFF.259.2	A1.16	106530	107911	11.5441729169	140.562055			CUFF.267	CUFF.267.1	A1.15	623388	626403	0.7329113103	6.827239
CUFF.266	CUFF.266.1	A1.15	708721	714133	16.7480691323	192.201842	gi|170043606|ref|XP_001849472.1|hypothetical protein CpipJ_CPIJ008128 [Culex quinquefasciatus] >gi|167866895|gb|EDS30278.1| hypothetical protein CpipJ_CPIJ008128 [Culex quinquefasciatus]	1.9e-111	CUFF.265	CUFF.265.1	A1.15	988317	988848	13.2084975541	99.311884	gi|158298572|ref|XP_553504.3|AGAP009693-PA [Anopheles gambiae str. PEST] >gi|157013948|gb|EAL39149.3| AGAP009693-PA [Anopheles gambiae str. PEST]	2.8e-43	CUFF.260	CUFF.260.1	A1.16	113897	116020	28.9226508477	344.813922	gi|403182451|gb|EAT47163.2|AAEL001722-PA [Aedes aegypti]	1.6e-59	CUFF.268	CUFF.268.1	A1.15	625177	626400	1.1646510510	10.848996
CUFF.267	CUFF.267.1	A1.15	722960	726574	70.3331107276	773.175666	gi|170045155|ref|XP_001850184.1|transport protein Sec61 subunit alpha 2 [Culex quinquefasciatus] >gi|167868165|gb|EDS31548.1| transport protein Sec61 subunit alpha 2 [Culex quinquefasciatus]	0	CUFF.266	CUFF.266.1	A1.15	997479	998481	0.1922643257	2.218548	gi|158298572|ref|XP_553504.3|AGAP009693-PA [Anopheles gambiae str. PEST] >gi|157013948|gb|EAL39149.3| AGAP009693-PA [Anopheles gambiae str. PEST]	4.3e-06	CUFF.261	CUFF.261.1	A1.16	119295	120681	1.1351119084	12.811566	gi|312376564|gb|EFR23611.1|hypothetical protein AND_28211 [Anopheles darlingi] >gi|312379622|gb|EFR25837.1| hypothetical protein AND_26513 [Anopheles darlingi]	1.4e-29	CUFF.269	CUFF.269.1	A1.15	630666	635733	2.9039184930	33.235622	gi|194760616|ref|XP_001962535.1|GF14392 [Drosophila ananassae] >gi|190616232|gb|EDV31756.1| GF14392 [Drosophila ananassae]	7.2e-27
CUFF.267	CUFF.267.2	A1.15	723589	726574	59.0233424449	648.846776	gi|170045155|ref|XP_001850184.1|transport protein Sec61 subunit alpha 2 [Culex quinquefasciatus] >gi|167868165|gb|EDS31548.1| transport protein Sec61 subunit alpha 2 [Culex quinquefasciatus]	0	CUFF.267	CUFF.267.1	A1.15	1003953	1006471	1.6126431677	13.574067	gi|357621120|gb|EHJ73069.1|ribosomal pseudouridine synthase [Danaus plexippus]	3.4e-37	CUFF.262	CUFF.262.1	A1.16	122168	124625	37.4222522432	442.158424	gi|312374446|gb|EFR22000.1|hypothetical protein AND_15898 [Anopheles darlingi]	0	CUFF.270	CUFF.270.1	A1.15	669286	673516	3.0578009778	37.018947	gi|170033689|ref|XP_001844709.1|conserved hypothetical protein [Culex quinquefasciatus] >gi|167874677|gb|EDS38060.1| conserved hypothetical protein [Culex quinquefasciatus]	7.2e-98
CUFF.268	CUFF.268.1	A1.15	742046	742910	60.6854195381	719.509742	gi|391344346|ref|XP_003746462.1|PREDICTED: histone H2A-like [Metaseiulus occidentalis]	9.8e-53	CUFF.268	CUFF.268.1	A1.15	1011212	1014814	11.5732061922	141.439964			CUFF.263	CUFF.263.1	A1.16	126539	128689	66.7474400556	622.903765	gi|322792874|gb|EFZ16707.1|hypothetical protein SINV_11620 [Solenopsis invicta]	4.6e-08	CUFF.270	CUFF.270.2	A1.15	669286	673516	2.5872437170	31.322194	gi|170033689|ref|XP_001844709.1|conserved hypothetical protein [Culex quinquefasciatus] >gi|167874677|gb|EDS38060.1| conserved hypothetical protein [Culex quinquefasciatus]	6e-98
CUFF.269	CUFF.269.1	A1.15	745278	747681	14.6528763399	159.364006	gi|118790423|ref|XP_318571.3|AGAP009563-PA [Anopheles gambiae str. PEST] >gi|116117938|gb|EAA14432.3| AGAP009563-PA [Anopheles gambiae str. PEST]	0	CUFF.269	CUFF.269.1	A1.15	1018174	1019129	6.9789143531	86.965116	gi|223037336|gb|ACM79010.1|Kunitz protein 8 [Echinococcus granulosus]	7.1e-11	CUFF.263	CUFF.263.2	A1.16	126553	128689	46.0186499128	429.457523	gi|322792874|gb|EFZ16707.1|hypothetical protein SINV_11620 [Solenopsis invicta]	9.8e-07	CUFF.271	CUFF.271.1	A1.15	673695	675998	5.3969274570	65.329284	gi|157131927|ref|XP_001655975.1|transcription initiation factor RRN3 [Aedes aegypti] >gi|108871354|gb|EAT35579.1| AAEL012265-PA [Aedes aegypti]	2e-174
CUFF.270	CUFF.270.1	A1.15	748036	752935	9.4521862287	100.438141	gi|312379529|gb|EFR25774.1|hypothetical protein AND_08604 [Anopheles darlingi]	7e-113	CUFF.270	CUFF.270.1	A1.15	1015780	1016809	5.2776834843	53.796702			CUFF.264	CUFF.264.1	A1.16	133103	137310	62.4573388614	738.571091	gi|195035937|ref|XP_001989428.1|GH10060 [Drosophila grimshawi] >gi|193905428|gb|EDW04295.1| GH10060 [Drosophila grimshawi]	0	CUFF.272	CUFF.272.1	A1.15	676152	678561	2.1293441080	25.506958	gi|157125816|ref|XP_001660796.1|hypothetical protein AaeL_AAEL002014 [Aedes aegypti] >gi|108882649|gb|EAT46874.1| AAEL002014-PA [Aedes aegypti]	7e-172
CUFF.271	CUFF.271.1	A1.15	756272	758894	1.0235769161	7.730816			CUFF.271	CUFF.271.1	A1.15	1019638	1020113	0.6709715600	8.516614	gi|449677900|ref|XP_002161391.2|PREDICTED: uncharacterized protein LOC100189550 [Hydra magnipapillata]	2.2e-12	CUFF.265	CUFF.265.1	A1.16	137431	138955	12.9941607915	154.203738	gi|170028707|ref|XP_001842236.1|caspase [Culex quinquefasciatus] >gi|167877921|gb|EDS41304.1| caspase [Culex quinquefasciatus]	1.1e-64	CUFF.272	CUFF.272.2	A1.15	676152	678561	0.7774635066	9.313069	gi|157125816|ref|XP_001660796.1|hypothetical protein AaeL_AAEL002014 [Aedes aegypti] >gi|108882649|gb|EAT46874.1| AAEL002014-PA [Aedes aegypti]	1.4e-152
CUFF.271	CUFF.271.2	A1.15	756272	760112	1.1451175785	8.648782			CUFF.272	CUFF.272.1	A1.15	1032062	1032838	0.2543839617	2.935350			CUFF.266	CUFF.266.1	A1.16	139274	140501	0.3797693066	4.334966	gi|157123120|ref|XP_001660017.1|DNA-binding protein smubp-2 [Aedes aegypti] >gi|108874510|gb|EAT38735.1| AAEL009411-PA [Aedes aegypti]	4.1e-64	CUFF.273	CUFF.273.1	A1.15	679289	680872	11.3414355155	134.391543	gi|170051523|ref|XP_001861802.1|ubiquitin carboxyl-terminal hydrolase 7 [Culex quinquefasciatus] >gi|167872739|gb|EDS36122.1| ubiquitin carboxyl-terminal hydrolase 7 [Culex quinquefasciatus]	0.0001
CUFF.272	CUFF.272.1	A1.15	759823	760112	4.8136516872	36.356287			CUFF.273	CUFF.273.1	A1.15	1035529	1037049	12.5898595838	161.921162	gi|157121561|ref|XP_001659905.1|regulator of chromosome condensation [Aedes aegypti] >gi|108874634|gb|EAT38859.1| AAEL009303-PA [Aedes aegypti]	1.6e-130	CUFF.267	CUFF.267.1	A1.16	145642	147871	39.1983502887	443.994132	gi|328700735|ref|XP_001951670.2|PREDICTED: heterochromatin protein 1-like [Acyrthosiphon pisum]	2.6e-22	CUFF.274	CUFF.274.1	A1.15	683890	688218	8.5994340627	105.434760	gi|119114522|ref|XP_319318.3|AGAP010150-PA [Anopheles gambiae str. PEST] >gi|116118456|gb|EAA13844.4| AGAP010150-PA [Anopheles gambiae str. PEST]	6.1e-137
CUFF.273	CUFF.273.1	A1.15	785472	787616	5.4238699834	55.918510	gi|195110907|ref|XP_002000021.1|GI22761 [Drosophila mojavensis] >gi|193916615|gb|EDW15482.1| GI22761 [Drosophila mojavensis]	3.8e-19	CUFF.274	CUFF.274.1	A1.15	1039911	1042045	11.3502124779	138.032853			CUFF.267	CUFF.267.2	A1.16	146379	147871	71.9878136606	815.395714	gi|328700735|ref|XP_001951670.2|PREDICTED: heterochromatin protein 1-like [Acyrthosiphon pisum]	2.1e-22	CUFF.275	CUFF.275.1	A1.15	690050	694619	2.0912790059	23.572615	gi|347970237|ref|XP_001688436.2|AGAP003616-PA [Anopheles gambiae str. PEST] >gi|333468838|gb|EDO64158.2| AGAP003616-PA [Anopheles gambiae str. PEST]	1.6e-166
CUFF.274	CUFF.274.1	A1.15	726958	730451	26.9052025372	292.963304	gi|312384854|gb|EFR29485.1|hypothetical protein AND_01467 [Anopheles darlingi]	1.3e-91	CUFF.275	CUFF.275.1	A1.15	1042509	1044985	4.4053933308	53.182105	gi|157116525|ref|XP_001658534.1|palmitoyl-protein thioesterase [Aedes aegypti] >gi|108883444|gb|EAT47669.1| AAEL001235-PA [Aedes aegypti]	5.2e-136	CUFF.268	CUFF.268.1	A1.16	155090	157572	2.7626947120	26.500360	gi|321475088|gb|EFX86052.1|hypothetical protein DAPPUDRAFT_309043 [Daphnia pulex]	1.1e-146	CUFF.276	CUFF.276.1	A1.15	694780	695666	1.1709090419	11.871454	gi|347970237|ref|XP_001688436.2|AGAP003616-PA [Anopheles gambiae str. PEST] >gi|333468838|gb|EDO64158.2| AGAP003616-PA [Anopheles gambiae str. PEST]	5.8e-53
CUFF.275	CUFF.275.1	A1.15	737826	741132	10.7373336570	119.334192	gi|195387229|ref|XP_002052301.1|GJ17478 [Drosophila virilis] >gi|194148758|gb|EDW64456.1| GJ17478 [Drosophila virilis]	8.2e-69	CUFF.276	CUFF.276.1	A1.15	1052750	1053756	0.1913210922	2.452960			CUFF.269	CUFF.269.1	A1.16	158100	159913	144.5091294106	1777.139971	gi|157167857|ref|XP_001662644.1|proliferating cell nuclear antigen [Aedes aegypti] >gi|67866973|gb|AAY82461.1| proliferating cell nuclear antigen [Aedes aegypti] >gi|108871048|gb|EAT35273.1| AAEL012545-PA [Aedes aegypti]	5.4e-166	CUFF.277	CUFF.277.1	A1.15	695792	699393	0.6985257294	7.623744	gi|347970237|ref|XP_001688436.2|AGAP003616-PA [Anopheles gambiae str. PEST] >gi|333468838|gb|EDO64158.2| AGAP003616-PA [Anopheles gambiae str. PEST]	3e-104
CUFF.276	CUFF.276.1	A1.15	862440	864588	4.5005474051	52.189213			CUFF.277	CUFF.277.1	A1.16	25267	31831	12.1577108981	154.554719	gi|170046029|ref|XP_001850588.1|lkb1 interacting protein [Culex quinquefasciatus] >gi|167868950|gb|EDS32333.1| lkb1 interacting protein [Culex quinquefasciatus]	0	CUFF.270	CUFF.270.1	A1.16	175351	182801	1.4682958382	18.643328	gi|195156693|ref|XP_002019231.1|GL26255 [Drosophila persimilis] >gi|198472125|ref|XP_002133339.1| GA28096 [Drosophila pseudoobscura pseudoobscura] >gi|194115384|gb|EDW37427.1| GL26255 [Drosophila persimilis] >gi|198139615|gb|EDY70741.1| GA28096 [Drosophila pseudoobscura pseudoobscura]	0	CUFF.278	CUFF.278.1	A1.15	699559	700480	4.4179564215	43.955585
CUFF.277	CUFF.277.1	A1.15	893377	894314	3.5746630955	38.059590			CUFF.278	CUFF.278.1	A1.16	61462	61856	0.9065719542	6.884578	gi|195161643|ref|XP_002021672.1|GL26383 [Drosophila persimilis] >gi|194103472|gb|EDW25515.1| GL26383 [Drosophila persimilis]	4.9e-09	CUFF.270	CUFF.270.2	A1.16	175351	182801	1.6403269999	20.827652	gi|195156693|ref|XP_002019231.1|GL26255 [Drosophila persimilis] >gi|198472125|ref|XP_002133339.1| GA28096 [Drosophila pseudoobscura pseudoobscura] >gi|194115384|gb|EDW37427.1| GL26255 [Drosophila persimilis] >gi|198139615|gb|EDY70741.1| GA28096 [Drosophila pseudoobscura pseudoobscura]	0	CUFF.279	CUFF.279.1	A1.15	700688	701987	0.2093636069	2.446245
CUFF.277	CUFF.277.2	A1.15	893816	894314	9.1964269155	97.914747			CUFF.279	CUFF.279.1	A1.16	74514	74949	0.6190576041	5.300811			CUFF.271	CUFF.271.1	A1.16	208980	209254	5.5289372810	46.699585	gi|326634457|pdb|3PXJ|AChain A, Tandem Ig Repeats Of Dlar >gi|326634458|pdb|3PXJ|B Chain B, Tandem Ig Repeats Of Dlar >gi|326634459|pdb|3PXJ|C Chain C, Tandem Ig Repeats Of Dlar >gi|326634460|pdb|3PXJ|D Chain D, Tandem Ig Repeats Of Dlar	6.2e-47	CUFF.280	CUFF.280.1	A1.15	711500	722569	9.6798655241	114.464587	gi|170043606|ref|XP_001849472.1|hypothetical protein CpipJ_CPIJ008128 [Culex quinquefasciatus] >gi|167866895|gb|EDS30278.1| hypothetical protein CpipJ_CPIJ008128 [Culex quinquefasciatus]	2.4e-87
CUFF.278	CUFF.278.1	A1.15	787668	790628	1.8854152862	17.278017			CUFF.280	CUFF.280.1	A1.16	75060	75824	1.8529974143	16.540098			CUFF.272	CUFF.272.1	A1.16	339258	339895	2.3350873543	23.825018			CUFF.281	CUFF.281.1	A1.15	722995	726699	67.3660542056	795.223116	gi|170045155|ref|XP_001850184.1|transport protein Sec61 subunit alpha 2 [Culex quinquefasciatus] >gi|167868165|gb|EDS31548.1| transport protein Sec61 subunit alpha 2 [Culex quinquefasciatus]	0
CUFF.279	CUFF.279.1	A1.15	787668	790628	0.8633009385	7.911323			CUFF.281	CUFF.281.1	A1.16	8561	23531	4.0487269781	48.928141	gi|194760895|ref|XP_001962668.1|GF14316 [Drosophila ananassae] >gi|190616365|gb|EDV31889.1| GF14316 [Drosophila ananassae]	2.3e-179	CUFF.273	CUFF.273.1	A1.16	349378	350529	0.3460931808	4.275686	gi|328716627|ref|XP_003245995.1|PREDICTED: hypothetical protein LOC100570266 [Acyrthosiphon pisum]	1.1e-07	CUFF.282	CUFF.282.1	A1.15	726750	736029	6.3028278471	72.771198	gi|195433749|ref|XP_002064870.1|GK14973 [Drosophila willistoni] >gi|194160955|gb|EDW75856.1| GK14973 [Drosophila willistoni]	6e-156
CUFF.280	CUFF.280.1	A1.15	792977	794298	3.6913508260	41.157183	gi|158288244|ref|XP_310126.4|AGAP009560-PA [Anopheles gambiae str. PEST] >gi|157019156|gb|EAA05895.5| AGAP009560-PA [Anopheles gambiae str. PEST]	3.7e-20	CUFF.282	CUFF.282.1	A1.16	76727	91791	0.7829237140	9.171379	gi|31222692|ref|XP_317213.1|AGAP008255-PA [Anopheles gambiae str. PEST] >gi|30175336|gb|EAA12335.2| AGAP008255-PA [Anopheles gambiae str. PEST]	0	CUFF.274	CUFF.274.1	A1.16	350628	351272	0.4789411111	5.753352			CUFF.282	CUFF.282.2	A1.15	726750	736029	7.7751803944	89.770688	gi|195433749|ref|XP_002064870.1|GK14973 [Drosophila willistoni] >gi|194160955|gb|EDW75856.1| GK14973 [Drosophila willistoni]	8.8e-149
CUFF.280	CUFF.280.2	A1.15	793207	794298	2.3542686520	26.249216	gi|158288244|ref|XP_310126.4|AGAP009560-PA [Anopheles gambiae str. PEST] >gi|157019156|gb|EAA05895.5| AGAP009560-PA [Anopheles gambiae str. PEST]	1.6e-20	CUFF.282	CUFF.282.2	A1.16	85331	91791	1.0543501794	12.350942	gi|195433302|ref|XP_002064654.1|GK23979 [Drosophila willistoni] >gi|194160739|gb|EDW75640.1| GK23979 [Drosophila willistoni]	0	CUFF.275	CUFF.275.1	A1.16	382981	383926	13.1058103628	123.316720	gi|312383075|gb|EFR28296.1|hypothetical protein AND_03978 [Anopheles darlingi]	1.1e-105	CUFF.283	CUFF.283.1	A1.15	736741	737545	0.9656918995	9.658159
CUFF.281	CUFF.281.1	A1.15	792977	793808	0.8616646936	9.607239	gi|158288244|ref|XP_310126.4|AGAP009560-PA [Anopheles gambiae str. PEST] >gi|157019156|gb|EAA05895.5| AGAP009560-PA [Anopheles gambiae str. PEST]	4e-13	CUFF.283	CUFF.283.1	A1.16	101728	102291	1.7773585716	20.366611			CUFF.276	CUFF.276.1	A1.17	32039	32637	1.5996520274	19.462419			CUFF.284	CUFF.284.1	A1.15	736718	737243	0.7348623747	7.349568
CUFF.282	CUFF.282.1	A1.15	795347	796187	0.8313516420	8.223292			CUFF.284	CUFF.284.1	A1.16	119280	120704	1.4132547390	15.847206	gi|312376564|gb|EFR23611.1|hypothetical protein AND_28211 [Anopheles darlingi] >gi|312379622|gb|EFR25837.1| hypothetical protein AND_26513 [Anopheles darlingi]	2.1e-29	CUFF.277	CUFF.277.1	A1.17	43652	44368	1.4211160379	16.069204	gi|195036958|ref|XP_001989935.1|GH18522 [Drosophila grimshawi] >gi|193894131|gb|EDV92997.1| GH18522 [Drosophila grimshawi]	4.1e-35	CUFF.285	CUFF.285.1	A1.15	738497	741071	11.7700296920	142.522491	gi|440478200|gb|ELQ59054.1|hypothetical protein OOW_P131scaffold01393g55 [Magnaporthe oryzae P131]	1.6e-08
CUFF.283	CUFF.283.1	A1.15	909366	911986	0.4857187937	5.212401			CUFF.284	CUFF.284.2	A1.16	120021	120704	0.4254801390	4.771023	gi|312376564|gb|EFR23611.1|hypothetical protein AND_28211 [Anopheles darlingi] >gi|312379622|gb|EFR25837.1| hypothetical protein AND_26513 [Anopheles darlingi]	1.1e-29	CUFF.278	CUFF.278.1	A1.17	108276	108784	4.7045323854	55.078894			CUFF.286	CUFF.286.1	A1.15	742064	742806	16.0610413510	200.463638	gi|391344346|ref|XP_003746462.1|PREDICTED: histone H2A-like [Metaseiulus occidentalis]	2.6e-53
CUFF.284	CUFF.284.1	A1.15	812814	813549	139.2330099781	1472.222073	gi|194859892|ref|XP_001969475.1|GG23936 [Drosophila erecta] >gi|190661342|gb|EDV58534.1| GG23936 [Drosophila erecta]	3e-66	CUFF.285	CUFF.285.1	A1.16	106418	107903	36.0382221859	436.008206			CUFF.279	CUFF.279.1	A1.17	120187	121491	5.0610200155	61.335873	gi|157105812|ref|XP_001649037.1|mannosidase alpha class 2a [Aedes aegypti] >gi|108880001|gb|EAT44226.1| AAEL004389-PA [Aedes aegypti]	3.3e-174	CUFF.287	CUFF.287.1	A1.15	745144	747667	8.1074305039	95.810717	gi|118790423|ref|XP_318571.3|AGAP009563-PA [Anopheles gambiae str. PEST] >gi|116117938|gb|EAA14432.3| AGAP009563-PA [Anopheles gambiae str. PEST]	0
CUFF.285	CUFF.285.1	A1.15	952434	952654	20.0682529609	142.244342			CUFF.286	CUFF.286.1	A1.16	122167	124625	35.3528683627	428.095525	gi|312374446|gb|EFR22000.1|hypothetical protein AND_15898 [Anopheles darlingi]	0	CUFF.280	CUFF.280.1	A1.17	123332	124597	0.4896538065	5.861473	gi|170042212|ref|XP_001848828.1|gustatory receptor candidate 6 [Culex quinquefasciatus] >gi|167865735|gb|EDS29118.1| gustatory receptor candidate 6 [Culex quinquefasciatus]	3.6e-17	CUFF.288	CUFF.288.1	A1.15	748061	752793	2.7670967324	31.514336	gi|312379529|gb|EFR25774.1|hypothetical protein AND_08604 [Anopheles darlingi]	3.8e-113
CUFF.286	CUFF.286.1	A1.15	967948	968991	12.4166490125	143.787799	gi|157119823|ref|XP_001659524.1|apolipophorin-III, putative [Aedes aegypti] >gi|108875177|gb|EAT39402.1| AAEL008789-PA [Aedes aegypti]	6.3e-19	CUFF.287	CUFF.287.1	A1.16	127839	128702	18.0494161294	176.701262	gi|322792874|gb|EFZ16707.1|hypothetical protein SINV_11620 [Solenopsis invicta]	4.8e-07	CUFF.280	CUFF.280.2	A1.17	123332	124597	0.9688101387	11.597285	gi|170042212|ref|XP_001848828.1|gustatory receptor candidate 6 [Culex quinquefasciatus] >gi|167865735|gb|EDS29118.1| gustatory receptor candidate 6 [Culex quinquefasciatus]	2.6e-29	CUFF.289	CUFF.289.1	A1.15	756587	760013	1.7474629778	15.032556
CUFF.287	CUFF.287.1	A1.15	1010281	1011193	0.4486869769	5.024349			CUFF.288	CUFF.288.1	A1.16	114380	118199	37.3389675387	403.894967	gi|403182451|gb|EAT47163.2|AAEL001722-PA [Aedes aegypti]	4.4e-69	CUFF.281	CUFF.281.1	A1.17	141159	142037	0.2103661374	2.478458			CUFF.290	CUFF.290.1	A1.15	785412	786735	0.4688521794	5.275264	gi|195055791|ref|XP_001994796.1|GH17432 [Drosophila grimshawi] >gi|193892559|gb|EDV91425.1| GH17432 [Drosophila grimshawi]	3.7e-24
CUFF.288	CUFF.288.1	A1.15	976340	976464	699.0928752251	4566.547646			CUFF.289	CUFF.289.1	A1.16	137431	138324	3.0742885469	36.796889	gi|170028707|ref|XP_001842236.1|caspase [Culex quinquefasciatus] >gi|167877921|gb|EDS41304.1| caspase [Culex quinquefasciatus]	8e-73	CUFF.282	CUFF.282.1	A1.17	142270	144393	0.3624520978	4.338786	gi|157105349|ref|XP_001648827.1|Osiris, putative [Aedes aegypti] >gi|108880096|gb|EAT44321.1| AAEL004280-PA [Aedes aegypti]	1.6e-58	CUFF.291	CUFF.291.1	A1.15	787011	787569	0.3981593312	4.686631
CUFF.289	CUFF.289.1	A1.15	982190	983440	0.3193879673	3.224244			CUFF.290	CUFF.290.1	A1.16	146267	147761	0.8419447794	9.414536	gi|328700735|ref|XP_001951670.2|PREDICTED: heterochromatin protein 1-like [Acyrthosiphon pisum]	8.6e-17	CUFF.283	CUFF.283.1	A1.18	20688	21957	0.2694160831	3.111924	gi|195326169|ref|XP_002029802.1|GM25105 [Drosophila sechellia] >gi|194118745|gb|EDW40788.1| GM25105 [Drosophila sechellia]	1.4e-31	CUFF.292	CUFF.292.1	A1.15	787717	789703	0.3064770306	3.071369
CUFF.290	CUFF.290.1	A1.15	1011321	1014850	11.5086952172	130.793038			CUFF.291	CUFF.291.1	A1.16	155094	156282	0.5789493028	5.631095	gi|270001810|gb|EEZ98257.1|hypothetical protein TcasGA2_TC000699 [Tribolium castaneum]	1.9e-113	CUFF.284	CUFF.284.1	A1.18	23721	37634	6.1785497626	76.883708	gi|170032252|ref|XP_001843996.1|cubilin [Culex quinquefasciatus] >gi|167872112|gb|EDS35495.1| cubilin [Culex quinquefasciatus]	0	CUFF.293	CUFF.293.1	A1.15	792972	794292	2.4399709495	27.564345	gi|158288244|ref|XP_310126.4|AGAP009560-PA [Anopheles gambiae str. PEST] >gi|157019156|gb|EAA05895.5| AGAP009560-PA [Anopheles gambiae str. PEST]	3.6e-20
CUFF.291	CUFF.291.1	A1.15	988090	988542	15.3975153529	116.171694	gi|322791272|gb|EFZ15796.1|hypothetical protein SINV_09062 [Solenopsis invicta]	2.7e-43	CUFF.292	CUFF.292.1	A1.16	133103	137311	8.3455118529	102.367349	gi|195035937|ref|XP_001989428.1|GH10060 [Drosophila grimshawi] >gi|193905428|gb|EDW04295.1| GH10060 [Drosophila grimshawi]	0	CUFF.285	CUFF.285.1	A1.18	71427	73222	31.8798016277	352.549527	gi|157111807|ref|XP_001651734.1|hypothetical protein AaeL_AAEL005962 [Aedes aegypti] >gi|108878274|gb|EAT42499.1| AAEL005962-PA [Aedes aegypti]	3.4e-16	CUFF.293	CUFF.293.2	A1.15	793231	794292	3.8274879354	43.239121	gi|158288244|ref|XP_310126.4|AGAP009560-PA [Anopheles gambiae str. PEST] >gi|157019156|gb|EAA05895.5| AGAP009560-PA [Anopheles gambiae str. PEST]	4.4e-21
CUFF.292	CUFF.292.1	A1.15	1015779	1016814	4.4130209068	44.787991			CUFF.292	CUFF.292.2	A1.16	134568	137311	22.3580064792	274.246791	gi|194853193|ref|XP_001968118.1|GG24695 [Drosophila erecta] >gi|190659985|gb|EDV57177.1| GG24695 [Drosophila erecta]	5.3e-157	CUFF.286	CUFF.286.1	A1.18	81575	84063	67.5858373537	780.719928	gi|157117813|ref|XP_001653048.1|hypothetical protein AaeL_AAEL001339 [Aedes aegypti] >gi|108883312|gb|EAT47537.1| AAEL001339-PA [Aedes aegypti]	0	CUFF.294	CUFF.294.1	A1.15	795367	796204	0.4726180244	4.830673
CUFF.293	CUFF.293.1	A1.15	1018163	1019210	3.8345156419	45.045023	gi|321470268|gb|EFX81245.1|hypothetical protein DAPPUDRAFT_303594 [Daphnia pulex]	2.3e-11	CUFF.293	CUFF.293.1	A1.16	158104	159593	22.3551694660	276.760541	gi|157167857|ref|XP_001662644.1|proliferating cell nuclear antigen [Aedes aegypti] >gi|67866973|gb|AAY82461.1| proliferating cell nuclear antigen [Aedes aegypti] >gi|108871048|gb|EAT35273.1| AAEL012545-PA [Aedes aegypti]	1e-167	CUFF.287	CUFF.287.1	A1.15	699494	700469	7.4458199461	75.232101			CUFF.295	CUFF.295.1	A1.15	802793	813221	6.4323708426	72.235099	gi|403182707|gb|EAT43174.2|AAEL005347-PA [Aedes aegypti]	0
CUFF.294	CUFF.294.1	A1.15	995916	997195	0.1695488712	1.661266			CUFF.294	CUFF.294.1	A1.16	175457	182779	1.1559898386	14.870004	gi|195156693|ref|XP_002019231.1|GL26255 [Drosophila persimilis] >gi|198472125|ref|XP_002133339.1| GA28096 [Drosophila pseudoobscura pseudoobscura] >gi|194115384|gb|EDW37427.1| GL26255 [Drosophila persimilis] >gi|198139615|gb|EDY70741.1| GA28096 [Drosophila pseudoobscura pseudoobscura]	0	CUFF.288	CUFF.288.1	A1.18	85805	90258	34.7945089711	380.740469	gi|157126958|ref|XP_001654745.1|hypothetical protein AaeL_AAEL010696 [Aedes aegypti] >gi|108873066|gb|EAT37291.1| AAEL010696-PA [Aedes aegypti]	3.1e-101	CUFF.296	CUFF.296.1	A1.15	810973	814590	17.3726641146	195.093869	gi|170041267|ref|XP_001848391.1|transcription initiation factor TFIIB [Culex quinquefasciatus] >gi|167864865|gb|EDS28248.1| transcription initiation factor TFIIB [Culex quinquefasciatus]	6e-103
CUFF.295	CUFF.295.1	A1.15	997398	997833	1.0865655375	9.602581	gi|158298572|ref|XP_553504.3|AGAP009693-PA [Anopheles gambiae str. PEST] >gi|157013948|gb|EAL39149.3| AGAP009693-PA [Anopheles gambiae str. PEST]	7.8e-10	CUFF.295	CUFF.295.1	A1.16	208979	209413	2.5001052341	20.413512	gi|170055367|ref|XP_001863551.1|receptor tyrosine phosphatase type r2a [Culex quinquefasciatus] >gi|167875374|gb|EDS38757.1| receptor tyrosine phosphatase type r2a [Culex quinquefasciatus]	2.9e-50	CUFF.289	CUFF.289.1	A1.18	85805	90258	17.0983365457	187.099312	gi|157126958|ref|XP_001654745.1|hypothetical protein AaeL_AAEL010696 [Aedes aegypti] >gi|108873066|gb|EAT37291.1| AAEL010696-PA [Aedes aegypti]	4.5e-73	CUFF.297	CUFF.297.1	A1.15	820054	820848	0.5789264946	6.680779	gi|195455933|ref|XP_002074929.1|GK22887 [Drosophila willistoni] >gi|194171014|gb|EDW85915.1| GK22887 [Drosophila willistoni]	7.6e-22
CUFF.296	CUFF.296.1	A1.15	1002577	1003768	0.1537803790	1.406313			CUFF.296	CUFF.296.1	A1.16	160136	162851	2.2129768438	26.954305	gi|149059548|gb|EDM10486.1|rCG55177, isoform CRA_b [Rattus norvegicus]	5.2e-53	CUFF.290	CUFF.290.1	A1.18	91668	92408	25.8714856454	274.992766	gi|194758823|ref|XP_001961658.1|GF14821 [Drosophila ananassae] >gi|190615355|gb|EDV30879.1| GF14821 [Drosophila ananassae]	3e-23	CUFF.298	CUFF.298.1	A1.15	862115	864098	11.3344430785	137.884158
CUFF.297	CUFF.297.1	A1.15	1005488	1006345	4.6979242712	36.129420	gi|357621120|gb|EHJ73069.1|ribosomal pseudouridine synthase [Danaus plexippus]	1.6e-40	CUFF.297	CUFF.297.1	A1.16	160136	166587	2.2555804252	27.473222	gi|157109352|ref|XP_001650632.1|receptor tyrosine phosphatase type r2a [Aedes aegypti] >gi|108879038|gb|EAT43263.1| AAEL005284-PA [Aedes aegypti]	0	CUFF.291	CUFF.291.1	A1.18	91767	92408	81.1486050236	862.543407	gi|170049584|ref|XP_001857575.1|conserved hypothetical protein [Culex quinquefasciatus] >gi|167871361|gb|EDS34744.1| conserved hypothetical protein [Culex quinquefasciatus]	9.3e-32	CUFF.299	CUFF.299.1	A1.15	893379	894278	11.4773889885	123.110330
CUFF.298	CUFF.298.1	A1.15	1032405	1033400	0.4691250864	4.478701	gi|125050|sp|P20229.1|IVBIT_NAJNARecName: Full=Protease inhibitor; AltName: Full=Venom trypsin inhibitor	1.1e-05	CUFF.298	CUFF.298.1	A1.16	286541	286714	29.5510446528	208.383438			CUFF.292	CUFF.292.1	A1.18	109214	110159	0.2874691125	2.921994			CUFF.300	CUFF.300.1	A1.15	901960	902917	0.2275222050	2.756873
CUFF.299	CUFF.299.1	A1.15	1035564	1037081	14.5761640083	168.082727	gi|157121561|ref|XP_001659905.1|regulator of chromosome condensation [Aedes aegypti] >gi|108874634|gb|EAT38859.1| AAEL009303-PA [Aedes aegypti]	1.1e-135	CUFF.299	CUFF.299.1	A1.16	338971	339923	0.5283692396	6.018716			CUFF.293	CUFF.293.1	A1.15	710807	714132	54.4382169967	677.650192	gi|170043606|ref|XP_001849472.1|hypothetical protein CpipJ_CPIJ008128 [Culex quinquefasciatus] >gi|167866895|gb|EDS30278.1| hypothetical protein CpipJ_CPIJ008128 [Culex quinquefasciatus]	2.9e-111	CUFF.301	CUFF.301.1	A1.15	905032	907073	0.3140917377	3.831721
CUFF.300	CUFF.300.1	A1.15	1042510	1044103	4.6882895892	54.267549	gi|157116525|ref|XP_001658534.1|palmitoyl-protein thioesterase [Aedes aegypti] >gi|108883444|gb|EAT47669.1| AAEL001235-PA [Aedes aegypti]	3.5e-140	CUFF.300	CUFF.300.1	A1.16	338971	341164	0.1962978098	2.236051			CUFF.294	CUFF.294.1	A1.18	110369	113068	110.1195627192	1139.798549	gi|17136320|ref|NP_476630.1|ribosomal protein LP1, isoform A [Drosophila melanogaster] >gi|442624965|ref|NP_001259822.1| ribosomal protein LP1, isoform B [Drosophila melanogaster] >gi|194853475|ref|XP_001968169.1| GG24717 [Drosophila erecta] >gi|195350097|ref|XP_002041578.1| GM16740 [Drosophila sechellia] >gi|195575543|ref|XP_002077637.1| GD23023 [Drosophila simulans] >gi|1350780|sp|P08570.2|RLA1…	1.4e-36	CUFF.302	CUFF.302.1	A1.15	905032	907073	0.2511185888	3.063488
CUFF.301	CUFF.301.1	A1.15	1044231	1045267	3.8977805274	40.332619			CUFF.301	CUFF.301.1	A1.16	349203	351775	1.9949535660	25.447843	gi|358339569|dbj|GAA47606.1|hypothetical protein CLF_100574 [Clonorchis sinensis]	1.1e-20	CUFF.295	CUFF.295.1	A1.15	716192	722741	29.3023837656	343.576723	gi|157137555|ref|XP_001664006.1|phosphomevalonate kinase, putative [Aedes aegypti] >gi|108869689|gb|EAT33914.1| AAEL013814-PA [Aedes aegypti]	1.5e-55	CUFF.303	CUFF.303.1	A1.15	908119	910107	0.3544722443	3.123723
CUFF.302	CUFF.302.1	A1.15	1038420	1042184	8.3643885506	96.310153			CUFF.302	CUFF.302.1	A1.16	382980	383927	24.8714785632	224.148613	gi|312383075|gb|EFR28296.1|hypothetical protein AND_03978 [Anopheles darlingi]	1.1e-105	CUFF.295	CUFF.295.2	A1.15	718967	721573	20.5993355459	241.531619	gi|387784519|ref|YP_006070602.1|hypothetical protein SALIVA_1457 [Streptococcus salivarius JIM8777] >gi|338745401|emb|CCB95767.1| hypothetical protein SALIVA_1457 [Streptococcus salivarius JIM8777]	5.6e-17	CUFF.304	CUFF.304.1	A1.15	910222	910548	1.1040249281	9.937501
CUFF.303	CUFF.303.1	A1.15	1054731	1055702	0.2739822205	2.684521			CUFF.303	CUFF.303.1	A1.17	31974	33206	7.4354826466	94.397480			CUFF.296	CUFF.296.1	A1.18	125495	126789	5.3557496228	43.964243	gi|170029470|ref|XP_001842615.1|conserved hypothetical protein [Culex quinquefasciatus] >gi|167863199|gb|EDS26582.1| conserved hypothetical protein [Culex quinquefasciatus]	0.00097	CUFF.305	CUFF.305.1	A1.15	910766	911567	1.1915002820	14.172918
CUFF.304	CUFF.304.1	A1.16	25328	32046	14.5495351702	168.840628	gi|170046029|ref|XP_001850588.1|lkb1 interacting protein [Culex quinquefasciatus] >gi|167868950|gb|EDS32333.1| lkb1 interacting protein [Culex quinquefasciatus]	0	CUFF.304	CUFF.304.1	A1.17	43615	44380	15.0932559533	166.839764	gi|195036958|ref|XP_001989935.1|GH18522 [Drosophila grimshawi] >gi|193894131|gb|EDV92997.1| GH18522 [Drosophila grimshawi]	9.7e-37	CUFF.297	CUFF.297.1	A1.18	161445	162119	47.5175266718	520.636115			CUFF.306	CUFF.306.1	A1.15	912161	912870	0.5060349025	5.450307
CUFF.305	CUFF.305.1	A1.16	9685	23511	5.1390302644	58.384674	gi|194760895|ref|XP_001962668.1|GF14316 [Drosophila ananassae] >gi|190616365|gb|EDV31889.1| GF14316 [Drosophila ananassae]	1.9e-179	CUFF.305	CUFF.305.1	A1.17	71474	72962	0.2404794980	3.237390			CUFF.298	CUFF.298.1	A1.18	166050	167605	0.2879400277	3.377055	gi|269115414|gb|ACZ26280.1|secreted protein F [Mayetiola destructor]	1.9e-136	CUFF.307	CUFF.307.1	A1.15	914370	915502	0.2158526984	2.562097
CUFF.306	CUFF.306.1	A1.16	74500	75878	2.1015972438	19.398053			CUFF.306	CUFF.306.1	A1.17	73051	74029	0.1981249906	2.540194	gi|297832456|ref|XP_002884110.1|predicted protein [Arabidopsis lyrata subsp. lyrata] >gi|297329950|gb|EFH60369.1| predicted protein [Arabidopsis lyrata subsp. lyrata]	0.00087	CUFF.299	CUFF.299.1	A1.18	174657	175515	0.4101322492	4.441204	gi|312379471|gb|EFR25733.1|hypothetical protein AND_08668 [Anopheles darlingi]	9.3e-91	CUFF.308	CUFF.308.1	A1.15	915913	916463	0.7328487834	8.738935
CUFF.307	CUFF.307.1	A1.16	78455	91754	0.5355725826	5.756115	gi|31222692|ref|XP_317213.1|AGAP008255-PA [Anopheles gambiae str. PEST] >gi|30175336|gb|EAA12335.2| AGAP008255-PA [Anopheles gambiae str. PEST]	0	CUFF.307	CUFF.307.1	A1.17	85957	86231	8.5213616021	88.367067			CUFF.300	CUFF.300.1	A1.18	187309	190597	5.1810412029	57.723741	gi|157121079|ref|XP_001653764.1|sodium-dependent phosphate transporter [Aedes aegypti] >gi|108883010|gb|EAT47235.1| AAEL001656-PA [Aedes aegypti]	0	CUFF.309	CUFF.309.1	A1.15	967995	968692	763.5399262542	8876.198501	gi|305690399|gb|ADM64569.1|apolipophorin-III precursor [Thitarodes pui]	6.4e-14
CUFF.308	CUFF.308.1	A1.16	99647	101555	0.1877296498	1.926995			CUFF.308	CUFF.308.1	A1.17	109914	110938	0.3573600477	3.239969			CUFF.301	CUFF.301.1	A1.18	193693	193951	11.0755963405	111.516390			CUFF.310	CUFF.310.1	A1.15	976220	976716	2.1610698456	15.628204
CUFF.309	CUFF.309.1	A1.16	101720	102338	3.4572704642	34.445162			CUFF.309	CUFF.309.1	A1.17	108311	108831	6.2435298170	70.443436			CUFF.302	CUFF.302.1	A1.18	289324	293074	0.2719449240	3.269343	gi|157108477|ref|XP_001650243.1|cadherin [Aedes aegypti] >gi|108884003|gb|EAT48228.1| AAEL000700-PA [Aedes aegypti]	0	CUFF.311	CUFF.311.1	A1.15	988276	988543	99.7259859022	748.490502	gi|322791272|gb|EFZ15796.1|hypothetical protein SINV_09062 [Solenopsis invicta]	2.4e-44
CUFF.310	CUFF.310.1	A1.16	119313	120531	2.6239393535	27.013887	gi|312376564|gb|EFR23611.1|hypothetical protein AND_28211 [Anopheles darlingi] >gi|312379622|gb|EFR25837.1| hypothetical protein AND_26513 [Anopheles darlingi]	2.3e-30	CUFF.310	CUFF.310.1	A1.17	120192	121491	10.7221065388	132.269719	gi|157105812|ref|XP_001649037.1|mannosidase alpha class 2a [Aedes aegypti] >gi|108880001|gb|EAT44226.1| AAEL004389-PA [Aedes aegypti]	1.7e-173	CUFF.303	CUFF.303.1	A1.18	301054	303486	21.2407920067	243.539565	gi|157127460|ref|XP_001654991.1|zinc finger protein, putative [Aedes aegypti] >gi|108882426|gb|EAT46651.1| AAEL002219-PA [Aedes aegypti]	3.8e-150	CUFF.312	CUFF.312.1	A1.15	997212	1000442	0.3950051281	4.613257	gi|158298572|ref|XP_553504.3|AGAP009693-PA [Anopheles gambiae str. PEST] >gi|157013948|gb|EAL39149.3| AGAP009693-PA [Anopheles gambiae str. PEST]	2.1e-07
CUFF.310	CUFF.310.2	A1.16	119313	120531	0.7076211389	7.285076	gi|312376564|gb|EFR23611.1|hypothetical protein AND_28211 [Anopheles darlingi] >gi|312379622|gb|EFR25837.1| hypothetical protein AND_26513 [Anopheles darlingi]	7e-28	CUFF.311	CUFF.311.1	A1.17	131253	132623	0.3356125631	3.606278			CUFF.304	CUFF.304.1	A1.18	302613	306689	13.9329453818	159.750326	gi|195387826|ref|XP_002052593.1|GJ20786 [Drosophila virilis] >gi|194149050|gb|EDW64748.1| GJ20786 [Drosophila virilis]	2.6e-162	CUFF.313	CUFF.313.1	A1.15	1001984	1003181	0.1874289297	1.996541
CUFF.311	CUFF.311.1	A1.16	120795	121517	0.5524503303	5.887819			CUFF.312	CUFF.312.1	A1.17	140796	145180	0.8420466708	9.723667	gi|157105349|ref|XP_001648827.1|Osiris, putative [Aedes aegypti] >gi|108880096|gb|EAT44321.1| AAEL004280-PA [Aedes aegypti]	1.6e-96	CUFF.304	CUFF.304.2	A1.18	304459	306689	48.5300018640	556.428194	gi|195387826|ref|XP_002052593.1|GJ20786 [Drosophila virilis] >gi|194149050|gb|EDW64748.1| GJ20786 [Drosophila virilis]	1.3e-162	CUFF.314	CUFF.314.1	A1.15	1004433	1006471	3.8389303594	31.513111	gi|357621120|gb|EHJ73069.1|ribosomal pseudouridine synthase [Danaus plexippus]	1.3e-37
CUFF.312	CUFF.312.1	A1.16	122160	124624	29.1713249585	325.231911	gi|312374446|gb|EFR22000.1|hypothetical protein AND_15898 [Anopheles darlingi]	0	CUFF.313	CUFF.313.1	A1.17	123350	124602	24.0008902207	261.246625	gi|170042212|ref|XP_001848828.1|gustatory receptor candidate 6 [Culex quinquefasciatus] >gi|167865735|gb|EDS29118.1| gustatory receptor candidate 6 [Culex quinquefasciatus]	1.3e-30	CUFF.305	CUFF.305.1	A1.18	310076	311806	1.5315919368	14.527935	gi|260825466|ref|XP_002607687.1|hypothetical protein BRAFLDRAFT_82867 [Branchiostoma floridae] >gi|229293036|gb|EEN63697.1| hypothetical protein BRAFLDRAFT_82867 [Branchiostoma floridae]	6.8e-12	CUFF.315	CUFF.315.1	A1.15	1010283	1014867	7.6939694283	89.424608
CUFF.313	CUFF.313.1	A1.16	127873	128775	17.9750199998	153.710955	gi|322792874|gb|EFZ16707.1|hypothetical protein SINV_11620 [Solenopsis invicta]	6e-07	CUFF.314	CUFF.314.1	A1.18	33016	34130	0.2918105244	3.682278	gi|157127870|ref|XP_001655059.1|cubulin [Aedes aegypti] >gi|108872759|gb|EAT36984.1| AAEL010965-PA [Aedes aegypti]	1.3e-60	CUFF.306	CUFF.306.1	A1.18	319008	319658	0.8665535025	8.407757	gi|270006601|gb|EFA03049.1|hypothetical protein TcasGA2_TC010896 [Tribolium castaneum]	1.2e-08	CUFF.316	CUFF.316.1	A1.15	1015778	1016925	2.3066076250	23.325880
CUFF.314	CUFF.314.1	A1.16	128852	130244	0.1535364598	1.504374			CUFF.315	CUFF.315.1	A1.18	34213	37551	0.8488911957	10.705871	gi|170032252|ref|XP_001843996.1|cubilin [Culex quinquefasciatus] >gi|167872112|gb|EDS35495.1| cubilin [Culex quinquefasciatus]	3.7e-180	CUFF.307	CUFF.307.1	A1.18	321240	321925	0.9074796882	8.445463	gi|356624376|pdb|2XXN|AChain A, Structure Of The Virf4-Hausp Traf Domain Complex	3.9e-06	CUFF.317	CUFF.317.1	A1.15	1017033	1017609	0.6069379039	7.091579
CUFF.315	CUFF.315.1	A1.16	133102	137317	9.9518972632	111.173841	gi|195035937|ref|XP_001989428.1|GH10060 [Drosophila grimshawi] >gi|193905428|gb|EDW04295.1| GH10060 [Drosophila grimshawi]	0	CUFF.316	CUFF.316.1	A1.18	58400	58821	0.9127349316	8.367166			CUFF.308	CUFF.308.1	A1.15	722931	730943	51.1206189099	598.120973	gi|170045155|ref|XP_001850184.1|transport protein Sec61 subunit alpha 2 [Culex quinquefasciatus] >gi|167868165|gb|EDS31548.1| transport protein Sec61 subunit alpha 2 [Culex quinquefasciatus]	0	CUFF.318	CUFF.318.1	A1.15	1018283	1019068	218.8984107521	2606.205193	gi|51316041|sp|Q8T0W4.1|CVP2_PIMHYRecName: Full=Protease inhibitor cvp2; AltName: Full=Cysteine-rich venom protein 2; Flags: Precursor >gi|19572345|emb|CAD27738.1| cysteine-rich venom protein 2 [Pimpla hypochondriaca]	4.5e-10
CUFF.315	CUFF.315.2	A1.16	134575	137317	25.1871575888	281.368766	gi|194853193|ref|XP_001968118.1|GG24695 [Drosophila erecta] >gi|190659985|gb|EDV57177.1| GG24695 [Drosophila erecta]	5.2e-157	CUFF.317	CUFF.317.1	A1.18	80054	81889	86.1358260150	956.372096	gi|157117821|ref|XP_001653052.1|hypothetical protein AaeL_AAEL001345 [Aedes aegypti] >gi|108883316|gb|EAT47541.1| AAEL001345-PA [Aedes aegypti]	1.1e-145	CUFF.309	CUFF.309.1	A1.15	736725	737255	0.9054528342	9.228129			CUFF.319	CUFF.319.1	A1.15	1031701	1033818	0.1400887897	1.273086	gi|82203423|sp|Q6T269.1|IVBI3_BITGARecName: Full=Protease inhibitor bitisilin-3; AltName: Full=Two-Kunitz protease inhibitor >gi|38374144|gb|AAR19275.1| two-Kunitz protease inhibitor [Bitis gabonica]	1.9e-14
CUFF.316	CUFF.316.1	A1.16	137431	138350	5.3468488454	60.802653	gi|170028707|ref|XP_001842236.1|caspase [Culex quinquefasciatus] >gi|167877921|gb|EDS41304.1| caspase [Culex quinquefasciatus]	1.1e-72	CUFF.318	CUFF.318.1	A1.18	88269	90261	69.1324940731	763.535233	gi|158299252|ref|XP_319366.4|AGAP010189-PA [Anopheles gambiae str. PEST] >gi|157014276|gb|EAA13784.4| AGAP010189-PA [Anopheles gambiae str. PEST]	8.4e-09	CUFF.310	CUFF.310.1	A1.15	737860	741597	24.8627922897	298.520632	gi|195387229|ref|XP_002052301.1|GJ17478 [Drosophila virilis] >gi|194148758|gb|EDW64456.1| GJ17478 [Drosophila virilis]	4.1e-68	CUFF.319	CUFF.319.2	A1.15	1031701	1033870	0.2032940397	1.847476	gi|82203423|sp|Q6T269.1|IVBI3_BITGARecName: Full=Protease inhibitor bitisilin-3; AltName: Full=Two-Kunitz protease inhibitor >gi|38374144|gb|AAR19275.1| two-Kunitz protease inhibitor [Bitis gabonica]	1.9e-14
CUFF.317	CUFF.317.1	A1.16	106418	107915	71.1102230950	783.689135			CUFF.319	CUFF.319.1	A1.18	91659	92408	15.2483053855	167.141247	gi|194758823|ref|XP_001961658.1|GF14821 [Drosophila ananassae] >gi|190615355|gb|EDV30879.1| GF14821 [Drosophila ananassae]	3.1e-23	CUFF.311	CUFF.311.1	A1.15	742039	743538	590.6564859799	7341.828727	gi|391344346|ref|XP_003746462.1|PREDICTED: histone H2A-like [Metaseiulus occidentalis]	2.2e-50	CUFF.320	CUFF.320.1	A1.15	1035601	1037090	2.7313225905	33.919402	gi|157121561|ref|XP_001659905.1|regulator of chromosome condensation [Aedes aegypti] >gi|108874634|gb|EAT38859.1| AAEL009303-PA [Aedes aegypti]	7e-137
CUFF.318	CUFF.318.1	A1.16	145308	147789	3.4158432455	37.467348	gi|21903394|sp|P23198.2|CBX3_MOUSERecName: Full=Chromobox protein homolog 3; AltName: Full=Heterochromatin protein 1 homolog gamma; Short=HP1 gamma; AltName: Full=M32; AltName: Full=Modifier 2 protein >gi|14589884|emb|CAC42944.1| heterochromatin protein 1 gamma (HP1-gamma) [Mus musculus]	4.7e-18	CUFF.320	CUFF.320.1	A1.18	91773	92408	42.9269937729	470.535649	gi|170049584|ref|XP_001857575.1|conserved hypothetical protein [Culex quinquefasciatus] >gi|167871361|gb|EDS34744.1| conserved hypothetical protein [Culex quinquefasciatus]	8.7e-32	CUFF.312	CUFF.312.1	A1.18	372291	374340	3.9089151587	46.021550	gi|170035719|ref|XP_001845715.1|adenylate cyclase [Culex quinquefasciatus] >gi|167878021|gb|EDS41404.1| adenylate cyclase [Culex quinquefasciatus]	0	CUFF.321	CUFF.321.1	A1.15	1037986	1042359	6.5514295171	79.870748	gi|339276108|emb|CBY65969.1|chymotrypsin inhibitor precursor [Kassina senegalensis]	4.4e-07
CUFF.318	CUFF.318.2	A1.16	146660	147789	2.0828805055	22.846484	gi|21903394|sp|P23198.2|CBX3_MOUSERecName: Full=Chromobox protein homolog 3; AltName: Full=Heterochromatin protein 1 homolog gamma; Short=HP1 gamma; AltName: Full=M32; AltName: Full=Modifier 2 protein >gi|14589884|emb|CAC42944.1| heterochromatin protein 1 gamma (HP1-gamma) [Mus musculus]	9.2e-19	CUFF.321	CUFF.321.1	A1.18	107450	109020	0.2261833133	2.537443			CUFF.313	CUFF.313.1	A1.18	381312	382371	0.3247493852	3.938611	gi|197259975|gb|ACH56537.1|putative ultraviolet I opsin [Thermonectus marmoratus]	4.2e-131	CUFF.322	CUFF.322.1	A1.15	1042605	1044163	49.8889637188	588.104036	gi|157116525|ref|XP_001658534.1|palmitoyl-protein thioesterase [Aedes aegypti] >gi|108883444|gb|EAT47669.1| AAEL001235-PA [Aedes aegypti]	2.3e-140
CUFF.319	CUFF.319.1	A1.16	155095	155264	38.1872058136	296.955732			CUFF.322	CUFF.322.1	A1.18	109175	111967	14.9424334090	161.685816	gi|170049582|ref|XP_001857570.1|conserved hypothetical protein [Culex quinquefasciatus] >gi|167871360|gb|EDS34743.1| conserved hypothetical protein [Culex quinquefasciatus]	2.1e-23	CUFF.314	CUFF.314.1	A1.19	40542	42956	1.3981611156	15.989980	gi|312375828|gb|EFR23109.1|hypothetical protein AND_13530 [Anopheles darlingi]	3e-106	CUFF.323	CUFF.323.1	A1.15	1044232	1044987	3.6639777969	38.947171
CUFF.320	CUFF.320.1	A1.16	158338	159585	30.4371950033	357.004336	gi|157167857|ref|XP_001662644.1|proliferating cell nuclear antigen [Aedes aegypti] >gi|67866973|gb|AAY82461.1| proliferating cell nuclear antigen [Aedes aegypti] >gi|108871048|gb|EAT35273.1| AAEL012545-PA [Aedes aegypti]	3.8e-168	CUFF.323	CUFF.323.1	A1.18	112510	113101	294.6352077017	3104.204620	gi|17136320|ref|NP_476630.1|ribosomal protein LP1, isoform A [Drosophila melanogaster] >gi|442624965|ref|NP_001259822.1| ribosomal protein LP1, isoform B [Drosophila melanogaster] >gi|194853475|ref|XP_001968169.1| GG24717 [Drosophila erecta] >gi|195350097|ref|XP_002041578.1| GM16740 [Drosophila sechellia] >gi|195575543|ref|XP_002077637.1| GD23023 [Drosophila simulans] >gi|1350780|sp|P08570.2|RLA1…	3.3e-41	CUFF.314	CUFF.314.2	A1.19	41075	42956	1.0508689257	12.018195	gi|312375828|gb|EFR23109.1|hypothetical protein AND_13530 [Anopheles darlingi]	3.5e-110	CUFF.324	CUFF.324.1	A1.15	1057174	1058713	0.2042141468	2.381426
CUFF.321	CUFF.321.1	A1.16	160029	166595	5.5319314171	62.753230	gi|157109352|ref|XP_001650632.1|receptor tyrosine phosphatase type r2a [Aedes aegypti] >gi|108879038|gb|EAT43263.1| AAEL005284-PA [Aedes aegypti]	0	CUFF.324	CUFF.324.1	A1.18	126083	126789	13.5525455468	122.927837			CUFF.315	CUFF.315.1	A1.19	69211	70715	0.3739538313	4.497258	gi|442627450|ref|NP_001260378.1|abrupt, isoform E [Drosophila melanogaster] >gi|440213702|gb|AGB92913.1| abrupt, isoform E [Drosophila melanogaster]	1.2e-40	CUFF.325	CUFF.325.1	A1.15	1063366	1064301	0.6148698273	7.686860
CUFF.322	CUFF.322.1	A1.16	113840	118247	75.1361212350	744.534620	gi|403182451|gb|EAT47163.2|AAEL001722-PA [Aedes aegypti]	3.3e-73	CUFF.325	CUFF.325.1	A1.18	161159	162339	10.5067270241	113.004474			CUFF.316	CUFF.316.1	A1.19	70823	71852	0.4827500156	4.182048			CUFF.326	CUFF.326.1	A1.15	1061932	1062489	0.4791119730	5.989669
CUFF.323	CUFF.323.1	A1.16	175371	182801	1.8202425011	20.706419	gi|195156693|ref|XP_002019231.1|GL26255 [Drosophila persimilis] >gi|198472125|ref|XP_002133339.1| GA28096 [Drosophila pseudoobscura pseudoobscura] >gi|194115384|gb|EDW37427.1| GL26255 [Drosophila persimilis] >gi|198139615|gb|EDY70741.1| GA28096 [Drosophila pseudoobscura pseudoobscura]	0	CUFF.326	CUFF.326.1	A1.18	172348	175523	0.1390314633	1.616336	gi|170045580|ref|XP_001850382.1|conserved hypothetical protein [Culex quinquefasciatus] >gi|167868560|gb|EDS31943.1| conserved hypothetical protein [Culex quinquefasciatus]	0	CUFF.317	CUFF.317.1	A1.19	71982	73811	2.1164759360	25.766304	gi|170043355|ref|XP_001849356.1|conserved hypothetical protein [Culex quinquefasciatus] >gi|167866721|gb|EDS30104.1| conserved hypothetical protein [Culex quinquefasciatus]	4.1e-109	CUFF.327	CUFF.327.1	A1.16	10842	23529	7.5241173078	91.331945	gi|194760895|ref|XP_001962668.1|GF14316 [Drosophila ananassae] >gi|190616365|gb|EDV31889.1| GF14316 [Drosophila ananassae]	1.5e-179
CUFF.324	CUFF.324.1	A1.16	208975	209277	2.8641807542	26.192779	gi|326634457|pdb|3PXJ|AChain A, Tandem Ig Repeats Of Dlar >gi|326634458|pdb|3PXJ|B Chain B, Tandem Ig Repeats Of Dlar >gi|326634459|pdb|3PXJ|C Chain C, Tandem Ig Repeats Of Dlar >gi|326634460|pdb|3PXJ|D Chain D, Tandem Ig Repeats Of Dlar	1.9e-48	CUFF.326	CUFF.326.2	A1.18	172348	175523	0.2924344471	3.399750	gi|170045580|ref|XP_001850382.1|conserved hypothetical protein [Culex quinquefasciatus] >gi|167868560|gb|EDS31943.1| conserved hypothetical protein [Culex quinquefasciatus]	0	CUFF.318	CUFF.318.1	A1.18	326782	337454	30.8165699166	368.305511	gi|157134894|ref|XP_001656495.1|formin 1,2/cappuccino [Aedes aegypti] >gi|108881355|gb|EAT45580.1| AAEL003162-PA [Aedes aegypti]	1.6e-143	CUFF.328	CUFF.328.1	A1.16	25250	31812	44.3970937681	549.277424	gi|170046029|ref|XP_001850588.1|lkb1 interacting protein [Culex quinquefasciatus] >gi|167868950|gb|EDS32333.1| lkb1 interacting protein [Culex quinquefasciatus]	0
CUFF.325	CUFF.325.1	A1.16	286391	287005	1.3839323697	9.298276			CUFF.327	CUFF.327.1	A1.18	177710	177980	3.6686382233	41.884648			CUFF.319	CUFF.319.1	A1.18	333409	340004	16.3898122813	195.883520	gi|157108384|ref|XP_001650202.1|U1 small nuclear ribonucleoprotein, putative [Aedes aegypti] >gi|108879308|gb|EAT43533.1| AAEL005025-PA [Aedes aegypti]	0	CUFF.328	CUFF.328.2	A1.16	26354	31812	59.4804554970	735.887613	gi|170046029|ref|XP_001850588.1|lkb1 interacting protein [Culex quinquefasciatus] >gi|167868950|gb|EDS32333.1| lkb1 interacting protein [Culex quinquefasciatus]	0
CUFF.326	CUFF.326.1	A1.16	335302	336285	0.1943973720	2.031718			CUFF.328	CUFF.328.1	A1.18	187259	190284	4.6986880576	54.398964	gi|157121079|ref|XP_001653764.1|sodium-dependent phosphate transporter [Aedes aegypti] >gi|108883010|gb|EAT47235.1| AAEL001656-PA [Aedes aegypti]	0	CUFF.320	CUFF.320.1	A1.18	340363	344491	0.4810020632	5.000287	gi|157107365|ref|XP_001649747.1|aquaporin transporter [Aedes aegypti] >gi|108879624|gb|EAT43849.1| AAEL004741-PA [Aedes aegypti]	1.3e-84	CUFF.329	CUFF.329.1	A1.16	25453	25600	84.3134153064	583.783229	gi|470130540|ref|XP_004301161.1|PREDICTED: ABC transporter A family member 2-like [Fragaria vesca subsp. vesca]	0.00015
CUFF.327	CUFF.327.1	A1.16	339161	339963	0.6863649748	7.184948			CUFF.329	CUFF.329.1	A1.18	193695	193956	6.4100303114	69.856477			CUFF.321	CUFF.321.1	A1.18	351687	353309	5.3008935593	56.155403			CUFF.330	CUFF.330.1	A1.16	50238	51088	2.7904333081	21.585030
CUFF.328	CUFF.328.1	A1.16	339161	342663	0.2506552306	2.623888	gi|358339569|dbj|GAA47606.1|hypothetical protein CLF_100574 [Clonorchis sinensis]	1e-05	CUFF.330	CUFF.330.1	A1.18	301069	303591	8.3985600132	88.835479	gi|157127460|ref|XP_001654991.1|zinc finger protein, putative [Aedes aegypti] >gi|108882426|gb|EAT46651.1| AAEL002219-PA [Aedes aegypti]	9.9e-150	CUFF.322	CUFF.322.1	A1.18	354942	355425	2.5519329071	28.136582	gi|322784916|gb|EFZ11687.1|hypothetical protein SINV_00463 [Solenopsis invicta]	9.3e-09	CUFF.331	CUFF.331.1	A1.16	52204	52843	0.4882193852	4.436794
CUFF.329	CUFF.329.1	A1.16	349181	351779	4.1099946546	48.033084	gi|358339569|dbj|GAA47606.1|hypothetical protein CLF_100574 [Clonorchis sinensis]	1.2e-20	CUFF.331	CUFF.331.1	A1.18	303952	306689	26.9420282653	319.845506	gi|195387826|ref|XP_002052593.1|GJ20786 [Drosophila virilis] >gi|194149050|gb|EDW64748.1| GJ20786 [Drosophila virilis]	4.6e-168	CUFF.323	CUFF.323.1	A1.18	358988	361585	2.5572659717	27.331565			CUFF.332	CUFF.332.1	A1.16	56045	58019	0.3166642359	3.903848
CUFF.330	CUFF.330.1	A1.16	382980	383930	35.3493246421	318.863864	gi|312383075|gb|EFR28296.1|hypothetical protein AND_03978 [Anopheles darlingi]	1.1e-105	CUFF.332	CUFF.332.1	A1.18	358985	361001	0.6661070775	7.515440			CUFF.323	CUFF.323.2	A1.18	358988	361942	0.8489053085	9.072936			CUFF.333	CUFF.333.1	A1.16	59256	60010	0.6462210310	7.159060
CUFF.331	CUFF.331.1	A1.16	394107	397731	0.2846157439	3.151084			CUFF.333	CUFF.333.1	A1.18	359412	360202	1.4840432062	15.800013			CUFF.324	CUFF.324.1	A1.18	359646	360154	3.8211047299	35.799319			CUFF.334	CUFF.334.1	A1.16	61447	62120	36.6103797817	349.217514	gi|195161643|ref|XP_002021672.1|GL26383 [Drosophila persimilis] >gi|194103472|gb|EDW25515.1| GL26383 [Drosophila persimilis]	2.8e-08
CUFF.332	CUFF.332.1	A1.17	31978	33287	8.8539758767	101.840058			CUFF.334	CUFF.334.1	A1.18	362256	365226	1.4879983972	17.297811	gi|194743300|ref|XP_001954138.1|GF16895 [Drosophila ananassae] >gi|190627175|gb|EDV42699.1| GF16895 [Drosophila ananassae]	2.7e-135	CUFF.325	CUFF.325.1	A1.18	362256	365292	4.4101688562	49.372815	gi|194743300|ref|XP_001954138.1|GF16895 [Drosophila ananassae] >gi|190627175|gb|EDV42699.1| GF16895 [Drosophila ananassae]	3.1e-150	CUFF.335	CUFF.335.1	A1.16	66615	70118	2.5307358504	20.954073	gi|170066578|ref|XP_001868180.1|nitric oxide synthase [Culex quinquefasciatus] >gi|167862906|gb|EDS26289.1| nitric oxide synthase [Culex quinquefasciatus]	3.2e-07
CUFF.333	CUFF.333.1	A1.17	33570	34861	0.1816659733	2.190759			CUFF.334	CUFF.334.2	A1.18	362256	365226	2.8271388936	32.865166	gi|194743300|ref|XP_001954138.1|GF16895 [Drosophila ananassae] >gi|190627175|gb|EDV42699.1| GF16895 [Drosophila ananassae]	2.6e-135	CUFF.325	CUFF.325.2	A1.18	363255	365292	2.6392564451	29.547059	gi|194743300|ref|XP_001954138.1|GF16895 [Drosophila ananassae] >gi|190627175|gb|EDV42699.1| GF16895 [Drosophila ananassae]	4.7e-153	CUFF.336	CUFF.336.1	A1.16	75065	75865	1.1105411630	10.043232
CUFF.334	CUFF.334.1	A1.17	43708	44380	22.8244007405	221.232353	gi|195036958|ref|XP_001989935.1|GH18522 [Drosophila grimshawi] >gi|193894131|gb|EDV92997.1| GH18522 [Drosophila grimshawi]	5.8e-37	CUFF.335	CUFF.335.1	A1.18	327174	337453	0.4845777494	5.583027	gi|157134894|ref|XP_001656495.1|formin 1,2/cappuccino [Aedes aegypti] >gi|108881355|gb|EAT45580.1| AAEL003162-PA [Aedes aegypti]	4.4e-144	CUFF.325	CUFF.325.3	A1.18	363722	365292	2.6392564451	29.547059	gi|194743300|ref|XP_001954138.1|GF16895 [Drosophila ananassae] >gi|190627175|gb|EDV42699.1| GF16895 [Drosophila ananassae]	4.7e-153	CUFF.337	CUFF.337.1	A1.16	85266	89583	91.9280522488	1071.205912	gi|31222692|ref|XP_317213.1|AGAP008255-PA [Anopheles gambiae str. PEST] >gi|30175336|gb|EAA12335.2| AGAP008255-PA [Anopheles gambiae str. PEST]	0
CUFF.335	CUFF.335.1	A1.17	71552	73570	0.4535973858	4.993112	gi|302151393|gb|ADK97620.1|NADH dehydrogenase subunit 1 [Heterodera glycines]	0.00022	CUFF.335	CUFF.335.2	A1.18	327174	337453	0.5245445648	6.043502	gi|157134894|ref|XP_001656495.1|formin 1,2/cappuccino [Aedes aegypti] >gi|108881355|gb|EAT45580.1| AAEL003162-PA [Aedes aegypti]	7.3e-143	CUFF.326	CUFF.326.1	A1.19	76747	78452	47.8811134906	601.242222	gi|194888027|ref|XP_001976850.1|EG:EG0007.7 [Drosophila erecta] >gi|190648499|gb|EDV45777.1| EG:EG0007.7 [Drosophila erecta]	0	CUFF.338	CUFF.338.1	A1.16	88413	91799	71.9855180684	838.822434	gi|3617768|emb|CAA09390.1|nitric oxide synthase [Anopheles gambiae]	5.1e-12
CUFF.336	CUFF.336.1	A1.17	73646	74520	0.3835650861	3.979303	gi|372291607|ref|YP_005088494.1|NADH dehydrogenase subunit 4 (mitochondrion) [Pleurobrachia bachei] >gi|347448968|gb|AEO93262.1| NADH dehydrogenase subunit 4 (mitochondrion) [Pleurobrachia bachei]	6.1e-07	CUFF.336	CUFF.336.1	A1.18	337390	339863	2.2386077123	25.791954	gi|157108384|ref|XP_001650202.1|U1 small nuclear ribonucleoprotein, putative [Aedes aegypti] >gi|108879308|gb|EAT43533.1| AAEL005025-PA [Aedes aegypti]	5.2e-180	CUFF.326	CUFF.326.2	A1.19	76747	79804	40.3366288400	506.506273	gi|195456958|ref|XP_002075363.1|GK17633 [Drosophila willistoni] >gi|194171448|gb|EDW86349.1| GK17633 [Drosophila willistoni]	0	CUFF.339	CUFF.339.1	A1.16	95698	97669	0.0910940246	0.998659
CUFF.337	CUFF.337.1	A1.17	76250	77875	0.2784407557	3.077976			CUFF.337	CUFF.337.1	A1.18	340353	344446	0.5202906172	5.969742	gi|157107365|ref|XP_001649747.1|aquaporin transporter [Aedes aegypti] >gi|108879624|gb|EAT43849.1| AAEL004741-PA [Aedes aegypti]	9.2e-85	CUFF.326	CUFF.326.3	A1.19	76747	78452	29.4932511860	370.346188	gi|194888027|ref|XP_001976850.1|EG:EG0007.7 [Drosophila erecta] >gi|190648499|gb|EDV45777.1| EG:EG0007.7 [Drosophila erecta]	0	CUFF.340	CUFF.340.1	A1.16	101715	102155	4.0815788237	41.794013
CUFF.338	CUFF.338.1	A1.17	85957	86371	3.6779902452	36.717478			CUFF.338	CUFF.338.1	A1.18	352561	353435	0.2438427226	2.579238			CUFF.327	CUFF.327.1	A1.19	79921	81614	19.5343882661	215.521761	gi|332376178|gb|AEE63229.1|unknown [Dendroctonus ponderosae]	5.7e-95	CUFF.341	CUFF.341.1	A1.16	106418	107913	38.2772681706	446.237412
CUFF.339	CUFF.339.1	A1.17	108311	108896	3.6158903931	37.482919			CUFF.339	CUFF.339.1	A1.18	376431	378339	8.1648760624	94.894999	gi|197259975|gb|ACH56537.1|putative ultraviolet I opsin [Thermonectus marmoratus]	4.5e-173	CUFF.327	CUFF.327.2	A1.19	80051	81614	23.3567757596	257.693938	gi|332376178|gb|AEE63229.1|unknown [Dendroctonus ponderosae]	5.3e-95	CUFF.342	CUFF.342.1	A1.16	113828	116997	28.8711683881	319.756658	gi|403182451|gb|EAT47163.2|AAEL001722-PA [Aedes aegypti]	1e-62
CUFF.340	CUFF.340.1	A1.17	120181	121492	7.3284879538	82.563077	gi|157105812|ref|XP_001649037.1|mannosidase alpha class 2a [Aedes aegypti] >gi|108880001|gb|EAT44226.1| AAEL004389-PA [Aedes aegypti]	2.3e-175	CUFF.340	CUFF.340.1	A1.18	380919	382416	15.0667470944	173.444813	gi|197259975|gb|ACH56537.1|putative ultraviolet I opsin [Thermonectus marmoratus]	1.7e-142	CUFF.327	CUFF.327.3	A1.19	80766	81614	58.8828599061	649.651142	gi|158298851|ref|XP_553771.3|AGAP009883-PA [Anopheles gambiae str. PEST] >gi|157014085|gb|EAL39226.3| AGAP009883-PA [Anopheles gambiae str. PEST]	2.7e-103	CUFF.343	CUFF.343.1	A1.16	119295	120659	6.0387843085	64.832614	gi|312376564|gb|EFR23611.1|hypothetical protein AND_28211 [Anopheles darlingi] >gi|312379622|gb|EFR25837.1| hypothetical protein AND_26513 [Anopheles darlingi]	1.1e-29
CUFF.341	CUFF.341.1	A1.17	131225	132816	1.0820938171	12.505542			CUFF.341	CUFF.341.1	A1.18	386077	388234	3.7082722013	41.863053	gi|195389190|ref|XP_002053260.1|GJ23786 [Drosophila virilis] >gi|194151346|gb|EDW66780.1| GJ23786 [Drosophila virilis]	1.3e-176	CUFF.328	CUFF.328.1	A1.19	82388	83184	2.6570418516	33.666541			CUFF.344	CUFF.344.1	A1.16	122175	124624	25.2225489277	298.944520	gi|312374446|gb|EFR22000.1|hypothetical protein AND_15898 [Anopheles darlingi]	0
CUFF.342	CUFF.342.1	A1.17	134096	134953	0.4642915667	5.897113	gi|157105347|ref|XP_001648826.1|hypothetical protein AaeL_AAEL004303 [Aedes aegypti] >gi|108880095|gb|EAT44320.1| AAEL004303-PA [Aedes aegypti]	1.8e-38	CUFF.342	CUFF.342.1	A1.19	40239	41335	0.5983033106	5.551344			CUFF.329	CUFF.329.1	A1.19	93263	94233	28.1083562299	341.006964	gi|410325|emb|CAA80514.1|trypsin-related protease [Anopheles gambiae]	8.3e-28	CUFF.345	CUFF.345.1	A1.16	126539	128688	36.8963344547	301.224605	gi|322792874|gb|EFZ16707.1|hypothetical protein SINV_11620 [Solenopsis invicta]	4.6e-08
CUFF.343	CUFF.343.1	A1.17	141232	145049	0.6321101267	6.967703	gi|157105349|ref|XP_001648827.1|Osiris, putative [Aedes aegypti] >gi|108880096|gb|EAT44321.1| AAEL004280-PA [Aedes aegypti]	2.5e-98	CUFF.343	CUFF.343.1	A1.19	41395	43156	0.1492079720	1.905802	gi|312375828|gb|EFR23109.1|hypothetical protein AND_13530 [Anopheles darlingi]	6.5e-119	CUFF.330	CUFF.330.1	A1.19	106605	108913	13.1359201338	143.349443	gi|195397965|ref|XP_002057598.1|GJ18220 [Drosophila virilis] >gi|194141252|gb|EDW57671.1| GJ18220 [Drosophila virilis]	6.4e-85	CUFF.345	CUFF.345.2	A1.16	127887	128688	7.7062621593	62.914536	gi|322792874|gb|EFZ16707.1|hypothetical protein SINV_11620 [Solenopsis invicta]	3.2e-07
CUFF.344	CUFF.344.1	A1.17	123332	124602	35.1837060958	351.893903	gi|170042212|ref|XP_001848828.1|gustatory receptor candidate 6 [Culex quinquefasciatus] >gi|167865735|gb|EDS29118.1| gustatory receptor candidate 6 [Culex quinquefasciatus]	1.5e-30	CUFF.343	CUFF.343.2	A1.19	41395	43156	0.4670981592	5.966146	gi|312375828|gb|EFR23109.1|hypothetical protein AND_13530 [Anopheles darlingi]	2.4e-118	CUFF.331	CUFF.331.1	A1.19	110369	111555	19.0616603841	216.719719	gi|260825464|ref|XP_002607686.1|hypothetical protein BRAFLDRAFT_82868 [Branchiostoma floridae] >gi|229293035|gb|EEN63696.1| hypothetical protein BRAFLDRAFT_82868 [Branchiostoma floridae]	1.4e-11	CUFF.346	CUFF.346.1	A1.15	49689	55265	592.4271131855	6280.214602	gi|58390449|ref|XP_317732.2|AGAP007781-PA [Anopheles gambiae str. PEST] >gi|55237938|gb|EAA12821.3| AGAP007781-PA [Anopheles gambiae str. PEST]	1.8e-37
CUFF.345	CUFF.345.1	A1.18	30548	31928	0.2555729361	3.004972	gi|158294318|ref|XP_315526.4|AGAP005526-PA [Anopheles gambiae str. PEST] >gi|157015509|gb|EAA11854.4| AGAP005526-PA [Anopheles gambiae str. PEST]	2.3e-78	CUFF.344	CUFF.344.1	A1.19	69771	73076	0.1898404944	2.061887	gi|157125846|ref|XP_001660811.1|hypothetical protein AaeL_AAEL001983 [Aedes aegypti] >gi|108882664|gb|EAT46889.1| AAEL001983-PA [Aedes aegypti]	1.5e-98	CUFF.332	CUFF.332.1	A1.19	105736	106508	59.0542999112	694.591256	gi|195391480|ref|XP_002054388.1|GJ24423 [Drosophila virilis] >gi|194152474|gb|EDW67908.1| GJ24423 [Drosophila virilis]	4e-42	CUFF.347	CUFF.347.1	A1.16	137433	138288	3.7109672987	44.530069	gi|170028707|ref|XP_001842236.1|caspase [Culex quinquefasciatus] >gi|167877921|gb|EDS41304.1| caspase [Culex quinquefasciatus]	5.2e-73
CUFF.346	CUFF.346.1	A1.18	34208	37559	0.5363285558	6.352235	gi|170032252|ref|XP_001843996.1|cubilin [Culex quinquefasciatus] >gi|167872112|gb|EDS35495.1| cubilin [Culex quinquefasciatus]	3.7e-180	CUFF.345	CUFF.345.1	A1.19	69771	73076	0.6266091538	6.805697	gi|157125846|ref|XP_001660811.1|hypothetical protein AaeL_AAEL001983 [Aedes aegypti] >gi|108882664|gb|EAT46889.1| AAEL001983-PA [Aedes aegypti]	3.5e-104	CUFF.333	CUFF.333.1	A1.19	121349	121933	1.0677126598	11.737374	gi|312380607|gb|EFR26552.1|hypothetical protein AND_07294 [Anopheles darlingi]	4.1e-24	CUFF.348	CUFF.348.1	A1.16	137442	138992	0.6832216303	8.198376	gi|170028707|ref|XP_001842236.1|caspase [Culex quinquefasciatus] >gi|167877921|gb|EDS41304.1| caspase [Culex quinquefasciatus]	8.7e-63
CUFF.347	CUFF.347.1	A1.18	58455	58823	3.1187603628	23.427879			CUFF.346	CUFF.346.1	A1.19	73166	73794	0.3891081568	4.573087	gi|358339569|dbj|GAA47606.1|hypothetical protein CLF_100574 [Clonorchis sinensis]	1.3e-06	CUFF.334	CUFF.334.1	A1.19	123459	124845	39.2506818811	439.791728	gi|158296963|ref|XP_317285.4|AGAP008182-PA [Anopheles gambiae str. PEST] >gi|157014966|gb|EAA12509.4| AGAP008182-PA [Anopheles gambiae str. PEST]	1.9e-57	CUFF.349	CUFF.349.1	A1.16	139080	141486	0.2716114474	2.963415	gi|157123120|ref|XP_001660017.1|DNA-binding protein smubp-2 [Aedes aegypti] >gi|108874510|gb|EAT38735.1| AAEL009411-PA [Aedes aegypti]	2.9e-76
CUFF.348	CUFF.348.1	A1.18	60344	61008	0.5228141116	4.909172			CUFF.347	CUFF.347.1	A1.19	73862	74562	0.4176302570	4.319304			CUFF.334	CUFF.334.2	A1.19	123459	126250	86.8468257680	973.091772	gi|158296963|ref|XP_317285.4|AGAP008182-PA [Anopheles gambiae str. PEST] >gi|157014966|gb|EAA12509.4| AGAP008182-PA [Anopheles gambiae str. PEST]	3.6e-58	CUFF.350	CUFF.350.1	A1.16	146264	147760	1.2722547935	15.534237	gi|328700735|ref|XP_001951670.2|PREDICTED: heterochromatin protein 1-like [Acyrthosiphon pisum]	2.1e-22
CUFF.349	CUFF.349.1	A1.18	71926	73204	2.3987877489	26.074415	gi|157111807|ref|XP_001651734.1|hypothetical protein AaeL_AAEL005962 [Aedes aegypti] >gi|108878274|gb|EAT42499.1| AAEL005962-PA [Aedes aegypti]	5.1e-17	CUFF.348	CUFF.348.1	A1.19	74657	74987	1.2207780296	14.347486			CUFF.335	CUFF.335.1	A1.19	129294	136251	7.3735264513	81.119723	gi|157103233|ref|XP_001647883.1|glycosyltransferase [Aedes aegypti] >gi|108884715|gb|EAT48940.1| AAEL000004-PA [Aedes aegypti]	0	CUFF.351	CUFF.351.1	A1.16	133103	137313	5.6961468316	68.472205	gi|195035937|ref|XP_001989428.1|GH10060 [Drosophila grimshawi] >gi|193905428|gb|EDW04295.1| GH10060 [Drosophila grimshawi]	0
CUFF.350	CUFF.350.1	A1.18	84557	85672	0.7408837696	7.655257			CUFF.349	CUFF.349.1	A1.19	75082	76455	0.5997037464	6.005034	gi|167378269|ref|XP_001734741.1|hypothetical protein [Entamoeba dispar SAW760] >gi|165903628|gb|EDR29091.1| hypothetical protein, conserved [Entamoeba dispar SAW760]	0.00063	CUFF.335	CUFF.335.2	A1.19	129294	137010	20.4858033417	225.374208	gi|157103233|ref|XP_001647883.1|glycosyltransferase [Aedes aegypti] >gi|108884715|gb|EAT48940.1| AAEL000004-PA [Aedes aegypti]	0	CUFF.351	CUFF.351.2	A1.16	134574	137313	25.7314736928	309.312731	gi|194853193|ref|XP_001968118.1|GG24695 [Drosophila erecta] >gi|190659985|gb|EDV57177.1| GG24695 [Drosophila erecta]	5e-157
CUFF.351	CUFF.351.1	A1.18	88272	90263	86.9402392032	874.511941	gi|158299252|ref|XP_319366.4|AGAP010189-PA [Anopheles gambiae str. PEST] >gi|157014276|gb|EAA13784.4| AGAP010189-PA [Anopheles gambiae str. PEST]	8.4e-09	CUFF.350	CUFF.350.1	A1.19	76827	79592	6.0078291464	77.331457	gi|194888027|ref|XP_001976850.1|EG:EG0007.7 [Drosophila erecta] >gi|190648499|gb|EDV45777.1| EG:EG0007.7 [Drosophila erecta]	0	CUFF.336	CUFF.336.1	A1.19	138926	140071	6.4508976454	45.853476			CUFF.352	CUFF.352.1	A1.16	160021	166590	1.6225664587	19.660542	gi|157109352|ref|XP_001650632.1|receptor tyrosine phosphatase type r2a [Aedes aegypti] >gi|108879038|gb|EAT43263.1| AAEL005284-PA [Aedes aegypti]	0
CUFF.352	CUFF.352.1	A1.18	91767	92408	67.8900172594	677.943479	gi|170049584|ref|XP_001857575.1|conserved hypothetical protein [Culex quinquefasciatus] >gi|167871361|gb|EDS34744.1| conserved hypothetical protein [Culex quinquefasciatus]	9.3e-32	CUFF.351	CUFF.351.1	A1.19	79885	81670	51.6222514512	595.525522	gi|158298851|ref|XP_553771.3|AGAP009883-PA [Anopheles gambiae str. PEST] >gi|157014085|gb|EAL39226.3| AGAP009883-PA [Anopheles gambiae str. PEST]	2e-113	CUFF.337	CUFF.337.1	A1.19	142980	143918	0.3675446989	4.290059			CUFF.353	CUFF.353.1	A1.16	175358	182790	0.8866050054	10.904488	gi|195156693|ref|XP_002019231.1|GL26255 [Drosophila persimilis] >gi|198472125|ref|XP_002133339.1| GA28096 [Drosophila pseudoobscura pseudoobscura] >gi|194115384|gb|EDW37427.1| GL26255 [Drosophila persimilis] >gi|198139615|gb|EDY70741.1| GA28096 [Drosophila pseudoobscura pseudoobscura]	0
CUFF.353	CUFF.353.1	A1.18	106685	109016	0.3871140017	3.699349			CUFF.351	CUFF.351.2	A1.19	80045	81670	55.1094478426	635.754578	gi|158298851|ref|XP_553771.3|AGAP009883-PA [Anopheles gambiae str. PEST] >gi|157014085|gb|EAL39226.3| AGAP009883-PA [Anopheles gambiae str. PEST]	6.3e-113	CUFF.338	CUFF.338.1	A1.19	144073	153931	22.1038840847	265.752874	gi|157121027|ref|XP_001653738.1|kinesin family member 21 [Aedes aegypti] >gi|108882984|gb|EAT47209.1| AAEL001648-PA, partial [Aedes aegypti]	0	CUFF.354	CUFF.354.1	A1.16	155290	159703	9.1861112293	112.677726	gi|157167857|ref|XP_001662644.1|proliferating cell nuclear antigen [Aedes aegypti] >gi|67866973|gb|AAY82461.1| proliferating cell nuclear antigen [Aedes aegypti] >gi|108871048|gb|EAT35273.1| AAEL012545-PA [Aedes aegypti]	1.8e-159
CUFF.354	CUFF.354.1	A1.18	109153	112096	18.0141255964	178.816407	gi|170049582|ref|XP_001857570.1|conserved hypothetical protein [Culex quinquefasciatus] >gi|167871360|gb|EDS34743.1| conserved hypothetical protein [Culex quinquefasciatus]	2.2e-23	CUFF.352	CUFF.352.1	A1.19	82389	83875	1.5655301806	17.447138			CUFF.339	CUFF.339.1	A1.19	198723	199690	0.6144770638	5.323196	gi|195436997|ref|XP_002066431.1|GK18284 [Drosophila willistoni] >gi|194162516|gb|EDW77417.1| GK18284 [Drosophila willistoni]	1.7e-09	CUFF.355	CUFF.355.1	A1.16	339267	339932	0.7379138049	7.663935
CUFF.355	CUFF.355.1	A1.18	112510	113106	264.3260914478	2534.831255	gi|17136320|ref|NP_476630.1|ribosomal protein LP1, isoform A [Drosophila melanogaster] >gi|442624965|ref|NP_001259822.1| ribosomal protein LP1, isoform B [Drosophila melanogaster] >gi|194853475|ref|XP_001968169.1| GG24717 [Drosophila erecta] >gi|195350097|ref|XP_002041578.1| GM16740 [Drosophila sechellia] >gi|195575543|ref|XP_002077637.1| GD23023 [Drosophila simulans] >gi|1350780|sp|P08570.2|RLA1…	3.5e-41	CUFF.353	CUFF.353.1	A1.19	92884	94225	1.0451100844	12.873330	gi|410325|emb|CAA80514.1|trypsin-related protease [Anopheles gambiae]	7e-25	CUFF.340	CUFF.340.1	A1.19	200168	206457	103.6707543960	1287.047973	gi|195576910|ref|XP_002078316.1|GD22605 [Drosophila simulans] >gi|194190325|gb|EDX03901.1| GD22605 [Drosophila simulans]	0	CUFF.356	CUFF.356.1	A1.16	349237	351298	0.7276516656	8.950908	gi|358339569|dbj|GAA47606.1|hypothetical protein CLF_100574 [Clonorchis sinensis]	9e-11
CUFF.356	CUFF.356.1	A1.18	126009	126789	12.3622173638	100.260536			CUFF.354	CUFF.354.1	A1.19	92884	94225	0.7844604956	9.662732	gi|357630235|gb|EHJ78501.1|trypsin-like protein precursor [Danaus plexippus]	3.5e-18	CUFF.341	CUFF.341.1	A1.19	207528	210710	20.6474725672	247.993820	gi|157107206|ref|XP_001649673.1|hypothetical protein AaeL_AAEL004719 [Aedes aegypti] >gi|108879654|gb|EAT43879.1| AAEL004719-PA [Aedes aegypti]	9.2e-132	CUFF.357	CUFF.357.1	A1.16	351409	351760	0.9272057413	9.629912	gi|358339569|dbj|GAA47606.1|hypothetical protein CLF_100574 [Clonorchis sinensis]	1e-08
CUFF.357	CUFF.357.1	A1.18	80054	81444	194.7882064755	2057.455225	gi|157117821|ref|XP_001653052.1|hypothetical protein AaeL_AAEL001345 [Aedes aegypti] >gi|108883316|gb|EAT47541.1| AAEL001345-PA [Aedes aegypti]	6.5e-142	CUFF.354	CUFF.354.2	A1.19	93132	94225	2.7950637578	34.428696	gi|230594|pdb|2KAI|AChain A, Refined 2.5 Angstroms X-Ray Crystal Structure Of The Complex Formed By Porcine Kallikrein A And The Bovine Pancreatic Trypsin Inhibitor. Crystallization, Patterson Search, Structure Determination, Refinement, Structure And Comparison With Its Components And With The Bovine Trypsin- Pancreatic Trypsin Inhibitor Complex >gi|230667|pdb|2PKA|A Chain A, Refined 2 Angstroms…	3e-07	CUFF.342	CUFF.342.1	A1.19	214597	215190	10.1854987011	92.539362			CUFF.358	CUFF.358.1	A1.16	382981	383930	68.8550974193	598.624616	gi|312383075|gb|EFR28296.1|hypothetical protein AND_03978 [Anopheles darlingi]	1.1e-105
CUFF.358	CUFF.358.1	A1.18	159367	162861	8.5882763266	86.967060			CUFF.355	CUFF.355.1	A1.19	105364	106503	0.1954937123	2.343538	gi|195056041|ref|XP_001994921.1|GH13432 [Drosophila grimshawi] >gi|193892684|gb|EDV91550.1| GH13432 [Drosophila grimshawi]	9.7e-27	CUFF.343	CUFF.343.1	A1.19	240445	240818	20.6568248656	187.378704			CUFF.359	CUFF.359.1	A1.17	31988	32750	2.9051713098	34.937113
CUFF.359	CUFF.359.1	A1.18	166049	167318	0.2281710106	2.421960	gi|269115414|gb|ACZ26280.1|secreted protein F [Mayetiola destructor]	3e-120	CUFF.356	CUFF.356.1	A1.19	105364	106503	0.4582123738	5.492956	gi|195391480|ref|XP_002054388.1|GJ24423 [Drosophila virilis] >gi|194152474|gb|EDW67908.1| GJ24423 [Drosophila virilis]	1.8e-40	CUFF.344	CUFF.344.1	A1.19	243702	244220	1.2175243037	12.656850			CUFF.360	CUFF.360.1	A1.17	43639	44379	4.1554186034	45.478287	gi|195036958|ref|XP_001989935.1|GH18522 [Drosophila grimshawi] >gi|193894131|gb|EDV92997.1| GH18522 [Drosophila grimshawi]	1.4e-36
CUFF.360	CUFF.360.1	A1.18	172535	174150	0.8039053660	8.963245	gi|195118290|ref|XP_002003673.1|GI18041 [Drosophila mojavensis] >gi|193914248|gb|EDW13115.1| GI18041 [Drosophila mojavensis]	2.5e-118	CUFF.356	CUFF.356.2	A1.19	105364	106503	0.3226633761	3.868022	gi|195391480|ref|XP_002054388.1|GJ24423 [Drosophila virilis] >gi|194152474|gb|EDW67908.1| GJ24423 [Drosophila virilis]	1.3e-38	CUFF.345	CUFF.345.1	A1.19	256597	257107	4.2210585376	44.666662	gi|170041690|ref|XP_001848587.1|conserved hypothetical protein [Culex quinquefasciatus] >gi|167865247|gb|EDS28630.1| conserved hypothetical protein [Culex quinquefasciatus]	2e-09	CUFF.361	CUFF.361.1	A1.17	85994	86410	1.0795213612	9.672972
CUFF.361	CUFF.361.1	A1.18	174279	175507	0.3493901293	3.363320	gi|170045580|ref|XP_001850382.1|conserved hypothetical protein [Culex quinquefasciatus] >gi|167868560|gb|EDS31943.1| conserved hypothetical protein [Culex quinquefasciatus]	2.4e-125	CUFF.357	CUFF.357.1	A1.19	106578	107437	36.4990490824	411.286056	gi|347967168|ref|XP_320947.5|AGAP002092-PA [Anopheles gambiae str. PEST] >gi|333469728|gb|EAA01022.5| AGAP002092-PA [Anopheles gambiae str. PEST]	4.7e-85	CUFF.346	CUFF.346.1	A1.19	157849	158090	513.7509758893	4187.191196			CUFF.362	CUFF.362.1	A1.17	108276	108767	1.2208905335	14.201720
CUFF.362	CUFF.362.1	A1.18	177716	177979	3.0466503146	34.116065			CUFF.358	CUFF.358.1	A1.19	110421	111525	0.3571119235	3.722595	gi|260825464|ref|XP_002607686.1|hypothetical protein BRAFLDRAFT_82868 [Branchiostoma floridae] >gi|229293035|gb|EEN63696.1| hypothetical protein BRAFLDRAFT_82868 [Branchiostoma floridae]	1.1e-11	CUFF.347	CUFF.347.1	A1.19	168019	169865	74.1763014157	778.970150	gi|255722772|ref|XP_002546320.1|predicted protein [Candida tropicalis MYA-3404] >gi|240130837|gb|EER30399.1| predicted protein [Candida tropicalis MYA-3404]	9.6e-06	CUFF.363	CUFF.363.1	A1.17	120181	121491	1.2567419473	15.609125	gi|157105812|ref|XP_001649037.1|mannosidase alpha class 2a [Aedes aegypti] >gi|108880001|gb|EAT44226.1| AAEL004389-PA [Aedes aegypti]	2.3e-175
CUFF.363	CUFF.363.1	A1.18	187234	190508	4.4148229835	45.617387	gi|157121079|ref|XP_001653764.1|sodium-dependent phosphate transporter [Aedes aegypti] >gi|108883010|gb|EAT47235.1| AAEL001656-PA [Aedes aegypti]	0	CUFF.359	CUFF.359.1	A1.19	121524	121933	1.2339829775	13.281402	gi|312380607|gb|EFR26552.1|hypothetical protein AND_07294 [Anopheles darlingi]	6.1e-25	CUFF.348	CUFF.348.1	A1.19	174999	177211	22.0549944839	231.612820	gi|260825466|ref|XP_002607687.1|hypothetical protein BRAFLDRAFT_82867 [Branchiostoma floridae] >gi|229293036|gb|EEN63697.1| hypothetical protein BRAFLDRAFT_82867 [Branchiostoma floridae]	2.2e-14	CUFF.364	CUFF.364.1	A1.17	122750	123853	1.2410284898	13.660411
CUFF.364	CUFF.364.1	A1.18	193695	194069	4.3732392007	43.129746			CUFF.360	CUFF.360.1	A1.18	372260	374099	257.9473135888	3196.039491	gi|170035719|ref|XP_001845715.1|adenylate cyclase [Culex quinquefasciatus] >gi|167878021|gb|EDS41404.1| adenylate cyclase [Culex quinquefasciatus]	0	CUFF.349	CUFF.349.1	A1.19	175193	177093	36.7291644960	385.715144	gi|260825466|ref|XP_002607687.1|hypothetical protein BRAFLDRAFT_82867 [Branchiostoma floridae] >gi|229293036|gb|EEN63697.1| hypothetical protein BRAFLDRAFT_82867 [Branchiostoma floridae]	1.2e-14	CUFF.365	CUFF.365.1	A1.17	141029	145181	0.3524687445	4.220382	gi|157105349|ref|XP_001648827.1|Osiris, putative [Aedes aegypti] >gi|108880096|gb|EAT44321.1| AAEL004280-PA [Aedes aegypti]	6.3e-98
CUFF.365	CUFF.365.1	A1.18	301934	303591	3.5116546411	35.822779	gi|157127460|ref|XP_001654991.1|zinc finger protein, putative [Aedes aegypti] >gi|108882426|gb|EAT46651.1| AAEL002219-PA [Aedes aegypti]	1.3e-124	CUFF.361	CUFF.361.1	A1.19	126637	127340	0.3875058461	3.513283			CUFF.350	CUFF.350.1	A1.19	264156	269908	5.6515100068	64.834212	gi|170041696|ref|XP_001848590.1|conserved hypothetical protein [Culex quinquefasciatus] >gi|167865250|gb|EDS28633.1| conserved hypothetical protein [Culex quinquefasciatus]	1.4e-146	CUFF.365	CUFF.365.2	A1.17	141029	145181	0.5268285174	6.308127	gi|157105349|ref|XP_001648827.1|Osiris, putative [Aedes aegypti] >gi|108880096|gb|EAT44321.1| AAEL004280-PA [Aedes aegypti]	3.2e-97
CUFF.365	CUFF.365.2	A1.18	301934	303040	12.5185611251	127.703233	gi|157127460|ref|XP_001654991.1|zinc finger protein, putative [Aedes aegypti] >gi|108882426|gb|EAT46651.1| AAEL002219-PA [Aedes aegypti]	1.8e-128	CUFF.362	CUFF.362.1	A1.19	129477	131297	18.9749505695	217.823291	gi|195161896|ref|XP_002021794.1|GL26307 [Drosophila persimilis] >gi|194103594|gb|EDW25637.1| GL26307 [Drosophila persimilis]	2.6e-66	CUFF.351	CUFF.351.1	A1.19	268478	270241	59.8847531163	686.998830	gi|403183345|gb|EAT34505.2|AAEL013252-PB [Aedes aegypti]	4.1e-138	CUFF.366	CUFF.366.1	A1.18	58507	58824	3.0123012372	22.753169
CUFF.366	CUFF.366.1	A1.18	303936	306689	27.7421568859	302.043503	gi|195387826|ref|XP_002052593.1|GJ20786 [Drosophila virilis] >gi|194149050|gb|EDW64748.1| GJ20786 [Drosophila virilis]	5.5e-168	CUFF.363	CUFF.363.1	A1.19	131472	140225	1.2033955390	12.225078	gi|157103233|ref|XP_001647883.1|glycosyltransferase [Aedes aegypti] >gi|108884715|gb|EAT48940.1| AAEL000004-PA [Aedes aegypti]	0	CUFF.352	CUFF.352.1	A1.19	188432	194569	125.6018353569	1550.033319	gi|195434691|ref|XP_002065336.1|GK14718 [Drosophila willistoni] >gi|194161421|gb|EDW76322.1| GK14718 [Drosophila willistoni]	0	CUFF.367	CUFF.367.1	A1.18	80940	84040	2.6319809757	29.919585	gi|157117813|ref|XP_001653048.1|hypothetical protein AaeL_AAEL001339 [Aedes aegypti] >gi|108883312|gb|EAT47537.1| AAEL001339-PA [Aedes aegypti]	0
CUFF.367	CUFF.367.1	A1.18	358982	361942	1.5215823590	15.514747			CUFF.364	CUFF.364.1	A1.19	134619	136375	4.5139194374	45.856093			CUFF.353	CUFF.353.1	A1.19	284934	286324	1.0426951673	10.973222	gi|195398215|ref|XP_002057718.1|GJ18284 [Drosophila virilis] >gi|194141372|gb|EDW57791.1| GJ18284 [Drosophila virilis]	1.2e-29	CUFF.368	CUFF.368.1	A1.18	85083	85695	0.7277913879	6.928904	gi|242005506|ref|XP_002423606.1|conserved hypothetical protein [Pediculus humanus corporis] >gi|212506754|gb|EEB10868.1| conserved hypothetical protein [Pediculus humanus corporis]	0.00016
CUFF.368	CUFF.368.1	A1.18	359595	360183	2.8378852914	25.310630			CUFF.365	CUFF.365.1	A1.19	133505	136375	3.0394442155	30.877165			CUFF.354	CUFF.354.1	A1.19	287348	293307	8.2407524488	101.151404	gi|328718286|ref|XP_001952079.2|PREDICTED: insulin-like receptor-like [Acyrthosiphon pisum]	9.9e-76	CUFF.369	CUFF.369.1	A1.18	23739	37381	5.0441044463	62.732411	gi|170032252|ref|XP_001843996.1|cubilin [Culex quinquefasciatus] >gi|167872112|gb|EDS35495.1| cubilin [Culex quinquefasciatus]	0
CUFF.369	CUFF.369.1	A1.18	362500	365295	4.6524998241	47.510469	gi|194743300|ref|XP_001954138.1|GF16895 [Drosophila ananassae] >gi|190627175|gb|EDV42699.1| GF16895 [Drosophila ananassae]	2e-151	CUFF.366	CUFF.366.1	A1.19	140424	142771	0.3222464982	3.199864			CUFF.354	CUFF.354.2	A1.19	287348	293368	4.2451479431	52.107217	gi|326370574|gb|ADZ56366.1|insulin receptor-2 [Solenopsis invicta]	1e-62	CUFF.370	CUFF.370.1	A1.18	88228	90262	104.3308569279	1117.952569	gi|158299252|ref|XP_319366.4|AGAP010189-PA [Anopheles gambiae str. PEST] >gi|157014276|gb|EAA13784.4| AGAP010189-PA [Anopheles gambiae str. PEST]	8.8e-09
CUFF.369	CUFF.369.2	A1.18	362500	365295	1.2914720754	13.188274	gi|194743300|ref|XP_001954138.1|GF16895 [Drosophila ananassae] >gi|190627175|gb|EDV42699.1| GF16895 [Drosophila ananassae]	2.1e-151	CUFF.367	CUFF.367.1	A1.19	142945	143916	0.5815338401	7.048197			CUFF.355	CUFF.355.1	A1.19	295454	297698	0.5726801629	6.208756			CUFF.371	CUFF.371.1	A1.18	91656	92409	28.4703287479	302.357675	gi|194758823|ref|XP_001961658.1|GF14821 [Drosophila ananassae] >gi|190615355|gb|EDV30879.1| GF14821 [Drosophila ananassae]	3.1e-23
CUFF.370	CUFF.370.1	A1.18	327083	336192	2.4334538656	26.598534	gi|157134894|ref|XP_001656495.1|formin 1,2/cappuccino [Aedes aegypti] >gi|108881355|gb|EAT45580.1| AAEL003162-PA [Aedes aegypti]	1.5e-146	CUFF.368	CUFF.368.1	A1.19	144062	144418	0.8575712861	9.070931			CUFF.356	CUFF.356.1	A1.19	295454	297698	0.3312543256	3.591319			CUFF.372	CUFF.372.1	A1.18	91767	92409	94.5342229659	1003.962692	gi|170049584|ref|XP_001857575.1|conserved hypothetical protein [Culex quinquefasciatus] >gi|167871361|gb|EDS34744.1| conserved hypothetical protein [Culex quinquefasciatus]	9.3e-32
CUFF.371	CUFF.371.1	A1.18	334532	339904	3.6165752594	39.530481	gi|157108384|ref|XP_001650202.1|U1 small nuclear ribonucleoprotein, putative [Aedes aegypti] >gi|108879308|gb|EAT43533.1| AAEL005025-PA [Aedes aegypti]	0	CUFF.369	CUFF.369.1	A1.19	145819	154777	6.3219695444	75.267943	gi|195146722|ref|XP_002014333.1|GL19006 [Drosophila persimilis] >gi|194106286|gb|EDW28329.1| GL19006 [Drosophila persimilis]	0	CUFF.357	CUFF.357.1	A1.19	300832	304657	14.1092573434	169.482353	gi|170038303|ref|XP_001846991.1|calcium/calmodulin-dependent serine protein kinase [Culex quinquefasciatus] >gi|167881850|gb|EDS45233.1| calcium/calmodulin-dependent serine protein kinase [Culex quinquefasciatus]	0	CUFF.373	CUFF.373.1	A1.18	96837	97844	0.7134760312	6.175105
CUFF.372	CUFF.372.1	A1.18	340482	344466	0.5419074531	5.375246	gi|157107365|ref|XP_001649747.1|aquaporin transporter [Aedes aegypti] >gi|108879624|gb|EAT43849.1| AAEL004741-PA [Aedes aegypti]	3.3e-85	CUFF.370	CUFF.370.1	A1.19	145819	154127	27.2011737256	323.851039	gi|157121027|ref|XP_001653738.1|kinesin family member 21 [Aedes aegypti] >gi|108882984|gb|EAT47209.1| AAEL001648-PA, partial [Aedes aegypti]	0	CUFF.358	CUFF.358.1	A1.19	307350	308559	2.4263679389	26.452673			CUFF.374	CUFF.374.1	A1.18	125420	126789	17.1467921834	148.955191	gi|170029470|ref|XP_001842615.1|conserved hypothetical protein [Culex quinquefasciatus] >gi|167863199|gb|EDS26582.1| conserved hypothetical protein [Culex quinquefasciatus]	2.8e-10
CUFF.373	CUFF.373.1	A1.18	351934	352908	0.5870446628	6.011053			CUFF.371	CUFF.371.1	A1.19	157849	158088	27.5254056688	232.919224			CUFF.359	CUFF.359.1	A1.19	280577	284468	156.7772164757	1781.514741	gi|157110699|ref|XP_001651208.1|ethanolamine-phosphate cytidylyltransferase [Aedes aegypti] >gi|108878622|gb|EAT42847.1| AAEL005651-PA [Aedes aegypti]	0	CUFF.375	CUFF.375.1	A1.18	133222	134362	0.7461264002	7.300000	gi|157130186|ref|XP_001655631.1|hypothetical protein AaeL_AAEL011691 [Aedes aegypti] >gi|108871988|gb|EAT36213.1| AAEL011691-PA [Aedes aegypti]	1.8e-20
CUFF.374	CUFF.374.1	A1.18	376348	378407	1.2020436845	12.714274	gi|197259975|gb|ACH56537.1|putative ultraviolet I opsin [Thermonectus marmoratus]	1.4e-171	CUFF.372	CUFF.372.1	A1.19	168467	169844	13.1876858221	138.240439	gi|255722772|ref|XP_002546320.1|predicted protein [Candida tropicalis MYA-3404] >gi|240130837|gb|EER30399.1| predicted protein [Candida tropicalis MYA-3404]	9.3e-06	CUFF.360	CUFF.360.1	A1.19	318615	323930	19.1061683296	238.800334	gi|170038297|ref|XP_001846988.1|conserved hypothetical protein [Culex quinquefasciatus] >gi|167881847|gb|EDS45230.1| conserved hypothetical protein [Culex quinquefasciatus]	0	CUFF.376	CUFF.376.1	A1.18	110338	113085	59.8107043700	629.462183	gi|17136320|ref|NP_476630.1|ribosomal protein LP1, isoform A [Drosophila melanogaster] >gi|442624965|ref|NP_001259822.1| ribosomal protein LP1, isoform B [Drosophila melanogaster] >gi|194853475|ref|XP_001968169.1| GG24717 [Drosophila erecta] >gi|195350097|ref|XP_002041578.1| GM16740 [Drosophila sechellia] >gi|195575543|ref|XP_002077637.1| GD23023 [Drosophila simulans] >gi|1350780|sp|P08570.2|RLA1…	1.7e-36
CUFF.374	CUFF.374.2	A1.18	376348	378407	3.7018786162	39.155566	gi|197259975|gb|ACH56537.1|putative ultraviolet I opsin [Thermonectus marmoratus]	6.8e-173	CUFF.373	CUFF.373.1	A1.19	170920	177159	0.8185851155	9.480171	gi|194765783|ref|XP_001965005.1|GF20035 [Drosophila ananassae] >gi|190617615|gb|EDV33139.1| GF20035 [Drosophila ananassae]	2.1e-58	CUFF.360	CUFF.360.2	A1.19	318615	323922	14.5416583855	181.750355	gi|170038297|ref|XP_001846988.1|conserved hypothetical protein [Culex quinquefasciatus] >gi|167881847|gb|EDS45230.1| conserved hypothetical protein [Culex quinquefasciatus]	0	CUFF.377	CUFF.377.1	A1.18	135292	137530	0.9648377928	9.592519	gi|157130186|ref|XP_001655631.1|hypothetical protein AaeL_AAEL011691 [Aedes aegypti] >gi|108871988|gb|EAT36213.1| AAEL011691-PA [Aedes aegypti]	3.3e-20
CUFF.375	CUFF.375.1	A1.18	381073	381937	12.3508613315	139.737006	gi|195569518|ref|XP_002102756.1|GD20079 [Drosophila simulans] >gi|194198683|gb|EDX12259.1| GD20079 [Drosophila simulans]	3e-64	CUFF.374	CUFF.374.1	A1.19	175178	177159	4.0245974123	46.609533	gi|260825466|ref|XP_002607687.1|hypothetical protein BRAFLDRAFT_82867 [Branchiostoma floridae] >gi|229293036|gb|EEN63697.1| hypothetical protein BRAFLDRAFT_82867 [Branchiostoma floridae]	1.5e-14	CUFF.361	CUFF.361.1	A1.19	324144	326187	6.7133761023	79.079207	gi|157120839|ref|XP_001659773.1|hypothetical protein AaeL_AAEL009143 [Aedes aegypti] >gi|108874794|gb|EAT39019.1| AAEL009143-PA [Aedes aegypti]	3.5e-159	CUFF.378	CUFF.378.1	A1.18	137660	139649	0.7291120475	7.248909
CUFF.375	CUFF.375.2	A1.18	381299	382224	17.1793969992	194.366809	gi|197259975|gb|ACH56537.1|putative ultraviolet I opsin [Thermonectus marmoratus]	1.4e-107	CUFF.375	CUFF.375.1	A1.19	182715	191335	4.9662640712	60.594198	gi|170037319|ref|XP_001846506.1|TBC1 domain family [Culex quinquefasciatus] >gi|167880415|gb|EDS43798.1| TBC1 domain family [Culex quinquefasciatus]	0	CUFF.361	CUFF.361.2	A1.19	324576	325479	10.1347064233	119.380255	gi|170046603|ref|XP_001850847.1|conserved hypothetical protein [Culex quinquefasciatus] >gi|167869338|gb|EDS32721.1| conserved hypothetical protein [Culex quinquefasciatus]	1.7e-60	CUFF.379	CUFF.379.1	A1.18	166058	167749	0.8207483953	9.493676	gi|269115414|gb|ACZ26280.1|secreted protein F [Mayetiola destructor]	2.4e-132
CUFF.376	CUFF.376.1	A1.18	385691	388234	3.2008497562	36.526522	gi|195389190|ref|XP_002053260.1|GJ23786 [Drosophila virilis] >gi|194151346|gb|EDW66780.1| GJ23786 [Drosophila virilis]	1e-180	CUFF.376	CUFF.376.1	A1.19	191580	194755	14.3511798321	177.925755	gi|195434691|ref|XP_002065336.1|GK14718 [Drosophila willistoni] >gi|194161421|gb|EDW76322.1| GK14718 [Drosophila willistoni]	0	CUFF.362	CUFF.362.1	A1.19	340264	340891	0.5971946432	5.748309			CUFF.380	CUFF.380.1	A1.18	168851	169976	0.2174778635	2.581387
CUFF.377	CUFF.377.1	A1.19	40760	43121	0.3847911615	3.902533	gi|312375828|gb|EFR23109.1|hypothetical protein AND_13530 [Anopheles darlingi]	3.4e-116	CUFF.376	CUFF.376.2	A1.19	191580	195520	11.1739898610	138.534992	gi|195434691|ref|XP_002065336.1|GK14718 [Drosophila willistoni] >gi|194161421|gb|EDW76322.1| GK14718 [Drosophila willistoni]	0	CUFF.363	CUFF.363.1	A1.2	502	1957	0.4157467160	5.204894	gi|339245051|ref|XP_003378451.1|homeobox protein Hox-A7 [Trichinella spiralis] >gi|316972638|gb|EFV56304.1| homeobox protein Hox-A7 [Trichinella spiralis]	4.1e-19	CUFF.381	CUFF.381.1	A1.18	170650	171481	0.3634884271	3.303276
CUFF.377	CUFF.377.2	A1.19	40760	43121	0.5761758924	5.843548	gi|312375828|gb|EFR23109.1|hypothetical protein AND_13530 [Anopheles darlingi]	1.2e-115	CUFF.377	CUFF.377.1	A1.19	201603	206507	18.9217953032	239.955994	gi|195576910|ref|XP_002078316.1|GD22605 [Drosophila simulans] >gi|194190325|gb|EDX03901.1| GD22605 [Drosophila simulans]	0	CUFF.364	CUFF.364.1	A1.20	45418	47258	4.5794291538	43.995108	gi|358339569|dbj|GAA47606.1|hypothetical protein CLF_100574 [Clonorchis sinensis]	2.9e-13	CUFF.382	CUFF.382.1	A1.18	172832	174150	0.7152163986	7.799611	gi|195118290|ref|XP_002003673.1|GI18041 [Drosophila mojavensis] >gi|193914248|gb|EDW13115.1| GI18041 [Drosophila mojavensis]	7e-120
CUFF.378	CUFF.378.1	A1.19	69357	71884	1.1293743155	11.752037	gi|442627450|ref|NP_001260378.1|abrupt, isoform E [Drosophila melanogaster] >gi|440213702|gb|AGB92913.1| abrupt, isoform E [Drosophila melanogaster]	6.4e-39	CUFF.378	CUFF.378.1	A1.19	207438	211001	6.2877993637	77.563190	gi|157107206|ref|XP_001649673.1|hypothetical protein AaeL_AAEL004719 [Aedes aegypti] >gi|108879654|gb|EAT43879.1| AAEL004719-PA [Aedes aegypti]	1.6e-130	CUFF.365	CUFF.365.1	A1.20	323	5237	3.0109198730	34.120962	gi|157110972|ref|XP_001651335.1|hypothetical protein AaeL_AAEL005685 [Aedes aegypti] >gi|108878582|gb|EAT42807.1| AAEL005685-PA, partial [Aedes aegypti]	0	CUFF.383	CUFF.383.1	A1.18	174221	175529	0.4747038717	4.711128	gi|170045580|ref|XP_001850382.1|conserved hypothetical protein [Culex quinquefasciatus] >gi|167868560|gb|EDS31943.1| conserved hypothetical protein [Culex quinquefasciatus]	6e-129
CUFF.379	CUFF.379.1	A1.19	72008	73150	0.8149876929	8.832311	gi|170043355|ref|XP_001849356.1|conserved hypothetical protein [Culex quinquefasciatus] >gi|167866721|gb|EDS30104.1| conserved hypothetical protein [Culex quinquefasciatus]	2.8e-107	CUFF.379	CUFF.379.1	A1.19	214380	215084	1.6537096663	14.862532			CUFF.366	CUFF.366.1	A1.20	4747	5237	48.2330552595	546.596495	gi|357613355|gb|EHJ68454.1|U6 snRNA-associated Sm-like protein [Danaus plexippus]	1.9e-51	CUFF.384	CUFF.384.1	A1.18	161108	162292	56.5508163268	597.741640
CUFF.380	CUFF.380.1	A1.19	73203	73796	0.8857799313	10.817317	gi|358339569|dbj|GAA47606.1|hypothetical protein CLF_100574 [Clonorchis sinensis]	0.00032	CUFF.380	CUFF.380.1	A1.19	243106	243519	0.8291176997	8.994835			CUFF.367	CUFF.367.1	A1.20	150066	152955	12.9861905707	144.459986	gi|270014032|gb|EFA10480.1|hypothetical protein TcasGA2_TC012726 [Tribolium castaneum]	2.6e-129	CUFF.385	CUFF.385.1	A1.18	187251	190486	21.1305244365	236.971867	gi|157121079|ref|XP_001653764.1|sodium-dependent phosphate transporter [Aedes aegypti] >gi|108883010|gb|EAT47235.1| AAEL001656-PA [Aedes aegypti]	0
CUFF.381	CUFF.381.1	A1.19	73885	76256	0.6896229786	6.389304			CUFF.381	CUFF.381.1	A1.19	256502	257292	7.2403042662	80.421615	gi|170041690|ref|XP_001848587.1|conserved hypothetical protein [Culex quinquefasciatus] >gi|167865247|gb|EDS28630.1| conserved hypothetical protein [Culex quinquefasciatus]	1.2e-08	CUFF.368	CUFF.368.1	A1.20	166336	169663	4.6507238773	49.088037	gi|82915078|ref|XP_728960.1|hypothetical protein [Plasmodium yoelii yoelii 17XNL] >gi|23485670|gb|EAA20525.1| hypothetical protein [Plasmodium yoelii yoelii]	0.00025	CUFF.386	CUFF.386.1	A1.18	193556	193961	17.6271614781	179.737502
CUFF.382	CUFF.382.1	A1.19	80035	82228	61.0253838463	693.142802	gi|158298851|ref|XP_553771.3|AGAP009883-PA [Anopheles gambiae str. PEST] >gi|157014085|gb|EAL39226.3| AGAP009883-PA [Anopheles gambiae str. PEST]	3.1e-113	CUFF.382	CUFF.382.1	A1.19	264149	269580	11.8824536485	138.820761	gi|170041696|ref|XP_001848590.1|conserved hypothetical protein [Culex quinquefasciatus] >gi|167865250|gb|EDS28633.1| conserved hypothetical protein [Culex quinquefasciatus]	2.8e-148	CUFF.369	CUFF.369.1	A1.20	169801	171302	1.6866491714	18.183062	gi|270006971|gb|EFA03419.1|hypothetical protein TcasGA2_TC013406 [Tribolium castaneum]	1.4e-06	CUFF.387	CUFF.387.1	A1.18	302950	306689	9.2892946845	106.535856	gi|195387826|ref|XP_002052593.1|GJ20786 [Drosophila virilis] >gi|194149050|gb|EDW64748.1| GJ20786 [Drosophila virilis]	7.9e-136
CUFF.382	CUFF.382.2	A1.19	80080	82228	78.5503438601	892.196034	gi|242005651|ref|XP_002423677.1|Growth hormone-inducible transmembrane protein, putative [Pediculus humanus corporis] >gi|212506846|gb|EEB10939.1| Growth hormone-inducible transmembrane protein, putative [Pediculus humanus corporis]	3.2e-105	CUFF.383	CUFF.383.1	A1.19	264161	270263	17.7307198783	207.145098	gi|403183345|gb|EAT34505.2|AAEL013252-PB [Aedes aegypti]	3.2e-126	CUFF.370	CUFF.370.1	A1.20	176735	187980	3.7881178463	44.934733	gi|442626601|ref|NP_001260203.1|CG42533, isoform E [Drosophila melanogaster] >gi|440213506|gb|AGB92739.1| CG42533, isoform E [Drosophila melanogaster]	0	CUFF.387	CUFF.387.2	A1.18	304648	306689	30.8855486282	354.216166	gi|195387826|ref|XP_002052593.1|GJ20786 [Drosophila virilis] >gi|194149050|gb|EDW64748.1| GJ20786 [Drosophila virilis]	1.9e-130
CUFF.383	CUFF.383.1	A1.19	82454	83858	0.8195176088	8.775696			CUFF.384	CUFF.384.1	A1.19	277751	285991	26.0003412890	291.994808	gi|157110699|ref|XP_001651208.1|ethanolamine-phosphate cytidylyltransferase [Aedes aegypti] >gi|108878622|gb|EAT42847.1| AAEL005651-PA [Aedes aegypti]	0	CUFF.371	CUFF.371.1	A1.20	189205	190963	11.4822954983	127.680522	gi|260825464|ref|XP_002607686.1|hypothetical protein BRAFLDRAFT_82868 [Branchiostoma floridae] >gi|229293035|gb|EEN63696.1| hypothetical protein BRAFLDRAFT_82868 [Branchiostoma floridae]	5.4e-13	CUFF.388	CUFF.388.1	A1.18	327299	335876	1.1298740366	13.466180	gi|157134894|ref|XP_001656495.1|formin 1,2/cappuccino [Aedes aegypti] >gi|108881355|gb|EAT45580.1| AAEL003162-PA [Aedes aegypti]	2e-146
CUFF.384	CUFF.384.1	A1.19	92837	94229	1.3898970502	15.778594	gi|410325|emb|CAA80514.1|trypsin-related protease [Anopheles gambiae]	8.4e-25	CUFF.384	CUFF.384.2	A1.19	279717	285991	95.6395275710	1074.072265	gi|157110699|ref|XP_001651208.1|ethanolamine-phosphate cytidylyltransferase [Aedes aegypti] >gi|108878622|gb|EAT42847.1| AAEL005651-PA [Aedes aegypti]	0	CUFF.371	CUFF.371.2	A1.20	191408	192796	7.6776728060	85.373980	gi|260825466|ref|XP_002607687.1|hypothetical protein BRAFLDRAFT_82867 [Branchiostoma floridae] >gi|229293036|gb|EEN63697.1| hypothetical protein BRAFLDRAFT_82867 [Branchiostoma floridae]	2.7e-12	CUFF.388	CUFF.388.2	A1.18	327299	337438	0.6562904404	7.821868	gi|157134894|ref|XP_001656495.1|formin 1,2/cappuccino [Aedes aegypti] >gi|108881355|gb|EAT45580.1| AAEL003162-PA [Aedes aegypti]	2.6e-144
CUFF.385	CUFF.385.1	A1.19	93430	93935	2.1393876638	24.287071	gi|395831598|ref|XP_003788882.1|PREDICTED: myeloblastin [Otolemur garnettii]	1.1e-09	CUFF.385	CUFF.385.1	A1.19	287345	293343	20.9986022019	262.406571	gi|328718286|ref|XP_001952079.2|PREDICTED: insulin-like receptor-like [Acyrthosiphon pisum]	3.4e-77	CUFF.372	CUFF.372.1	A1.20	191084	191228	107.8330087959	747.323178			CUFF.389	CUFF.389.1	A1.18	333675	339856	0.5312611664	6.331731	gi|157108384|ref|XP_001650202.1|U1 small nuclear ribonucleoprotein, putative [Aedes aegypti] >gi|108879308|gb|EAT43533.1| AAEL005025-PA [Aedes aegypti]	0
CUFF.386	CUFF.386.1	A1.19	102361	102910	0.8661118773	8.486300			CUFF.386	CUFF.386.1	A1.19	295435	297712	8.0409806416	92.650227			CUFF.373	CUFF.373.1	A1.20	195822	197482	0.1945645142	2.322253	gi|260825466|ref|XP_002607687.1|hypothetical protein BRAFLDRAFT_82867 [Branchiostoma floridae] >gi|229293036|gb|EEN63697.1| hypothetical protein BRAFLDRAFT_82867 [Branchiostoma floridae]	3.1e-17	CUFF.390	CUFF.390.1	A1.18	340484	344491	1.1065325655	11.683931	gi|157107365|ref|XP_001649747.1|aquaporin transporter [Aedes aegypti] >gi|108879624|gb|EAT43849.1| AAEL004741-PA [Aedes aegypti]	4.2e-85
CUFF.387	CUFF.387.1	A1.19	103252	104851	0.4035829980	3.746245			CUFF.387	CUFF.387.1	A1.19	300871	303428	6.4027661246	78.878912	gi|170038303|ref|XP_001846991.1|calcium/calmodulin-dependent serine protein kinase [Culex quinquefasciatus] >gi|167881850|gb|EDS45233.1| calcium/calmodulin-dependent serine protein kinase [Culex quinquefasciatus]	0	CUFF.374	CUFF.374.1	A1.20	199054	199341	1.8085449823	15.667368			CUFF.391	CUFF.391.1	A1.18	352516	353494	0.4345890659	4.212712
CUFF.388	CUFF.388.1	A1.19	105373	106559	2.9802962561	32.945180	gi|195391480|ref|XP_002054388.1|GJ24423 [Drosophila virilis] >gi|194152474|gb|EDW67908.1| GJ24423 [Drosophila virilis]	2.7e-40	CUFF.387	CUFF.387.2	A1.19	300871	307179	6.5825940162	81.094302	gi|170038303|ref|XP_001846991.1|calcium/calmodulin-dependent serine protein kinase [Culex quinquefasciatus] >gi|167881850|gb|EDS45233.1| calcium/calmodulin-dependent serine protein kinase [Culex quinquefasciatus]	0	CUFF.375	CUFF.375.1	A1.20	200606	201936	0.5739334292	6.551298	gi|347973243|ref|XP_319374.4|AGAP010196-PA [Anopheles gambiae str. PEST] >gi|333469652|gb|EAA13809.5| AGAP010196-PA [Anopheles gambiae str. PEST]	1.6e-153	CUFF.392	CUFF.392.1	A1.18	359598	360356	1.2496567322	14.642829
CUFF.389	CUFF.389.1	A1.19	106616	107437	35.7253877359	375.504257	gi|347967168|ref|XP_320947.5|AGAP002092-PA [Anopheles gambiae str. PEST] >gi|333469728|gb|EAA01022.5| AGAP002092-PA [Anopheles gambiae str. PEST]	4.1e-85	CUFF.387	CUFF.387.3	A1.19	300871	307179	7.0982174053	87.446528	gi|170038303|ref|XP_001846991.1|calcium/calmodulin-dependent serine protein kinase [Culex quinquefasciatus] >gi|167881850|gb|EDS45233.1| calcium/calmodulin-dependent serine protein kinase [Culex quinquefasciatus]	0	CUFF.375	CUFF.375.2	A1.20	200606	201271	0.6496306382	7.415362	gi|157128195|ref|XP_001655085.1|hypothetical protein AaeL_AAEL011078 [Aedes aegypti] >gi|108872653|gb|EAT36878.1| AAEL011078-PA, partial [Aedes aegypti]	6.2e-102	CUFF.393	CUFF.393.1	A1.18	363965	365293	3.8804921072	40.856063	gi|194743300|ref|XP_001954138.1|GF16895 [Drosophila ananassae] >gi|190627175|gb|EDV42699.1| GF16895 [Drosophila ananassae]	4.5e-153
CUFF.390	CUFF.390.1	A1.19	110386	111862	1.3509587735	13.900703	gi|260825464|ref|XP_002607686.1|hypothetical protein BRAFLDRAFT_82868 [Branchiostoma floridae] >gi|229293035|gb|EEN63696.1| hypothetical protein BRAFLDRAFT_82868 [Branchiostoma floridae]	2.7e-11	CUFF.388	CUFF.388.1	A1.19	307629	308645	3.8659706145	42.164372			CUFF.376	CUFF.376.1	A1.20	214828	217280	0.6354668663	6.731625	gi|242007963|ref|XP_002424784.1|U2 snrnp auxiliary factor, small subunit, putative [Pediculus humanus corporis] >gi|212508307|gb|EEB12046.1| U2 snrnp auxiliary factor, small subunit, putative [Pediculus humanus corporis]	6.7e-88	CUFF.394	CUFF.394.1	A1.18	376288	378400	1.9447697210	23.751680	gi|197259975|gb|ACH56537.1|putative ultraviolet I opsin [Thermonectus marmoratus]	5.7e-172
CUFF.391	CUFF.391.1	A1.19	122062	122537	0.6024694349	6.797497	gi|312380607|gb|EFR26552.1|hypothetical protein AND_07294 [Anopheles darlingi]	1.7e-26	CUFF.389	CUFF.389.1	A1.19	318622	323916	2.8528546193	35.979043	gi|170038297|ref|XP_001846988.1|conserved hypothetical protein [Culex quinquefasciatus] >gi|167881847|gb|EDS45230.1| conserved hypothetical protein [Culex quinquefasciatus]	0	CUFF.376	CUFF.376.2	A1.20	214828	217280	1.6165304691	17.124225	gi|242007963|ref|XP_002424784.1|U2 snrnp auxiliary factor, small subunit, putative [Pediculus humanus corporis] >gi|212508307|gb|EEB12046.1| U2 snrnp auxiliary factor, small subunit, putative [Pediculus humanus corporis]	3.9e-93	CUFF.394	CUFF.394.2	A1.18	376288	378400	0.8085774876	9.875243	gi|197259975|gb|ACH56537.1|putative ultraviolet I opsin [Thermonectus marmoratus]	1.1e-170
CUFF.392	CUFF.392.1	A1.18	372260	374095	260.4796915943	2958.260142	gi|170035719|ref|XP_001845715.1|adenylate cyclase [Culex quinquefasciatus] >gi|167878021|gb|EDS41404.1| adenylate cyclase [Culex quinquefasciatus]	0	CUFF.390	CUFF.390.1	A1.19	324131	325418	9.3516982481	113.309990	gi|157120839|ref|XP_001659773.1|hypothetical protein AaeL_AAEL009143 [Aedes aegypti] >gi|108874794|gb|EAT39019.1| AAEL009143-PA [Aedes aegypti]	1.2e-70	CUFF.377	CUFF.377.1	A1.20	226159	226653	63.3357450149	564.352017	gi|170038924|ref|XP_001847297.1|conserved hypothetical protein [Culex quinquefasciatus] >gi|167862538|gb|EDS25921.1| conserved hypothetical protein [Culex quinquefasciatus]	4.9e-06	CUFF.395	CUFF.395.1	A1.18	372295	374121	8.5617421368	102.569292	gi|170035719|ref|XP_001845715.1|adenylate cyclase [Culex quinquefasciatus] >gi|167878021|gb|EDS41404.1| adenylate cyclase [Culex quinquefasciatus]	0
CUFF.393	CUFF.393.1	A1.19	129294	133886	5.7024904205	59.252066	gi|157103233|ref|XP_001647883.1|glycosyltransferase [Aedes aegypti] >gi|108884715|gb|EAT48940.1| AAEL000004-PA [Aedes aegypti]	0	CUFF.390	CUFF.390.2	A1.19	324587	326288	9.2024009208	111.501027	gi|157120839|ref|XP_001659773.1|hypothetical protein AaeL_AAEL009143 [Aedes aegypti] >gi|108874794|gb|EAT39019.1| AAEL009143-PA [Aedes aegypti]	2.9e-131	CUFF.378	CUFF.378.1	A1.20	231070	231990	12.6358821638	150.729911	gi|28574695|ref|NP_608858.3|C-type lectin 27kD, isoform A [Drosophila melanogaster] >gi|442625942|ref|NP_001260046.1| C-type lectin 27kD, isoform B [Drosophila melanogaster] >gi|194856253|ref|XP_001968708.1| GG24353 [Drosophila erecta] >gi|195471337|ref|XP_002087961.1| GE14680 [Drosophila yakuba] >gi|17944532|gb|AAL48154.1| RH18728p [Drosophila melanogaster] >gi|28380247|gb|AAF50981.4| C-type lec…	1e-120	CUFF.396	CUFF.396.1	A1.18	381061	382414	9.8111835874	112.009765	gi|197259975|gb|ACH56537.1|putative ultraviolet I opsin [Thermonectus marmoratus]	6.8e-141
CUFF.393	CUFF.393.2	A1.19	130190	131174	16.8421687909	174.999558	gi|195069374|ref|XP_001996966.1|GH22259 [Drosophila grimshawi] >gi|193906275|gb|EDW05142.1| GH22259 [Drosophila grimshawi]	7.9e-52	CUFF.391	CUFF.391.1	A1.20	2672	5357	0.9966733382	11.529175	gi|157134382|ref|XP_001663269.1|hypothetical protein AaeL_AAEL013059 [Aedes aegypti] >gi|108870498|gb|EAT34723.1| AAEL013059-PA [Aedes aegypti]	0	CUFF.379	CUFF.379.1	A1.20	109870	112635	7.4756462965	74.157263			CUFF.397	CUFF.397.1	A1.18	386002	388234	1.9491935654	24.473019	gi|195389190|ref|XP_002053260.1|GJ23786 [Drosophila virilis] >gi|194151346|gb|EDW66780.1| GJ23786 [Drosophila virilis]	0
CUFF.394	CUFF.394.1	A1.19	133952	136105	10.1824833900	94.814294			CUFF.392	CUFF.392.1	A1.20	4747	5357	8.8127397180	101.942750	gi|357613355|gb|EHJ68454.1|U6 snRNA-associated Sm-like protein [Danaus plexippus]	8.6e-51	CUFF.380	CUFF.380.1	A1.20	232193	241433	6.2986297468	74.449028	gi|157128209|ref|XP_001655092.1|Dedicator of cytokinesis protein 2 [Aedes aegypti] >gi|108872660|gb|EAT36885.1| AAEL011074-PA [Aedes aegypti]	0	CUFF.398	CUFF.398.1	A1.19	2657	3350	0.6093520854	5.826422
CUFF.395	CUFF.395.1	A1.19	137946	138804	0.2310755261	2.716937			CUFF.393	CUFF.393.1	A1.20	45446	47394	0.9844946033	9.844416	gi|358339569|dbj|GAA47606.1|hypothetical protein CLF_100574 [Clonorchis sinensis]	3.2e-13	CUFF.381	CUFF.381.1	A1.20	242927	243488	28.9020638119	298.651547	gi|24639195|ref|NP_569956.1|CG14806, isoform A [Drosophila melanogaster] >gi|442614813|ref|NP_001259147.1| CG14806, isoform B [Drosophila melanogaster] >gi|195347743|ref|XP_002040411.1| GM19176 [Drosophila sechellia] >gi|74872794|sp|Q9W549.1|APOP1_DROME RecName: Full=APOPT family protein CG14806, mitochondrial; Flags: Precursor >gi|7290221|gb|AAF45683.1| CG14806, isoform A [Drosophila melanogaste…	1e-21	CUFF.399	CUFF.399.1	A1.19	4413	5256	0.2229714880	2.315771
CUFF.396	CUFF.396.1	A1.19	139888	140466	1.6809412064	11.241514			CUFF.394	CUFF.394.1	A1.19	123684	126287	1552.5815285907	17389.815833	gi|158296963|ref|XP_317285.4|AGAP008182-PA [Anopheles gambiae str. PEST] >gi|157014966|gb|EAA12509.4| AGAP008182-PA [Anopheles gambiae str. PEST]	2.4e-58	CUFF.381	CUFF.381.2	A1.20	242927	243435	32.7342124661	338.250004	gi|24639195|ref|NP_569956.1|CG14806, isoform A [Drosophila melanogaster] >gi|442614813|ref|NP_001259147.1| CG14806, isoform B [Drosophila melanogaster] >gi|195347743|ref|XP_002040411.1| GM19176 [Drosophila sechellia] >gi|74872794|sp|Q9W549.1|APOP1_DROME RecName: Full=APOPT family protein CG14806, mitochondrial; Flags: Precursor >gi|7290221|gb|AAF45683.1| CG14806, isoform A [Drosophila melanogaste…	6.2e-22	CUFF.400	CUFF.400.1	A1.19	92925	94225	0.9895483309	11.629201	gi|321468605|gb|EFX79589.1|chymotrypsin-like protein [Daphnia pulex]	2.3e-10
CUFF.397	CUFF.397.1	A1.19	140568	142761	0.3448817951	3.203988			CUFF.395	CUFF.395.1	A1.20	169950	170968	1.2855416957	13.174731			CUFF.382	CUFF.382.1	A1.20	141088	144323	32.2841104096	367.781966	gi|195437696|ref|XP_002066776.1|GK24374 [Drosophila willistoni] >gi|194162861|gb|EDW77762.1| GK24374 [Drosophila willistoni]	0	CUFF.401	CUFF.401.1	A1.19	93627	94225	4.9047131542	57.640331	gi|187447524|emb|CAO85076.1|ENSANGG00000019205 protein [Anopheles gambiae]	1.9e-19
CUFF.398	CUFF.398.1	A1.19	142872	143931	0.5141349531	5.373413			CUFF.396	CUFF.396.1	A1.20	172840	173807	0.4383975894	4.765945			CUFF.383	CUFF.383.1	A1.20	143706	149334	21.2007269033	241.519587	gi|322790573|gb|EFZ15388.1|hypothetical protein SINV_12613 [Solenopsis invicta]	1.9e-20	CUFF.402	CUFF.402.1	A1.19	105425	108161	21.1649247422	236.017708	gi|195397965|ref|XP_002057598.1|GJ18220 [Drosophila virilis] >gi|194141252|gb|EDW57671.1| GJ18220 [Drosophila virilis]	3.4e-85
CUFF.399	CUFF.399.1	A1.19	144084	144429	1.4331987836	14.042706			CUFF.397	CUFF.397.1	A1.20	110138	112658	9.2172714272	92.429561			CUFF.384	CUFF.384.1	A1.20	262184	265632	451.4066676764	5606.001607	gi|17136632|ref|NP_476813.1|porin, isoform A [Drosophila melanogaster] >gi|19550069|ref|NP_599110.1| porin, isoform B [Drosophila melanogaster] >gi|85724932|ref|NP_001033899.1| porin, isoform C [Drosophila melanogaster] >gi|386769406|ref|NP_001245961.1| porin, isoform D [Drosophila melanogaster] >gi|442627400|ref|NP_001260365.1| porin, isoform E [Drosophila melanogaster] >gi|195339971|ref|XP_0020…	1.5e-152	CUFF.403	CUFF.403.1	A1.19	110398	111855	0.4464186814	4.755366	gi|260825464|ref|XP_002607686.1|hypothetical protein BRAFLDRAFT_82868 [Branchiostoma floridae] >gi|229293035|gb|EEN63696.1| hypothetical protein BRAFLDRAFT_82868 [Branchiostoma floridae]	2.7e-11
CUFF.400	CUFF.400.1	A1.19	145684	154127	50.7006446041	562.302565	gi|157121027|ref|XP_001653738.1|kinesin family member 21 [Aedes aegypti] >gi|108882984|gb|EAT47209.1| AAEL001648-PA, partial [Aedes aegypti]	0	CUFF.398	CUFF.398.1	A1.20	179083	188030	1.2199079410	14.618985	gi|442626601|ref|NP_001260203.1|CG42533, isoform E [Drosophila melanogaster] >gi|440213506|gb|AGB92739.1| CG42533, isoform E [Drosophila melanogaster]	0	CUFF.385	CUFF.385.1	A1.20	243632	254791	10.6409057533	132.672594	gi|211731800|gb|ACJ10121.1|putative YD-repeat toxin [Bacteriophage APSE-3]	0	CUFF.404	CUFF.404.1	A1.19	40760	42925	3.4054035747	39.245416	gi|312375828|gb|EFR23109.1|hypothetical protein AND_13530 [Anopheles darlingi]	1.6e-104
CUFF.401	CUFF.401.1	A1.19	157850	158082	39.0812378428	300.069169			CUFF.398	CUFF.398.2	A1.20	179083	188030	2.7235641436	32.638317	gi|442626605|ref|NP_001260205.1|CG42533, isoform H [Drosophila melanogaster] >gi|440213508|gb|AGB92741.1| CG42533, isoform H [Drosophila melanogaster]	0	CUFF.385	CUFF.385.2	A1.20	243632	254791	12.6394716496	157.591049	gi|211731800|gb|ACJ10121.1|putative YD-repeat toxin [Bacteriophage APSE-3]	0	CUFF.404	CUFF.404.2	A1.19	40760	42925	7.2061429355	83.046860	gi|312375828|gb|EFR23109.1|hypothetical protein AND_13530 [Anopheles darlingi]	5.6e-104
CUFF.402	CUFF.402.1	A1.19	168482	169852	11.8154186471	111.340987	gi|255722772|ref|XP_002546320.1|predicted protein [Candida tropicalis MYA-3404] >gi|240130837|gb|EER30399.1| predicted protein [Candida tropicalis MYA-3404]	9.3e-06	CUFF.399	CUFF.399.1	A1.20	198805	199408	0.5502660562	4.311422			CUFF.386	CUFF.386.1	A1.20	256692	258173	0.1511312537	1.776020			CUFF.405	CUFF.405.1	A1.19	79764	82930	78.2155983851	906.004995	gi|156538096|ref|XP_001608127.1|PREDICTED: growth hormone-inducible transmembrane protein-like [Nasonia vitripennis]	3.4e-97
CUFF.403	CUFF.403.1	A1.19	172482	176927	1.1147556151	12.403684	gi|194765783|ref|XP_001965005.1|GF20035 [Drosophila ananassae] >gi|190617615|gb|EDV33139.1| GF20035 [Drosophila ananassae]	8.8e-59	CUFF.400	CUFF.400.1	A1.20	199668	201952	0.6426440258	7.621490	gi|347973243|ref|XP_319374.4|AGAP010196-PA [Anopheles gambiae str. PEST] >gi|333469652|gb|EAA13809.5| AGAP010196-PA [Anopheles gambiae str. PEST]	1.7e-156	CUFF.387	CUFF.387.1	A1.20	260757	261575	72.0929720183	931.710453	gi|157361537|gb|ABV44726.1|glutathione S-transferase-like protein [Phlebotomus papatasi]	2.9e-63	CUFF.406	CUFF.406.1	A1.19	129442	131343	6.4105915529	71.266540	gi|195161896|ref|XP_002021794.1|GL26307 [Drosophila persimilis] >gi|194103594|gb|EDW25637.1| GL26307 [Drosophila persimilis]	1.2e-62
CUFF.404	CUFF.404.1	A1.19	175167	177177	7.3206033279	81.455031	gi|260825466|ref|XP_002607687.1|hypothetical protein BRAFLDRAFT_82867 [Branchiostoma floridae] >gi|229293036|gb|EEN63697.1| hypothetical protein BRAFLDRAFT_82867 [Branchiostoma floridae]	1.5e-14	CUFF.401	CUFF.401.1	A1.20	213903	217182	1.6934199991	18.121182	gi|242007963|ref|XP_002424784.1|U2 snrnp auxiliary factor, small subunit, putative [Pediculus humanus corporis] >gi|212508307|gb|EEB12046.1| U2 snrnp auxiliary factor, small subunit, putative [Pediculus humanus corporis]	8.5e-86	CUFF.387	CUFF.387.2	A1.20	261418	262099	27.1538384278	350.929007	gi|170058723|ref|XP_001865046.1|glutathione-s-transferase theta, gst [Culex quinquefasciatus] >gi|167877722|gb|EDS41105.1| glutathione-s-transferase theta, gst [Culex quinquefasciatus]	1.1e-18	CUFF.406	CUFF.406.2	A1.19	130280	131147	7.9076913607	87.909797	gi|195161896|ref|XP_002021794.1|GL26307 [Drosophila persimilis] >gi|194103594|gb|EDW25637.1| GL26307 [Drosophila persimilis]	1.9e-47
CUFF.405	CUFF.405.1	A1.19	182727	194465	3.7581487406	42.722715	gi|403183346|gb|EAT34506.2|AAEL013250-PA [Aedes aegypti]	0	CUFF.401	CUFF.401.2	A1.20	213903	217182	1.3464595210	14.408380	gi|242007963|ref|XP_002424784.1|U2 snrnp auxiliary factor, small subunit, putative [Pediculus humanus corporis] >gi|212508307|gb|EEB12046.1| U2 snrnp auxiliary factor, small subunit, putative [Pediculus humanus corporis]	7.3e-86	CUFF.388	CUFF.388.1	A1.20	265982	269048	54.8196258986	688.149286	gi|157127334|ref|XP_001654928.1|hypothetical protein AaeL_AAEL002215 [Aedes aegypti] >gi|108882363|gb|EAT46588.1| AAEL002215-PA [Aedes aegypti]	0	CUFF.407	CUFF.407.1	A1.19	131469	138824	5.7459022274	56.088783	gi|157103233|ref|XP_001647883.1|glycosyltransferase [Aedes aegypti] >gi|108884715|gb|EAT48940.1| AAEL000004-PA [Aedes aegypti]	0
CUFF.406	CUFF.406.1	A1.19	187971	194725	10.1148861555	114.986240	gi|195434691|ref|XP_002065336.1|GK14718 [Drosophila willistoni] >gi|194161421|gb|EDW76322.1| GK14718 [Drosophila willistoni]	0	CUFF.402	CUFF.402.1	A1.20	218283	219281	0.2283472523	2.724994			CUFF.389	CUFF.389.1	A1.21	22001	23683	11.9404356775	146.234368	gi|157125634|ref|XP_001654402.1|hypothetical protein AaeL_AAEL010283 [Aedes aegypti] >gi|108873518|gb|EAT37743.1| AAEL010283-PA [Aedes aegypti]	5.1e-122	CUFF.408	CUFF.408.1	A1.19	139867	140195	6.0898807263	43.672061
CUFF.407	CUFF.407.1	A1.19	200206	205955	11.7501433771	137.458139	gi|195576910|ref|XP_002078316.1|GD22605 [Drosophila simulans] >gi|194190325|gb|EDX03901.1| GD22605 [Drosophila simulans]	0	CUFF.403	CUFF.403.1	A1.20	221183	223027	0.2638340678	3.038758	gi|198468082|ref|XP_001354610.2|GA18700 [Drosophila pseudoobscura pseudoobscura] >gi|198146244|gb|EAL31664.2| GA18700 [Drosophila pseudoobscura pseudoobscura]	1.9e-104	CUFF.390	CUFF.390.1	A1.21	27985	30310	6.9365921823	72.500701	gi|412987719|emb|CCO20554.1|PREDICTED: similar to Zinc finger protein 271 (Zinc finger protein 7) (HZF7) (Zinc finger protein ZNFphex133) (Epstein-Barr virus-induced zinc finger protein) (ZNF-EB) (CT-ZFP48) (Zinc finger protein [Bathycoccus prasinos]	2.7e-27	CUFF.409	CUFF.409.1	A1.19	140360	142294	0.4900769645	5.291210
CUFF.408	CUFF.408.1	A1.19	207538	211040	7.5479137008	84.945033	gi|157107206|ref|XP_001649673.1|hypothetical protein AaeL_AAEL004719 [Aedes aegypti] >gi|108879654|gb|EAT43879.1| AAEL004719-PA [Aedes aegypti]	1e-130	CUFF.403	CUFF.403.2	A1.20	221973	223996	0.1448035785	1.667802	gi|195480998|ref|XP_002101471.1|GE17652 [Drosophila yakuba] >gi|194188995|gb|EDX02579.1| GE17652 [Drosophila yakuba]	1.2e-78	CUFF.390	CUFF.390.2	A1.21	28671	30310	16.5899577252	173.396898	gi|443716540|gb|ELU08022.1|hypothetical protein CAPTEDRAFT_187753 [Capitella teleta]	2.1e-32	CUFF.410	CUFF.410.1	A1.19	142403	143919	0.2329464104	2.439531
CUFF.409	CUFF.409.1	A1.19	214075	215136	1.2204598732	10.745100			CUFF.403	CUFF.403.3	A1.20	222005	223027	0.3448751425	3.972163	gi|194891829|ref|XP_001977543.1|GG19106 [Drosophila erecta] >gi|190649192|gb|EDV46470.1| GG19106 [Drosophila erecta]	6.2e-70	CUFF.391	CUFF.391.1	A1.21	31431	32457	65.9368488220	822.780177	gi|91079462|ref|XP_966980.1|PREDICTED: similar to conserved hypothetical protein [Tribolium castaneum] >gi|270003455|gb|EEZ99902.1| hypothetical protein TcasGA2_TC002686 [Tribolium castaneum]	1.2e-32	CUFF.411	CUFF.411.1	A1.19	142403	143919	0.6542229035	6.851349
CUFF.410	CUFF.410.1	A1.19	239776	240302	0.4631911585	5.143542			CUFF.404	CUFF.404.1	A1.20	226093	226654	8.7498619359	79.020462	gi|170038924|ref|XP_001847297.1|conserved hypothetical protein [Culex quinquefasciatus] >gi|167862538|gb|EDS25921.1| conserved hypothetical protein [Culex quinquefasciatus]	1.1e-05	CUFF.392	CUFF.392.1	A1.21	33266	34655	9.1682625530	113.358725			CUFF.412	CUFF.412.1	A1.19	144062	144432	1.9007997947	20.599941
CUFF.411	CUFF.411.1	A1.19	240573	240812	8.8587218519	79.815305			CUFF.405	CUFF.405.1	A1.20	230059	230816	0.2503982910	2.472007			CUFF.393	CUFF.393.1	A1.21	39732	41050	0.4757475287	5.083043	gi|118789328|ref|XP_001237914.1|AGAP008115-PA [Anopheles gambiae str. PEST] >gi|116123166|gb|EAU76347.1| AGAP008115-PA [Anopheles gambiae str. PEST]	0.00066	CUFF.413	CUFF.413.1	A1.19	145358	153937	24.4188899492	290.166777	gi|157121027|ref|XP_001653738.1|kinesin family member 21 [Aedes aegypti] >gi|108882984|gb|EAT47209.1| AAEL001648-PA, partial [Aedes aegypti]	0
CUFF.412	CUFF.412.1	A1.19	243099	243571	0.7197334797	7.594528			CUFF.406	CUFF.406.1	A1.20	231070	232012	6.8499218943	82.935698	gi|28574695|ref|NP_608858.3|C-type lectin 27kD, isoform A [Drosophila melanogaster] >gi|442625942|ref|NP_001260046.1| C-type lectin 27kD, isoform B [Drosophila melanogaster] >gi|194856253|ref|XP_001968708.1| GG24353 [Drosophila erecta] >gi|195471337|ref|XP_002087961.1| GE14680 [Drosophila yakuba] >gi|17944532|gb|AAL48154.1| RH18728p [Drosophila melanogaster] >gi|28380247|gb|AAF50981.4| C-type lec…	1.4e-120	CUFF.394	CUFF.394.1	A1.21	53248	56132	25.1828319538	310.660980	gi|157131858|ref|XP_001662343.1|hypothetical protein AaeL_AAEL012236 [Aedes aegypti] >gi|108871373|gb|EAT35598.1| AAEL012236-PA [Aedes aegypti]	2.5e-63	CUFF.413	CUFF.413.2	A1.19	145739	151547	16.8225446528	199.900305	gi|157121027|ref|XP_001653738.1|kinesin family member 21 [Aedes aegypti] >gi|108882984|gb|EAT47209.1| AAEL001648-PA, partial [Aedes aegypti]	0
CUFF.413	CUFF.413.1	A1.19	243648	244306	0.5737294412	5.829694			CUFF.407	CUFF.407.1	A1.20	232176	241268	1.6444375302	19.671159	gi|157128209|ref|XP_001655092.1|Dedicator of cytokinesis protein 2 [Aedes aegypti] >gi|108872660|gb|EAT36885.1| AAEL011074-PA [Aedes aegypti]	0	CUFF.394	CUFF.394.2	A1.21	53248	55863	24.9936586655	308.327296	gi|157131858|ref|XP_001662343.1|hypothetical protein AaeL_AAEL012236 [Aedes aegypti] >gi|108871373|gb|EAT35598.1| AAEL012236-PA [Aedes aegypti]	9.4e-86	CUFF.414	CUFF.414.1	A1.19	121358	126260	158.1069067365	1761.019994	gi|157108200|ref|XP_001650120.1|oviductin [Aedes aegypti] >gi|108879355|gb|EAT43580.1| AAEL004979-PA [Aedes aegypti]	1.4e-79
CUFF.414	CUFF.414.1	A1.19	256592	257285	15.6625399702	162.207549	gi|170041690|ref|XP_001848587.1|conserved hypothetical protein [Culex quinquefasciatus] >gi|167865247|gb|EDS28630.1| conserved hypothetical protein [Culex quinquefasciatus]	7e-09	CUFF.407	CUFF.407.2	A1.20	232176	241268	5.0622674296	60.556067	gi|157128209|ref|XP_001655092.1|Dedicator of cytokinesis protein 2 [Aedes aegypti] >gi|108872660|gb|EAT36885.1| AAEL011074-PA [Aedes aegypti]	0	CUFF.395	CUFF.395.1	A1.21	57267	60067	40.3619995620	483.552812	gi|157107063|ref|XP_001649607.1|synoviolin [Aedes aegypti] >gi|108879670|gb|EAT43895.1| AAEL004697-PA [Aedes aegypti]	0	CUFF.415	CUFF.415.1	A1.19	154829	156105	0.2973362379	2.882244
CUFF.415	CUFF.415.1	A1.19	264150	269575	20.0723591554	220.313647	gi|170041696|ref|XP_001848590.1|conserved hypothetical protein [Culex quinquefasciatus] >gi|167865250|gb|EDS28633.1| conserved hypothetical protein [Culex quinquefasciatus]	2.8e-148	CUFF.408	CUFF.408.1	A1.20	141303	149171	7.8826297894	92.090077	gi|195117596|ref|XP_002003333.1|GI23099 [Drosophila mojavensis] >gi|193913908|gb|EDW12775.1| GI23099 [Drosophila mojavensis]	0	CUFF.396	CUFF.396.1	A1.21	66751	67926	1.2771695581	15.260800			CUFF.416	CUFF.416.1	A1.19	157849	158098	933.1557562571	7425.181758
CUFF.416	CUFF.416.1	A1.19	264157	270265	19.4069288628	213.009903	gi|403183345|gb|EAT34505.2|AAEL013252-PB [Aedes aegypti]	3.2e-126	CUFF.408	CUFF.408.2	A1.20	141303	149170	19.2085702499	224.407179	gi|195117596|ref|XP_002003333.1|GI23099 [Drosophila mojavensis] >gi|193913908|gb|EDW12775.1| GI23099 [Drosophila mojavensis]	0	CUFF.397	CUFF.397.1	A1.21	68804	69394	0.6889877410	6.282820			CUFF.417	CUFF.417.1	A1.19	158508	159043	0.4676244522	4.709550
CUFF.417	CUFF.417.1	A1.19	123673	126133	1336.4162033669	13914.519706	gi|158296963|ref|XP_317285.4|AGAP008182-PA [Anopheles gambiae str. PEST] >gi|157014966|gb|EAA12509.4| AGAP008182-PA [Anopheles gambiae str. PEST]	5.9e-59	CUFF.409	CUFF.409.1	A1.20	241577	242569	3.0615276363	35.690158			CUFF.398	CUFF.398.1	A1.21	69461	69778	1.3849037947	14.396854			CUFF.418	CUFF.418.1	A1.19	168011	170542	231.9639820330	2252.281661	gi|255722772|ref|XP_002546320.1|predicted protein [Candida tropicalis MYA-3404] >gi|240130837|gb|EER30399.1| predicted protein [Candida tropicalis MYA-3404]	1.1e-05
CUFF.418	CUFF.418.1	A1.19	286783	293366	41.5007288651	473.889207	gi|328718286|ref|XP_001952079.2|PREDICTED: insulin-like receptor-like [Acyrthosiphon pisum]	1.7e-87	CUFF.410	CUFF.410.1	A1.20	166226	169670	0.4667427967	5.092408			CUFF.399	CUFF.399.1	A1.21	23921	26862	21.0035020972	262.596816	gi|359318763|ref|XP_003638904.1|PREDICTED: zinc finger protein 677-like [Canis lupus familiaris]	9.4e-47	CUFF.419	CUFF.419.1	A1.19	182718	191254	4.5978189367	55.214548	gi|170037319|ref|XP_001846506.1|TBC1 domain family [Culex quinquefasciatus] >gi|167880415|gb|EDS43798.1| TBC1 domain family [Culex quinquefasciatus]	0
CUFF.419	CUFF.419.1	A1.19	295431	297733	23.8591015069	252.502865			CUFF.411	CUFF.411.1	A1.20	167297	169670	1.4293041061	15.594456	gi|82915078|ref|XP_728960.1|hypothetical protein [Plasmodium yoelii yoelii 17XNL] >gi|23485670|gb|EAA20525.1| hypothetical protein [Plasmodium yoelii yoelii]	0.00082	CUFF.399	CUFF.399.2	A1.21	23921	26862	20.1396328096	251.796268	gi|359318763|ref|XP_003638904.1|PREDICTED: zinc finger protein 677-like [Canis lupus familiaris]	9.4e-47	CUFF.419	CUFF.419.2	A1.19	188136	191254	4.6216491179	55.500721	gi|312377416|gb|EFR24249.1|hypothetical protein AND_11289 [Anopheles darlingi]	0
CUFF.420	CUFF.420.1	A1.19	299827	301831	24.9780311542	271.657628	gi|158296795|ref|XP_317142.4|AGAP008321-PA [Anopheles gambiae str. PEST] >gi|157014883|gb|EAA12583.4| AGAP008321-PA [Anopheles gambiae str. PEST]	9.5e-91	CUFF.412	CUFF.412.1	A1.20	260745	261431	35.9582710879	471.355813	gi|157361537|gb|ABV44726.1|glutathione S-transferase-like protein [Phlebotomus papatasi]	1.7e-42	CUFF.399	CUFF.399.3	A1.21	23921	26862	22.8786228812	286.040561	gi|359318763|ref|XP_003638904.1|PREDICTED: zinc finger protein 677-like [Canis lupus familiaris]	9.4e-47	CUFF.420	CUFF.420.1	A1.19	207538	211029	13.5557891668	162.579786	gi|157107206|ref|XP_001649673.1|hypothetical protein AaeL_AAEL004719 [Aedes aegypti] >gi|108879654|gb|EAT43879.1| AAEL004719-PA [Aedes aegypti]	4.2e-131
CUFF.421	CUFF.421.1	A1.19	308005	308585	7.0396806401	71.102903			CUFF.412	CUFF.412.2	A1.20	261159	261963	20.0568097225	262.912915	gi|218176145|gb|ACK75953.1|glutathione S-transferase 5 [Choristoneura fumiferana]	9.9e-44	CUFF.400	CUFF.400.1	A1.21	119276	121763	24.5980930347	292.691068	gi|347965979|ref|XP_321656.5|AGAP001469-PA [Anopheles gambiae str. PEST] >gi|333470266|gb|EAA43181.5| AGAP001469-PA [Anopheles gambiae str. PEST]	0	CUFF.421	CUFF.421.1	A1.19	213664	214495	0.3407704004	3.303276
CUFF.422	CUFF.422.1	A1.19	308186	308469	22.2953799628	225.190080			CUFF.413	CUFF.413.1	A1.20	266098	269039	5.4011633100	68.467980	gi|157127334|ref|XP_001654928.1|hypothetical protein AaeL_AAEL002215 [Aedes aegypti] >gi|108882363|gb|EAT46588.1| AAEL002215-PA [Aedes aegypti]	0	CUFF.401	CUFF.401.1	A1.21	125152	130465	15.3543126746	186.323825	gi|194758299|ref|XP_001961399.1|GF14949 [Drosophila ananassae] >gi|190615096|gb|EDV30620.1| GF14949 [Drosophila ananassae]	0	CUFF.422	CUFF.422.1	A1.19	214796	215151	12.7464399808	109.537487
CUFF.423	CUFF.423.1	A1.19	318814	323914	2.7482025830	32.436056	gi|170038297|ref|XP_001846988.1|conserved hypothetical protein [Culex quinquefasciatus] >gi|167881847|gb|EDS45230.1| conserved hypothetical protein [Culex quinquefasciatus]	0	CUFF.414	CUFF.414.1	A1.20	326799	327383	1.1080253367	9.719107			CUFF.401	CUFF.401.2	A1.21	125152	130465	7.8685188774	95.484088	gi|194758299|ref|XP_001961399.1|GF14949 [Drosophila ananassae] >gi|190615096|gb|EDV30620.1| GF14949 [Drosophila ananassae]	0	CUFF.423	CUFF.423.1	A1.19	229211	230560	0.1627358612	2.080205	gi|157103962|ref|XP_001648198.1|cytochrome P450 [Aedes aegypti] >gi|157114441|ref|XP_001652272.1| cytochrome P450 [Aedes aegypti] >gi|108869293|gb|EAT33518.1| AAEL014208-PA [Aedes aegypti] >gi|108877262|gb|EAT41487.1| AAEL006875-PA [Aedes aegypti]	5.6e-153
CUFF.423	CUFF.423.2	A1.19	318814	323914	1.6573022966	19.560548	gi|170038297|ref|XP_001846988.1|conserved hypothetical protein [Culex quinquefasciatus] >gi|167881847|gb|EDS45230.1| conserved hypothetical protein [Culex quinquefasciatus]	0	CUFF.415	CUFF.415.1	A1.20	351832	352788	0.1852910558	1.959910			CUFF.402	CUFF.402.1	A1.21	129214	129807	53.9867422317	598.637381			CUFF.424	CUFF.424.1	A1.19	240473	240808	1.4464827172	12.161554
CUFF.424	CUFF.424.1	A1.19	324054	326193	9.0406081562	99.701235	gi|157120839|ref|XP_001659773.1|hypothetical protein AaeL_AAEL009143 [Aedes aegypti] >gi|108874794|gb|EAT39019.1| AAEL009143-PA [Aedes aegypti]	1.1e-158	CUFF.416	CUFF.416.1	A1.20	354534	355295	0.3232348103	3.331338			CUFF.403	CUFF.403.1	A1.21	153874	154515	21.8249522035	208.059299	gi|478263427|gb|ENN81790.1|hypothetical protein YQE_01821, partial [Dendroctonus ponderosae]	1.3e-44	CUFF.425	CUFF.425.1	A1.19	256594	257265	3.7644702316	41.830224	gi|170041690|ref|XP_001848587.1|conserved hypothetical protein [Culex quinquefasciatus] >gi|167865247|gb|EDS28630.1| conserved hypothetical protein [Culex quinquefasciatus]	6.3e-09
CUFF.424	CUFF.424.2	A1.19	324574	325479	12.9264060768	142.554420	gi|170046603|ref|XP_001850847.1|conserved hypothetical protein [Culex quinquefasciatus] >gi|167869338|gb|EDS32721.1| conserved hypothetical protein [Culex quinquefasciatus]	1.8e-60	CUFF.417	CUFF.417.1	A1.20	355552	356509	0.2590689769	3.262254			CUFF.404	CUFF.404.1	A1.21	85780	92305	22.7346580209	279.864749	gi|170041079|ref|XP_001848304.1|cation-transporting ATPase [Culex quinquefasciatus] >gi|167864646|gb|EDS28029.1| cation-transporting ATPase [Culex quinquefasciatus]	0	CUFF.426	CUFF.426.1	A1.19	264150	270259	7.8018436540	89.077315	gi|170041696|ref|XP_001848590.1|conserved hypothetical protein [Culex quinquefasciatus] >gi|167865250|gb|EDS28633.1| conserved hypothetical protein [Culex quinquefasciatus]	3.4e-147
CUFF.425	CUFF.425.1	A1.19	340142	340728	0.4704301312	4.097198			CUFF.418	CUFF.418.1	A1.20	356809	359350	0.4585559033	4.978000			CUFF.404	CUFF.404.2	A1.21	85780	92413	12.4251311453	152.953970	gi|170041079|ref|XP_001848304.1|cation-transporting ATPase [Culex quinquefasciatus] >gi|167864646|gb|EDS28029.1| cation-transporting ATPase [Culex quinquefasciatus]	0	CUFF.427	CUFF.427.1	A1.19	268495	270264	38.9355182790	444.545106	gi|403183345|gb|EAT34505.2|AAEL013252-PB [Aedes aegypti]	4.4e-138
CUFF.426	CUFF.426.1	A1.20	276	5219	1.0535505127	11.691833	gi|157110972|ref|XP_001651335.1|hypothetical protein AaeL_AAEL005685 [Aedes aegypti] >gi|108878582|gb|EAT42807.1| AAEL005685-PA, partial [Aedes aegypti]	0	CUFF.419	CUFF.419.1	A1.20	359434	360276	0.8055689295	7.369408			CUFF.405	CUFF.405.1	A1.21	92696	94171	0.1743326038	1.963309			CUFF.428	CUFF.428.1	A1.19	191535	195488	6.6378455621	82.511443	gi|195434691|ref|XP_002065336.1|GK14718 [Drosophila willistoni] >gi|194161421|gb|EDW76322.1| GK14718 [Drosophila willistoni]	0
CUFF.427	CUFF.427.1	A1.20	4711	5237	12.7534172731	141.531733	gi|357613355|gb|EHJ68454.1|U6 snRNA-associated Sm-like protein [Danaus plexippus]	2.2e-60	CUFF.420	CUFF.420.1	A1.20	262034	265640	176.2252669839	2228.990277	gi|17136632|ref|NP_476813.1|porin, isoform A [Drosophila melanogaster] >gi|19550069|ref|NP_599110.1| porin, isoform B [Drosophila melanogaster] >gi|85724932|ref|NP_001033899.1| porin, isoform C [Drosophila melanogaster] >gi|386769406|ref|NP_001245961.1| porin, isoform D [Drosophila melanogaster] >gi|442627400|ref|NP_001260365.1| porin, isoform E [Drosophila melanogaster] >gi|195339971|ref|XP_0020…	9.6e-152	CUFF.406	CUFF.406.1	A1.21	95182	96896	4.6409496842	49.069987			CUFF.428	CUFF.428.2	A1.19	191535	194185	6.1011445449	75.840005	gi|195434691|ref|XP_002065336.1|GK14718 [Drosophila willistoni] >gi|194161421|gb|EDW76322.1| GK14718 [Drosophila willistoni]	0
CUFF.428	CUFF.428.1	A1.20	45321	47144	0.5926026173	5.407030	gi|358339569|dbj|GAA47606.1|hypothetical protein CLF_100574 [Clonorchis sinensis]	2.8e-13	CUFF.420	CUFF.420.2	A1.20	262427	265640	166.3136921307	2103.623442	gi|17136632|ref|NP_476813.1|porin, isoform A [Drosophila melanogaster] >gi|19550069|ref|NP_599110.1| porin, isoform B [Drosophila melanogaster] >gi|85724932|ref|NP_001033899.1| porin, isoform C [Drosophila melanogaster] >gi|386769406|ref|NP_001245961.1| porin, isoform D [Drosophila melanogaster] >gi|442627400|ref|NP_001260365.1| porin, isoform E [Drosophila melanogaster] >gi|195339971|ref|XP_0020…	1.1e-152	CUFF.407	CUFF.407.1	A1.21	97269	106634	12.9102805579	159.500512	gi|157108232|ref|XP_001650136.1|cullin-associated NEDD8-dissociated protein 1 [Aedes aegypti] >gi|108879371|gb|EAT43596.1| AAEL004984-PA [Aedes aegypti]	0	CUFF.429	CUFF.429.1	A1.19	277753	284561	27.5064801244	310.204067	gi|157110699|ref|XP_001651208.1|ethanolamine-phosphate cytidylyltransferase [Aedes aegypti] >gi|108878622|gb|EAT42847.1| AAEL005651-PA [Aedes aegypti]	2e-82
CUFF.429	CUFF.429.1	A1.20	107215	108091	0.6074012120	5.526311			CUFF.421	CUFF.421.1	A1.21	22000	31193	1.1452245365	14.216202	gi|157125634|ref|XP_001654402.1|hypothetical protein AaeL_AAEL010283 [Aedes aegypti] >gi|108873518|gb|EAT37743.1| AAEL010283-PA [Aedes aegypti]	4.5e-112	CUFF.407	CUFF.407.2	A1.21	99917	106634	14.7414429674	182.123672	gi|157108232|ref|XP_001650136.1|cullin-associated NEDD8-dissociated protein 1 [Aedes aegypti] >gi|108879371|gb|EAT43596.1| AAEL004984-PA [Aedes aegypti]	0	CUFF.430	CUFF.430.1	A1.19	279622	283765	337.6071392759	3807.361292	gi|157110699|ref|XP_001651208.1|ethanolamine-phosphate cytidylyltransferase [Aedes aegypti] >gi|108878622|gb|EAT42847.1| AAEL005651-PA [Aedes aegypti]	0
CUFF.430	CUFF.430.1	A1.19	277753	284421	122.2272194969	1254.202943	gi|157110699|ref|XP_001651208.1|ethanolamine-phosphate cytidylyltransferase [Aedes aegypti] >gi|108878622|gb|EAT42847.1| AAEL005651-PA [Aedes aegypti]	0	CUFF.421	CUFF.421.2	A1.21	22000	31193	0.9061218752	11.248110	gi|157125634|ref|XP_001654402.1|hypothetical protein AaeL_AAEL010283 [Aedes aegypti] >gi|108873518|gb|EAT37743.1| AAEL010283-PA [Aedes aegypti]	4.5e-112	CUFF.408	CUFF.408.1	A1.22	86812	87735	0.3750875795	4.289171			CUFF.431	CUFF.431.1	A1.19	284696	286312	1.5584763836	16.446725	gi|195398215|ref|XP_002057718.1|GJ18284 [Drosophila virilis] >gi|194141372|gb|EDW57791.1| GJ18284 [Drosophila virilis]	3.2e-29
CUFF.430	CUFF.430.2	A1.19	277753	285999	52.0423815729	534.019414	gi|157110699|ref|XP_001651208.1|ethanolamine-phosphate cytidylyltransferase [Aedes aegypti] >gi|108878622|gb|EAT42847.1| AAEL005651-PA [Aedes aegypti]	0	CUFF.421	CUFF.421.3	A1.21	22000	31193	1.4355184270	17.819755	gi|157125634|ref|XP_001654402.1|hypothetical protein AaeL_AAEL010283 [Aedes aegypti] >gi|108873518|gb|EAT37743.1| AAEL010283-PA [Aedes aegypti]	4.5e-112	CUFF.409	CUFF.409.1	A1.21	156668	162677	31.3886129520	362.551987	gi|312383092|gb|EFR28306.1|hypothetical protein AND_03957 [Anopheles darlingi]	2e-178	CUFF.432	CUFF.432.1	A1.19	286804	293361	3.3561544725	41.765414	gi|328718286|ref|XP_001952079.2|PREDICTED: insulin-like receptor-like [Acyrthosiphon pisum]	6.8e-87
CUFF.431	CUFF.431.1	A1.19	277763	286360	17.1827077526	176.315903	gi|157110699|ref|XP_001651208.1|ethanolamine-phosphate cytidylyltransferase [Aedes aegypti] >gi|108878622|gb|EAT42847.1| AAEL005651-PA [Aedes aegypti]	2.6e-82	CUFF.422	CUFF.422.1	A1.21	31478	32237	7.0828134164	91.988188	gi|91079462|ref|XP_966980.1|PREDICTED: similar to conserved hypothetical protein [Tribolium castaneum] >gi|270003455|gb|EEZ99902.1| hypothetical protein TcasGA2_TC002686 [Tribolium castaneum]	8.6e-20	CUFF.410	CUFF.410.1	A1.22	141746	145402	14.6183715260	187.313475	gi|118785484|ref|XP_314691.2|AGAP008588-PA [Anopheles gambiae str. PEST] >gi|51873085|gb|AAU12508.1| nicotinic acetylcholine receptor subunit alpha 5 [Anopheles gambiae] >gi|116127759|gb|EAA44351.2| AGAP008588-PA [Anopheles gambiae str. PEST]	0	CUFF.433	CUFF.433.1	A1.19	295431	297882	0.7491060743	8.289990
CUFF.432	CUFF.432.1	A1.20	166697	169498	1.9179118631	19.014991	gi|82915078|ref|XP_728960.1|hypothetical protein [Plasmodium yoelii yoelii 17XNL] >gi|23485670|gb|EAA20525.1| hypothetical protein [Plasmodium yoelii yoelii]	0.00021	CUFF.423	CUFF.423.1	A1.21	33282	35136	4.6590220563	57.822624			CUFF.411	CUFF.411.1	A1.22	131762	133357	22.7996472419	272.781541	gi|195378676|ref|XP_002048109.1|GJ11525 [Drosophila virilis] >gi|194155267|gb|EDW70451.1| GJ11525 [Drosophila virilis]	4.4e-95	CUFF.434	CUFF.434.1	A1.19	300001	303438	13.0732333196	152.200565	gi|170038303|ref|XP_001846991.1|calcium/calmodulin-dependent serine protein kinase [Culex quinquefasciatus] >gi|167881850|gb|EDS45233.1| calcium/calmodulin-dependent serine protein kinase [Culex quinquefasciatus]	0
CUFF.433	CUFF.433.1	A1.20	169930	171255	0.7590048300	7.525382	gi|270006971|gb|EFA03419.1|hypothetical protein TcasGA2_TC013406 [Tribolium castaneum]	1.2e-06	CUFF.424	CUFF.424.1	A1.21	41886	42344	3.2416873250	35.125149	gi|157125600|ref|XP_001660708.1|hypothetical protein AaeL_AAEL010263 [Aedes aegypti] >gi|108873548|gb|EAT37773.1| AAEL010263-PA [Aedes aegypti]	3.4e-22	CUFF.411	CUFF.411.2	A1.22	131776	133357	17.7449962820	212.306242	gi|195378676|ref|XP_002048109.1|GJ11525 [Drosophila virilis] >gi|194155267|gb|EDW70451.1| GJ11525 [Drosophila virilis]	3.5e-95	CUFF.434	CUFF.434.2	A1.19	301210	304660	15.5140472256	180.616891	gi|170038303|ref|XP_001846991.1|calcium/calmodulin-dependent serine protein kinase [Culex quinquefasciatus] >gi|167881850|gb|EDS45233.1| calcium/calmodulin-dependent serine protein kinase [Culex quinquefasciatus]	0
CUFF.434	CUFF.434.1	A1.20	172261	173349	0.2915965265	3.107732			CUFF.425	CUFF.425.1	A1.21	39819	41043	0.4400524454	5.213196	gi|118789328|ref|XP_001237914.1|AGAP008115-PA [Anopheles gambiae str. PEST] >gi|116123166|gb|EAU76347.1| AGAP008115-PA [Anopheles gambiae str. PEST]	0.00072	CUFF.412	CUFF.412.1	A1.22	132370	134102	16.0004418350	191.433890	gi|380019713|ref|XP_003693747.1|PREDICTED: glutaminyl-peptide cyclotransferase-like [Apis florea]	6.3e-76	CUFF.435	CUFF.435.1	A1.19	307728	308607	4.4147395298	46.216900
CUFF.435	CUFF.435.1	A1.20	179087	188142	2.1471920264	23.753172	gi|442626605|ref|NP_001260205.1|CG42533, isoform H [Drosophila melanogaster] >gi|440213508|gb|AGB92741.1| CG42533, isoform H [Drosophila melanogaster]	0	CUFF.425	CUFF.425.2	A1.21	39819	41089	1.0505602755	12.445737	gi|118789328|ref|XP_001237914.1|AGAP008115-PA [Anopheles gambiae str. PEST] >gi|116123166|gb|EAU76347.1| AGAP008115-PA [Anopheles gambiae str. PEST]	0.0006	CUFF.413	CUFF.413.1	A1.22	154242	154578	10.9603378985	112.372706			CUFF.436	CUFF.436.1	A1.19	318620	323922	2.9098086109	36.014929	gi|170038297|ref|XP_001846988.1|conserved hypothetical protein [Culex quinquefasciatus] >gi|167881847|gb|EDS45230.1| conserved hypothetical protein [Culex quinquefasciatus]	0
CUFF.435	CUFF.435.2	A1.20	179087	188142	1.3008845375	14.390950	gi|442626601|ref|NP_001260203.1|CG42533, isoform E [Drosophila melanogaster] >gi|440213506|gb|AGB92739.1| CG42533, isoform E [Drosophila melanogaster]	0	CUFF.426	CUFF.426.1	A1.21	57267	59994	50.3373438699	610.298085	gi|157107063|ref|XP_001649607.1|synoviolin [Aedes aegypti] >gi|108879670|gb|EAT43895.1| AAEL004697-PA [Aedes aegypti]	0	CUFF.414	CUFF.414.1	A1.22	167134	167714	0.7439465841	6.960369			CUFF.437	CUFF.437.1	A1.19	324056	326486	5.2148049637	61.408872	gi|157120839|ref|XP_001659773.1|hypothetical protein AaeL_AAEL009143 [Aedes aegypti] >gi|108874794|gb|EAT39019.1| AAEL009143-PA [Aedes aegypti]	1.2e-151
CUFF.436	CUFF.436.1	A1.20	189239	190370	0.7510313906	7.187590	gi|260825466|ref|XP_002607687.1|hypothetical protein BRAFLDRAFT_82867 [Branchiostoma floridae] >gi|229293036|gb|EEN63697.1| hypothetical protein BRAFLDRAFT_82867 [Branchiostoma floridae]	9.4e-11	CUFF.427	CUFF.427.1	A1.21	66924	68296	3.3851922557	39.785283			CUFF.415	CUFF.415.1	A1.22	169232	171722	0.6342077422	6.484152			CUFF.437	CUFF.437.2	A1.19	324056	324692	8.0886423374	95.250811	gi|157120839|ref|XP_001659773.1|hypothetical protein AaeL_AAEL009143 [Aedes aegypti] >gi|108874794|gb|EAT39019.1| AAEL009143-PA [Aedes aegypti]	2.9e-21
CUFF.437	CUFF.437.1	A1.20	191429	192686	0.3709359530	2.961435	gi|260825466|ref|XP_002607687.1|hypothetical protein BRAFLDRAFT_82867 [Branchiostoma floridae] >gi|229293036|gb|EEN63697.1| hypothetical protein BRAFLDRAFT_82867 [Branchiostoma floridae]	1.9e-12	CUFF.428	CUFF.428.1	A1.21	68913	69799	1.3052435360	12.368026			CUFF.416	CUFF.416.1	A1.22	171809	178140	1.2825381827	15.322030	gi|332024991|gb|EGI65178.1|Sodium/potassium-transporting ATPase subunit beta-2 [Acromyrmex echinatior]	2.2e-97	CUFF.438	CUFF.438.1	A1.19	200249	203998	170.1386628138	2108.482594	gi|195576910|ref|XP_002078316.1|GD22605 [Drosophila simulans] >gi|194190325|gb|EDX03901.1| GD22605 [Drosophila simulans]	0
CUFF.438	CUFF.438.1	A1.20	199008	199409	1.3035297987	8.514793			CUFF.429	CUFF.429.1	A1.21	48270	55393	19.2228698372	232.041498	gi|157131858|ref|XP_001662343.1|hypothetical protein AaeL_AAEL012236 [Aedes aegypti] >gi|108871373|gb|EAT35598.1| AAEL012236-PA [Aedes aegypti]	1e-61	CUFF.417	CUFF.417.1	A1.22	211310	214384	16.6693859590	209.214959	gi|157131977|ref|XP_001662389.1|apoptosis inhibitor [Aedes aegypti] >gi|108871329|gb|EAT35554.1| AAEL012286-PA [Aedes aegypti]	0	CUFF.439	CUFF.439.1	A1.19	200039	206632	201.7089714247	2499.724920	gi|195576910|ref|XP_002078316.1|GD22605 [Drosophila simulans] >gi|194190325|gb|EDX03901.1| GD22605 [Drosophila simulans]	0
CUFF.439	CUFF.439.1	A1.20	199981	201943	0.9676024755	10.835109	gi|347973243|ref|XP_319374.4|AGAP010196-PA [Anopheles gambiae str. PEST] >gi|333469652|gb|EAA13809.5| AGAP010196-PA [Anopheles gambiae str. PEST]	2.1e-157	CUFF.430	CUFF.430.1	A1.21	55585	56078	0.5159433435	5.622748	gi|157131858|ref|XP_001662343.1|hypothetical protein AaeL_AAEL012236 [Aedes aegypti] >gi|108871373|gb|EAT35598.1| AAEL012236-PA [Aedes aegypti]	3.1e-16	CUFF.418	CUFF.418.1	A1.22	222358	224722	18.6727502649	197.514824	gi|162955844|gb|ABY25297.1|caudal [Lonchoptera lutea]	5.8e-19	CUFF.440	CUFF.440.1	A1.20	3225	5219	1.9682318036	22.982763	gi|157110972|ref|XP_001651335.1|hypothetical protein AaeL_AAEL005685 [Aedes aegypti] >gi|108878582|gb|EAT42807.1| AAEL005685-PA, partial [Aedes aegypti]	0
CUFF.440	CUFF.440.1	A1.20	214806	217186	1.2701475936	12.041916	gi|242007963|ref|XP_002424784.1|U2 snrnp auxiliary factor, small subunit, putative [Pediculus humanus corporis] >gi|212508307|gb|EEB12046.1| U2 snrnp auxiliary factor, small subunit, putative [Pediculus humanus corporis]	6.8e-66	CUFF.431	CUFF.431.1	A1.21	101823	106739	6.8423495127	87.949682	gi|157108232|ref|XP_001650136.1|cullin-associated NEDD8-dissociated protein 1 [Aedes aegypti] >gi|108879371|gb|EAT43596.1| AAEL004984-PA [Aedes aegypti]	0	CUFF.419	CUFF.419.1	A1.22	225459	226630	39.7245570180	409.945555			CUFF.441	CUFF.441.1	A1.20	46368	47208	0.9856395774	9.306184
CUFF.440	CUFF.440.2	A1.20	214806	217186	1.0224377333	9.693448	gi|157141689|ref|XP_001647741.1|U2 small nuclear ribonucleoprotein auxiliary factor 35 kDa subunit related-protein 2 [Aedes aegypti] >gi|108867907|gb|EAT32409.1| AAEL015434-PA, partial [Aedes aegypti]	9e-44	CUFF.432	CUFF.432.1	A1.21	117396	121816	3.1180333934	35.384150	gi|347965979|ref|XP_321656.5|AGAP001469-PA [Anopheles gambiae str. PEST] >gi|333470266|gb|EAA43181.5| AGAP001469-PA [Anopheles gambiae str. PEST]	0	CUFF.420	CUFF.420.1	A1.22	227048	228967	44.7474731573	506.543106	gi|162955844|gb|ABY25297.1|caudal [Lonchoptera lutea]	8.1e-38	CUFF.442	CUFF.442.1	A1.20	45453	46267	0.5368709755	5.171863
CUFF.440	CUFF.440.3	A1.20	214806	217186	1.8158632658	17.215694	gi|242007963|ref|XP_002424784.1|U2 snrnp auxiliary factor, small subunit, putative [Pediculus humanus corporis] >gi|212508307|gb|EEB12046.1| U2 snrnp auxiliary factor, small subunit, putative [Pediculus humanus corporis]	4.1e-93	CUFF.433	CUFF.433.1	A1.21	125142	130181	1.0871885663	13.490032	gi|194758299|ref|XP_001961399.1|GF14949 [Drosophila ananassae] >gi|190615096|gb|EDV30620.1| GF14949 [Drosophila ananassae]	0	CUFF.421	CUFF.421.1	A1.22	209778	211201	164.2203238077	2044.727446	gi|91082327|ref|XP_974606.1|PREDICTED: similar to prohibitin protein WPH [Tribolium castaneum] >gi|270007186|gb|EFA03634.1| hypothetical protein TcasGA2_TC013727 [Tribolium castaneum]	1.4e-158	CUFF.443	CUFF.443.1	A1.20	150082	152995	7.1119453109	78.390923	gi|270014032|gb|EFA10480.1|hypothetical protein TcasGA2_TC012726 [Tribolium castaneum]	3.2e-129
CUFF.441	CUFF.441.1	A1.20	221160	222502	0.1694248534	1.836117	gi|198468082|ref|XP_001354610.2|GA18700 [Drosophila pseudoobscura pseudoobscura] >gi|198146244|gb|EAL31664.2| GA18700 [Drosophila pseudoobscura pseudoobscura]	1e-54	CUFF.433	CUFF.433.2	A1.21	127307	130181	1.0065652824	12.489644	gi|347965979|ref|XP_321656.5|AGAP001469-PA [Anopheles gambiae str. PEST] >gi|333470266|gb|EAA43181.5| AGAP001469-PA [Anopheles gambiae str. PEST]	4.9e-158	CUFF.422	CUFF.422.1	A1.22	255336	258554	2.2921807068	28.688048	gi|25012337|gb|AAN71279.1|RE01752p [Drosophila melanogaster]	5.8e-150	CUFF.444	CUFF.444.1	A1.20	166694	169610	3.6419833885	40.424742	gi|82915078|ref|XP_728960.1|hypothetical protein [Plasmodium yoelii yoelii 17XNL] >gi|23485670|gb|EAA20525.1| hypothetical protein [Plasmodium yoelii yoelii]	0.00022
CUFF.442	CUFF.442.1	A1.20	221160	222502	0.2560805516	2.775236	gi|198468082|ref|XP_001354610.2|GA18700 [Drosophila pseudoobscura pseudoobscura] >gi|198146244|gb|EAL31664.2| GA18700 [Drosophila pseudoobscura pseudoobscura]	9.3e-61	CUFF.434	CUFF.434.1	A1.21	125142	125741	1.7387142994	21.574281	gi|194758299|ref|XP_001961399.1|GF14949 [Drosophila ananassae] >gi|190615096|gb|EDV30620.1| GF14949 [Drosophila ananassae]	1.7e-84	CUFF.423	CUFF.423.1	A1.22	261752	263741	2.6218653751	31.645270	gi|195378452|ref|XP_002047998.1|GJ11597 [Drosophila virilis] >gi|194155156|gb|EDW70340.1| GJ11597 [Drosophila virilis]	0	CUFF.445	CUFF.445.1	A1.20	169947	171067	1.2025956769	12.652307	gi|270006971|gb|EFA03419.1|hypothetical protein TcasGA2_TC013406 [Tribolium castaneum]	1e-06
CUFF.442	CUFF.442.2	A1.20	222456	223049	0.8837653008	9.577678	gi|195130693|ref|XP_002009786.1|GI15548 [Drosophila mojavensis] >gi|193908236|gb|EDW07103.1| GI15548 [Drosophila mojavensis]	3.8e-56	CUFF.435	CUFF.435.1	A1.21	125804	126417	0.4029278366	4.972281			CUFF.424	CUFF.424.1	A1.22	264803	265854	2.5367187377	28.291656			CUFF.446	CUFF.446.1	A1.20	172604	173795	0.2900897275	3.012857
CUFF.443	CUFF.443.1	A1.20	223499	224273	0.2646277878	2.938580			CUFF.436	CUFF.436.1	A1.21	129199	129852	28.3412411241	314.702540			CUFF.425	CUFF.425.1	A1.22	265911	266525	0.8630081890	10.874491	gi|170038399|ref|XP_001847038.1|conserved hypothetical protein [Culex quinquefasciatus] >gi|167882015|gb|EDS45398.1| conserved hypothetical protein [Culex quinquefasciatus]	1.8e-30	CUFF.447	CUFF.447.1	A1.20	173909	174840	0.5437436979	4.706079
CUFF.444	CUFF.444.1	A1.20	226134	226728	8.5704353477	73.529882	gi|170038924|ref|XP_001847297.1|conserved hypothetical protein [Culex quinquefasciatus] >gi|167862538|gb|EDS25921.1| conserved hypothetical protein [Culex quinquefasciatus]	1.6e-05	CUFF.437	CUFF.437.1	A1.21	153884	154509	1.5018836340	14.734954	gi|478263427|gb|ENN81790.1|hypothetical protein YQE_01821, partial [Dendroctonus ponderosae]	1e-42	CUFF.426	CUFF.426.1	A1.22	245482	249148	24.3501402884	284.767808	gi|157118489|ref|XP_001659131.1|hypothetical protein AaeL_AAEL008320 [Aedes aegypti] >gi|108875683|gb|EAT39908.1| AAEL008320-PA [Aedes aegypti]	1e-157	CUFF.448	CUFF.448.1	A1.20	179078	187981	1.1463459453	13.737566	gi|442626605|ref|NP_001260205.1|CG42533, isoform H [Drosophila melanogaster] >gi|440213508|gb|AGB92741.1| CG42533, isoform H [Drosophila melanogaster]	0
CUFF.445	CUFF.445.1	A1.20	231073	241241	5.8839418449	65.243416	gi|157128209|ref|XP_001655092.1|Dedicator of cytokinesis protein 2 [Aedes aegypti] >gi|108872660|gb|EAT36885.1| AAEL011074-PA [Aedes aegypti]	0	CUFF.438	CUFF.438.1	A1.21	156349	157616	5.8984337949	69.999945	gi|157106527|ref|XP_001649363.1|hypothetical protein AaeL_AAEL014705 [Aedes aegypti] >gi|108868814|gb|EAT33039.1| AAEL014705-PA [Aedes aegypti]	2.9e-54	CUFF.426	CUFF.426.2	A1.22	246433	249148	40.0903765716	468.845293	gi|158299494|ref|XP_319609.4|AGAP008869-PA [Anopheles gambiae str. PEST] >gi|157013545|gb|EAA14898.4| AGAP008869-PA [Anopheles gambiae str. PEST]	1.4e-45	CUFF.448	CUFF.448.2	A1.20	179078	187981	2.2040872654	26.413313	gi|442626601|ref|NP_001260203.1|CG42533, isoform E [Drosophila melanogaster] >gi|440213506|gb|AGB92739.1| CG42533, isoform E [Drosophila melanogaster]	0
CUFF.446	CUFF.446.1	A1.20	241577	242575	7.5733238521	83.363369			CUFF.438	CUFF.438.2	A1.21	156370	157616	4.1563376591	49.325536	gi|157106527|ref|XP_001649363.1|hypothetical protein AaeL_AAEL014705 [Aedes aegypti] >gi|108868814|gb|EAT33039.1| AAEL014705-PA [Aedes aegypti]	9.6e-55	CUFF.427	CUFF.427.1	A1.22	245482	249322	8.1354578951	95.141814	gi|194759542|ref|XP_001962006.1|GF14649 [Drosophila ananassae] >gi|190615703|gb|EDV31227.1| GF14649 [Drosophila ananassae]	2e-87	CUFF.449	CUFF.449.1	A1.20	189554	190024	0.8410878393	6.551622	gi|475625397|gb|EMT32958.1|RING finger protein 4 [Aegilops tauschii]	5.7e-11
CUFF.447	CUFF.447.1	A1.20	109533	112656	5.9405508129	54.893052			CUFF.439	CUFF.439.1	A1.21	156349	160316	2.0256118703	24.039046	gi|157106527|ref|XP_001649363.1|hypothetical protein AaeL_AAEL014705 [Aedes aegypti] >gi|108868814|gb|EAT33039.1| AAEL014705-PA [Aedes aegypti]	1.3e-46	CUFF.428	CUFF.428.1	A1.22	314810	317661	4.9292355238	56.110182	gi|312376491|gb|EFR23557.1|hypothetical protein AND_12671 [Anopheles darlingi]	1.7e-41	CUFF.450	CUFF.450.1	A1.20	191947	192674	0.4702051832	5.290488	gi|170051523|ref|XP_001861802.1|ubiquitin carboxyl-terminal hydrolase 7 [Culex quinquefasciatus] >gi|167872739|gb|EDS36122.1| ubiquitin carboxyl-terminal hydrolase 7 [Culex quinquefasciatus]	3.9e-07
CUFF.448	CUFF.448.1	A1.20	140176	146422	20.8960764474	224.840505	gi|195437696|ref|XP_002066776.1|GK24374 [Drosophila willistoni] >gi|194162861|gb|EDW77762.1| GK24374 [Drosophila willistoni]	0	CUFF.440	CUFF.440.1	A1.21	160677	162677	7.3054666098	82.875720	gi|312383092|gb|EFR28306.1|hypothetical protein AND_03957 [Anopheles darlingi]	0	CUFF.429	CUFF.429.1	A1.22	304548	311484	38.2021334084	454.251182	gi|66825719|ref|XP_646214.1|hypothetical protein DDB_G0269710 [Dictyostelium discoideum AX4] >gi|60474268|gb|EAL72205.1| hypothetical protein DDB_G0269710 [Dictyostelium discoideum AX4]	4.4e-16	CUFF.451	CUFF.451.1	A1.20	110133	112632	3.6298741543	36.028487
CUFF.449	CUFF.449.1	A1.20	141282	148872	7.7544926996	83.437867	gi|195437696|ref|XP_002066776.1|GK24374 [Drosophila willistoni] >gi|194162861|gb|EDW77762.1| GK24374 [Drosophila willistoni]	0	CUFF.441	CUFF.441.1	A1.22	51890	53233	0.1476759372	1.822377			CUFF.430	CUFF.430.1	A1.22	349942	350396	0.6060132100	7.254371			CUFF.452	CUFF.452.1	A1.20	200045	201935	0.8506037027	9.461902	gi|347973243|ref|XP_319374.4|AGAP010196-PA [Anopheles gambiae str. PEST] >gi|333469652|gb|EAA13809.5| AGAP010196-PA [Anopheles gambiae str. PEST]	5.9e-156
CUFF.450	CUFF.450.1	A1.20	242686	258753	5.9639598962	68.132811	gi|211731800|gb|ACJ10121.1|putative YD-repeat toxin [Bacteriophage APSE-3]	0	CUFF.442	CUFF.442.1	A1.22	65666	66496	0.5246710926	6.166323	gi|115530007|gb|ABJ09675.1|nicotinic acetylcholine receptor subunit 6 isoform VIII [Musca domestica]	2.6e-05	CUFF.431	CUFF.431.1	A1.22	325690	327617	3.4681850032	41.154861	gi|66805309|ref|XP_636387.1|myb domain-containing protein [Dictyostelium discoideum AX4] >gi|74996653|sp|Q54HX6.1|MYBI_DICDI RecName: Full=Myb-like protein I >gi|60464759|gb|EAL62883.1| myb domain-containing protein [Dictyostelium discoideum AX4]	6.9e-17	CUFF.453	CUFF.453.1	A1.20	214599	218503	1.8541188525	20.301726	gi|242007963|ref|XP_002424784.1|U2 snrnp auxiliary factor, small subunit, putative [Pediculus humanus corporis] >gi|212508307|gb|EEB12046.1| U2 snrnp auxiliary factor, small subunit, putative [Pediculus humanus corporis]	1.8e-84
CUFF.451	CUFF.451.1	A1.20	243617	258753	2.9440609110	33.633215	gi|211731800|gb|ACJ10121.1|putative YD-repeat toxin [Bacteriophage APSE-3]	0	CUFF.443	CUFF.443.1	A1.21	85773	90669	21.7392566634	273.054728	gi|170041079|ref|XP_001848304.1|cation-transporting ATPase [Culex quinquefasciatus] >gi|167864646|gb|EDS28029.1| cation-transporting ATPase [Culex quinquefasciatus]	0	CUFF.432	CUFF.432.1	A1.22	354897	356487	0.1445080186	1.859919			CUFF.454	CUFF.454.1	A1.20	220420	222381	0.2643092999	2.902867	gi|198468082|ref|XP_001354610.2|GA18700 [Drosophila pseudoobscura pseudoobscura] >gi|198146244|gb|EAL31664.2| GA18700 [Drosophila pseudoobscura pseudoobscura]	4.4e-57
CUFF.452	CUFF.452.1	A1.20	266091	269044	7.8879743853	92.776620	gi|157127334|ref|XP_001654928.1|hypothetical protein AaeL_AAEL002215 [Aedes aegypti] >gi|108882363|gb|EAT46588.1| AAEL002215-PA [Aedes aegypti]	0	CUFF.443	CUFF.443.2	A1.21	85773	88035	27.0571884037	339.850315	gi|157108198|ref|XP_001650119.1|cation-transporting atpase [Aedes aegypti] >gi|108879354|gb|EAT43579.1| AAEL004981-PA [Aedes aegypti]	0	CUFF.433	CUFF.433.1	A1.22	363027	363994	0.1862051708	2.193802			CUFF.454	CUFF.454.2	A1.20	221143	222381	0.2828284857	3.106261	gi|198468082|ref|XP_001354610.2|GA18700 [Drosophila pseudoobscura pseudoobscura] >gi|198146244|gb|EAL31664.2| GA18700 [Drosophila pseudoobscura pseudoobscura]	3.6e-56
CUFF.453	CUFF.453.1	A1.20	326748	327401	1.4628258157	11.304899			CUFF.444	CUFF.444.1	A1.21	95182	96899	2.0997442765	23.302266			CUFF.434	CUFF.434.1	A1.22	369689	371124	14.9592724437	179.475474	gi|332030417|gb|EGI70105.1|Insulin receptor substrate 1 [Acromyrmex echinatior]	6e-24	CUFF.455	CUFF.455.1	A1.20	141263	148173	9.1898882823	106.254434	gi|195437696|ref|XP_002066776.1|GK24374 [Drosophila willistoni] >gi|194162861|gb|EDW77762.1| GK24374 [Drosophila willistoni]	0
CUFF.454	CUFF.454.1	A1.20	350315	351542	0.3180134079	3.231351	gi|312373947|gb|EFR21611.1|hypothetical protein AND_16777 [Anopheles darlingi]	2e-45	CUFF.445	CUFF.445.1	A1.22	67183	68239	0.2622057194	3.120156			CUFF.435	CUFF.435.1	A1.22	375101	378998	10.1368544525	105.879082	gi|170038371|ref|XP_001847024.1|conserved hypothetical protein [Culex quinquefasciatus] >gi|167882001|gb|EDS45384.1| conserved hypothetical protein [Culex quinquefasciatus]	6e-44	CUFF.456	CUFF.456.1	A1.20	234298	241320	4.0624291355	48.526518	gi|157128209|ref|XP_001655092.1|Dedicator of cytokinesis protein 2 [Aedes aegypti] >gi|108872660|gb|EAT36885.1| AAEL011074-PA [Aedes aegypti]	0
CUFF.455	CUFF.455.1	A1.20	357524	359894	0.5984174493	5.288546			CUFF.446	CUFF.446.1	A1.21	100157	101632	8.1049566557	101.074551	gi|158298558|ref|XP_318738.4|AGAP009681-PA [Anopheles gambiae str. PEST] >gi|157013941|gb|EAA14550.4| AGAP009681-PA [Anopheles gambiae str. PEST]	3e-104	CUFF.436	CUFF.436.1	A1.22	335726	340249	104.9172193192	1283.107093	gi|158299486|ref|XP_319605.4|AGAP008863-PA [Anopheles gambiae str. PEST] >gi|157013541|gb|EAA14900.5| AGAP008863-PA [Anopheles gambiae str. PEST]	0	CUFF.457	CUFF.457.1	A1.20	241582	242569	1.8424169905	20.714065
CUFF.456	CUFF.456.1	A1.20	359945	360284	2.7727647389	26.471368			CUFF.447	CUFF.447.1	A1.22	86094	87493	0.8625957969	10.462275			CUFF.437	CUFF.437.1	A1.22	337835	341229	14.3962113986	176.061480	gi|195117254|ref|XP_002003164.1|GI17764 [Drosophila mojavensis] >gi|193913739|gb|EDW12606.1| GI17764 [Drosophila mojavensis]	3.2e-86	CUFF.458	CUFF.458.1	A1.20	242686	246418	4.3391838148	50.579133	gi|195573534|ref|XP_002104747.1|GD21113 [Drosophila simulans] >gi|194200674|gb|EDX14250.1| GD21113 [Drosophila simulans]	9.7e-72
CUFF.457	CUFF.457.1	A1.21	11917	13319	0.1903298672	2.072091	gi|195433893|ref|XP_002064941.1|GK15199 [Drosophila willistoni] >gi|194161026|gb|EDW75927.1| GK15199 [Drosophila willistoni]	5.1e-14	CUFF.448	CUFF.448.1	A1.22	119353	120716	0.3024095913	3.838472			CUFF.438	CUFF.438.1	A1.22	382465	391331	11.1967698403	134.555482	gi|157117029|ref|XP_001652941.1|hypothetical protein AaeL_AAEL007817 [Aedes aegypti] >gi|108876225|gb|EAT40450.1| AAEL007817-PA [Aedes aegypti]	1.9e-121	CUFF.459	CUFF.459.1	A1.20	225970	226609	61.7066788459	483.002795
CUFF.458	CUFF.458.1	A1.21	14303	16102	0.3675663412	3.513632			CUFF.449	CUFF.449.1	A1.22	115894	117404	0.3201300521	3.869902	gi|284927856|gb|ADC29643.1|nicotinic acetylcholine receptor alpha 6 [Plutella xylostella]	1.2e-09	CUFF.438	CUFF.438.2	A1.22	382975	391331	9.3992067490	112.953540	gi|157117029|ref|XP_001652941.1|hypothetical protein AaeL_AAEL007817 [Aedes aegypti] >gi|108876225|gb|EAT40450.1| AAEL007817-PA [Aedes aegypti]	1.6e-120	CUFF.460	CUFF.460.1	A1.20	226379	227963	2.8760915168	22.512316	gi|170038924|ref|XP_001847297.1|conserved hypothetical protein [Culex quinquefasciatus] >gi|167862538|gb|EDS25921.1| conserved hypothetical protein [Culex quinquefasciatus]	0.0009
CUFF.459	CUFF.459.1	A1.21	22000	23659	8.6404285863	97.500593	gi|157125634|ref|XP_001654402.1|hypothetical protein AaeL_AAEL010283 [Aedes aegypti] >gi|108873518|gb|EAT37743.1| AAEL010283-PA [Aedes aegypti]	3.9e-122	CUFF.450	CUFF.450.1	A1.22	118508	119265	0.3755974366	4.237727	gi|195147006|ref|XP_002014471.1|GL19206 [Drosophila persimilis] >gi|194106424|gb|EDW28467.1| GL19206 [Drosophila persimilis]	1e-06	CUFF.439	CUFF.439.1	A1.22	404648	405102	0.6611053200	6.872562	gi|195128155|ref|XP_002008531.1|GI11771 [Drosophila mojavensis] >gi|193920140|gb|EDW19007.1| GI11771 [Drosophila mojavensis]	0.001	CUFF.461	CUFF.461.1	A1.20	228072	228596	0.5272045092	5.779715
CUFF.460	CUFF.460.1	A1.20	258900	259698	0.2827091058	3.324034	gi|157124668|ref|XP_001654144.1|hypothetical protein AaeL_AAEL001857 [Aedes aegypti] >gi|108882773|gb|EAT46998.1| AAEL001857-PA [Aedes aegypti]	1.2e-80	CUFF.451	CUFF.451.1	A1.22	122926	123637	0.3270412531	3.843631			CUFF.440	CUFF.440.1	A1.22	434288	435203	0.3265193853	4.073223	gi|195148136|ref|XP_002015030.1|GL18639 [Drosophila persimilis] >gi|194106983|gb|EDW29026.1| GL18639 [Drosophila persimilis]	3.9e-103	CUFF.462	CUFF.462.1	A1.20	228745	232059	11.9431469928	141.763014	gi|28574695|ref|NP_608858.3|C-type lectin 27kD, isoform A [Drosophila melanogaster] >gi|442625942|ref|NP_001260046.1| C-type lectin 27kD, isoform B [Drosophila melanogaster] >gi|194856253|ref|XP_001968708.1| GG24353 [Drosophila erecta] >gi|195471337|ref|XP_002087961.1| GE14680 [Drosophila yakuba] >gi|17944532|gb|AAL48154.1| RH18728p [Drosophila melanogaster] >gi|28380247|gb|AAF50981.4| C-type lec…	2.4e-111
CUFF.461	CUFF.461.1	A1.21	23808	31190	2.3484736421	26.406301	gi|326681156|ref|XP_003201730.1|PREDICTED: histone-lysine N-methyltransferase PRDM9-like, partial [Danio rerio]	1.6e-44	CUFF.452	CUFF.452.1	A1.22	123712	124616	0.2385577228	2.523336			CUFF.441	CUFF.441.1	A1.22	438785	439775	0.4520943826	5.013094	gi|170035253|ref|XP_001845485.1|conserved hypothetical protein [Culex quinquefasciatus] >gi|167877135|gb|EDS40518.1| conserved hypothetical protein [Culex quinquefasciatus]	5.7e-11	CUFF.463	CUFF.463.1	A1.20	230775	232059	47.9139988191	568.730578	gi|28574695|ref|NP_608858.3|C-type lectin 27kD, isoform A [Drosophila melanogaster] >gi|442625942|ref|NP_001260046.1| C-type lectin 27kD, isoform B [Drosophila melanogaster] >gi|194856253|ref|XP_001968708.1| GG24353 [Drosophila erecta] >gi|195471337|ref|XP_002087961.1| GE14680 [Drosophila yakuba] >gi|17944532|gb|AAL48154.1| RH18728p [Drosophila melanogaster] >gi|28380247|gb|AAF50981.4| C-type lec…	2e-110
CUFF.461	CUFF.461.2	A1.21	23808	31190	2.1734233095	24.438030	gi|326681156|ref|XP_003201730.1|PREDICTED: histone-lysine N-methyltransferase PRDM9-like, partial [Danio rerio]	1.6e-44	CUFF.453	CUFF.453.1	A1.22	124717	129803	0.5475054700	6.271268			CUFF.442	CUFF.442.1	A1.22	439993	441026	0.2573859080	2.735131			CUFF.464	CUFF.464.1	A1.20	258813	261582	1.1780382338	14.849793	gi|157124668|ref|XP_001654144.1|hypothetical protein AaeL_AAEL001857 [Aedes aegypti] >gi|108882773|gb|EAT46998.1| AAEL001857-PA [Aedes aegypti]	1.2e-158
CUFF.462	CUFF.462.1	A1.21	31438	32329	10.1248465035	121.025395	gi|91079462|ref|XP_966980.1|PREDICTED: similar to conserved hypothetical protein [Tribolium castaneum] >gi|270003455|gb|EEZ99902.1| hypothetical protein TcasGA2_TC002686 [Tribolium castaneum]	2e-21	CUFF.454	CUFF.454.1	A1.22	135464	135746	2.4561015960	24.896858			CUFF.443	CUFF.443.1	A1.22	458241	460452	0.6321532877	7.177480	gi|170029214|ref|XP_001842488.1|multicopper oxidase [Culex quinquefasciatus] >gi|167881591|gb|EDS44974.1| multicopper oxidase [Culex quinquefasciatus]	4.4e-23	CUFF.465	CUFF.465.1	A1.20	258813	261966	1.6019169355	20.193007	gi|157124668|ref|XP_001654144.1|hypothetical protein AaeL_AAEL001857 [Aedes aegypti] >gi|108882773|gb|EAT46998.1| AAEL001857-PA [Aedes aegypti]	4.2e-119
CUFF.463	CUFF.463.1	A1.21	33142	34657	3.4986603730	42.068843			CUFF.455	CUFF.455.1	A1.22	135816	139470	0.4176519486	4.966302			CUFF.444	CUFF.444.1	A1.22	460594	462248	0.2206762796	2.572121	gi|328790075|ref|XP_001120790.2|PREDICTED: laccase-1-like [Apis mellifera]	2.5e-28	CUFF.466	CUFF.466.1	A1.20	246483	254625	7.6210832829	94.187572	gi|211731800|gb|ACJ10121.1|putative YD-repeat toxin [Bacteriophage APSE-3]	0
CUFF.464	CUFF.464.1	A1.21	38110	38251	104.8111817402	684.637581			CUFF.456	CUFF.456.1	A1.22	141611	142973	0.3974421845	5.254914	gi|157111146|ref|XP_001651408.1|nicotinic acetylcholine receptor subunit [Aedes aegypti] >gi|108878511|gb|EAT42736.1| AAEL005750-PA, partial [Aedes aegypti]	4.9e-92	CUFF.445	CUFF.445.1	A1.22	462992	470087	19.7294687255	240.540284	gi|157138030|ref|XP_001657203.1|sorting nexin [Aedes aegypti] >gi|108880687|gb|EAT44912.1| AAEL003758-PA [Aedes aegypti]	0	CUFF.467	CUFF.467.1	A1.20	265956	269045	4.7538837702	58.843550	gi|157127334|ref|XP_001654928.1|hypothetical protein AaeL_AAEL002215 [Aedes aegypti] >gi|108882363|gb|EAT46588.1| AAEL002215-PA [Aedes aegypti]	0
CUFF.465	CUFF.465.1	A1.21	38631	39089	1.3995936042	14.856224			CUFF.457	CUFF.457.1	A1.22	154243	154579	24.5566130976	260.169081			CUFF.445	CUFF.445.2	A1.22	464306	470697	36.3133651541	442.729974	gi|157138030|ref|XP_001657203.1|sorting nexin [Aedes aegypti] >gi|108880687|gb|EAT44912.1| AAEL003758-PA [Aedes aegypti]	0	CUFF.468	CUFF.468.1	A1.20	326982	327384	1.7906175641	13.703246
CUFF.466	CUFF.466.1	A1.21	39828	40987	0.4477312338	5.063534	gi|118789328|ref|XP_001237914.1|AGAP008115-PA [Anopheles gambiae str. PEST] >gi|116123166|gb|EAU76347.1| AGAP008115-PA [Anopheles gambiae str. PEST]	0.00065	CUFF.458	CUFF.458.1	A1.22	166839	167716	10.9094634450	112.626172			CUFF.446	CUFF.446.1	A1.22	476668	477377	2.2075936287	22.220632			CUFF.469	CUFF.469.1	A1.20	350313	350968	0.6370168406	7.246122	gi|312373947|gb|EFR21611.1|hypothetical protein AND_16777 [Anopheles darlingi]	1.3e-48
CUFF.466	CUFF.466.2	A1.21	39828	41052	1.1151403328	12.611473	gi|118789328|ref|XP_001237914.1|AGAP008115-PA [Anopheles gambiae str. PEST] >gi|116123166|gb|EAU76347.1| AGAP008115-PA [Anopheles gambiae str. PEST]	0.00055	CUFF.459	CUFF.459.1	A1.22	132026	133499	82.8849350073	1002.955656	gi|195378676|ref|XP_002048109.1|GJ11525 [Drosophila virilis] >gi|194155267|gb|EDW70451.1| GJ11525 [Drosophila virilis]	7.1e-102	CUFF.447	CUFF.447.1	A1.22	476685	477265	2.1160769103	21.299466			CUFF.470	CUFF.470.1	A1.20	262062	265634	43.7764506213	541.328204	gi|17136632|ref|NP_476813.1|porin, isoform A [Drosophila melanogaster] >gi|19550069|ref|NP_599110.1| porin, isoform B [Drosophila melanogaster] >gi|85724932|ref|NP_001033899.1| porin, isoform C [Drosophila melanogaster] >gi|386769406|ref|NP_001245961.1| porin, isoform D [Drosophila melanogaster] >gi|442627400|ref|NP_001260365.1| porin, isoform E [Drosophila melanogaster] >gi|195339971|ref|XP_0020…	6.3e-152
CUFF.467	CUFF.467.1	A1.21	41862	42335	0.9692910237	9.497265	gi|157125600|ref|XP_001660708.1|hypothetical protein AaeL_AAEL010263 [Aedes aegypti] >gi|108873548|gb|EAT37773.1| AAEL010263-PA [Aedes aegypti]	3.3e-21	CUFF.460	CUFF.460.1	A1.22	130716	134117	10.9110369490	132.029858	gi|380019713|ref|XP_003693747.1|PREDICTED: glutaminyl-peptide cyclotransferase-like [Apis florea]	1.4e-75	CUFF.448	CUFF.448.1	A1.22	480230	487477	55.7725559537	575.598646	gi|347969798|ref|XP_314281.4|AGAP003373-PA [Anopheles gambiae str. PEST] >gi|333469276|gb|EAA09639.4| AGAP003373-PA [Anopheles gambiae str. PEST]	5.3e-151	CUFF.470	CUFF.470.2	A1.20	263294	265634	74.9274797927	926.533729	gi|17136632|ref|NP_476813.1|porin, isoform A [Drosophila melanogaster] >gi|19550069|ref|NP_599110.1| porin, isoform B [Drosophila melanogaster] >gi|85724932|ref|NP_001033899.1| porin, isoform C [Drosophila melanogaster] >gi|386769406|ref|NP_001245961.1| porin, isoform D [Drosophila melanogaster] >gi|442627400|ref|NP_001260365.1| porin, isoform E [Drosophila melanogaster] >gi|195339971|ref|XP_0020…	3.2e-153
CUFF.468	CUFF.468.1	A1.20	259802	265632	125.9896644001	1475.314355	gi|17136632|ref|NP_476813.1|porin, isoform A [Drosophila melanogaster] >gi|19550069|ref|NP_599110.1| porin, isoform B [Drosophila melanogaster] >gi|85724932|ref|NP_001033899.1| porin, isoform C [Drosophila melanogaster] >gi|386769406|ref|NP_001245961.1| porin, isoform D [Drosophila melanogaster] >gi|442627400|ref|NP_001260365.1| porin, isoform E [Drosophila melanogaster] >gi|195339971|ref|XP_0020…	3.7e-143	CUFF.461	CUFF.461.1	A1.22	245518	249105	1.4099254094	16.856704	gi|157118491|ref|XP_001659132.1|hypothetical protein AaeL_AAEL008320 [Aedes aegypti] >gi|108875684|gb|EAT39909.1| AAEL008320-PB [Aedes aegypti]	9.1e-137	CUFF.449	CUFF.449.1	A1.22	487339	488322	832.6561416918	8593.397584	gi|403182909|gb|EJY57711.1|AAEL017212-PA [Aedes aegypti]	4.7e-18	CUFF.471	CUFF.471.1	A1.21	22001	27910	1.9243023811	23.492948	gi|157125634|ref|XP_001654402.1|hypothetical protein AaeL_AAEL010283 [Aedes aegypti] >gi|108873518|gb|EAT37743.1| AAEL010283-PA [Aedes aegypti]	3.7e-113
CUFF.469	CUFF.469.1	A1.21	57267	59265	59.8278069672	672.618887	gi|157107063|ref|XP_001649607.1|synoviolin [Aedes aegypti] >gi|108879670|gb|EAT43895.1| AAEL004697-PA [Aedes aegypti]	0	CUFF.462	CUFF.462.1	A1.22	247715	249312	1.0000633708	11.956499	gi|158299494|ref|XP_319609.4|AGAP008869-PA [Anopheles gambiae str. PEST] >gi|157013545|gb|EAA14898.4| AGAP008869-PA [Anopheles gambiae str. PEST]	4.8e-14	CUFF.450	CUFF.450.1	A1.22	495419	497089	90.2613985051	876.631945			CUFF.471	CUFF.471.2	A1.21	22001	27910	2.0534244521	25.069341	gi|157125634|ref|XP_001654402.1|hypothetical protein AaeL_AAEL010283 [Aedes aegypti] >gi|108873518|gb|EAT37743.1| AAEL010283-PA [Aedes aegypti]	3.7e-113
CUFF.470	CUFF.470.1	A1.21	66904	67920	3.4890260478	40.218851	gi|449685177|ref|XP_004210832.1|PREDICTED: uncharacterized protein LOC101240241 [Hydra magnipapillata]	0.00084	CUFF.463	CUFF.463.1	A1.22	255370	258554	17.9773004541	226.901044	gi|25012337|gb|AAN71279.1|RE01752p [Drosophila melanogaster]	4e-150	CUFF.451	CUFF.451.1	A1.22	515135	517160	22.3907668463	270.730879	gi|195437340|ref|XP_002066598.1|GK24579 [Drosophila willistoni] >gi|194162683|gb|EDW77584.1| GK24579 [Drosophila willistoni]	0	CUFF.472	CUFF.472.1	A1.21	28152	31225	1.2245898831	12.160154	gi|443716540|gb|ELU08022.1|hypothetical protein CAPTEDRAFT_187753 [Capitella teleta]	4.9e-32
CUFF.471	CUFF.471.1	A1.21	68902	69250	1.6057550924	16.389000			CUFF.464	CUFF.464.1	A1.22	260746	263741	15.4348555533	191.627577	gi|195378452|ref|XP_002047998.1|GJ11597 [Drosophila virilis] >gi|194155156|gb|EDW70340.1| GJ11597 [Drosophila virilis]	0	CUFF.452	CUFF.452.1	A1.22	517429	528587	12.0173437356	150.383061	gi|157113643|ref|XP_001652034.1|serine/threonine protein kinase [Aedes aegypti] >gi|108877616|gb|EAT41841.1| AAEL006539-PA [Aedes aegypti]	0	CUFF.473	CUFF.473.1	A1.21	31440	32270	0.7842521554	9.762041	gi|91079462|ref|XP_966980.1|PREDICTED: similar to conserved hypothetical protein [Tribolium castaneum] >gi|270003455|gb|EEZ99902.1| hypothetical protein TcasGA2_TC002686 [Tribolium castaneum]	2.4e-16
CUFF.472	CUFF.472.1	A1.21	69305	69731	1.1953918579	8.676027			CUFF.464	CUFF.464.2	A1.22	261451	263741	3.9971948832	49.626170	gi|195378452|ref|XP_002047998.1|GJ11597 [Drosophila virilis] >gi|194155156|gb|EDW70340.1| GJ11597 [Drosophila virilis]	0	CUFF.453	CUFF.453.1	A1.22	517429	528652	17.8909614860	223.884546	gi|157113643|ref|XP_001652034.1|serine/threonine protein kinase [Aedes aegypti] >gi|108877616|gb|EAT41841.1| AAEL006539-PA [Aedes aegypti]	0	CUFF.473	CUFF.473.2	A1.21	31501	32270	2.8267063713	35.185652	gi|91079462|ref|XP_966980.1|PREDICTED: similar to conserved hypothetical protein [Tribolium castaneum] >gi|270003455|gb|EEZ99902.1| hypothetical protein TcasGA2_TC002686 [Tribolium castaneum]	1.2e-20
CUFF.473	CUFF.473.1	A1.21	48259	55672	12.6252903928	141.496447	gi|157131858|ref|XP_001662343.1|hypothetical protein AaeL_AAEL012236 [Aedes aegypti] >gi|108871373|gb|EAT35598.1| AAEL012236-PA [Aedes aegypti]	1.1e-61	CUFF.465	CUFF.465.1	A1.22	264790	266628	25.2863375382	279.208438	gi|170038399|ref|XP_001847038.1|conserved hypothetical protein [Culex quinquefasciatus] >gi|167882015|gb|EDS45398.1| conserved hypothetical protein [Culex quinquefasciatus]	3.7e-31	CUFF.454	CUFF.454.1	A1.22	501174	502827	11.6547154371	140.323451	gi|312285588|gb|ADQ64484.1|hypothetical protein [Bactrocera oleae]	3.2e-84	CUFF.474	CUFF.474.1	A1.21	38070	38279	9.0707340493	62.805455
CUFF.474	CUFF.474.1	A1.21	48271	52675	8.3242624818	93.293186	gi|170063278|ref|XP_001867034.1|conserved hypothetical protein [Culex quinquefasciatus] >gi|167880941|gb|EDS44324.1| conserved hypothetical protein [Culex quinquefasciatus]	2.6e-28	CUFF.466	CUFF.466.1	A1.22	278634	279665	16.1986821410	136.194130	gi|170038395|ref|XP_001847036.1|conserved hypothetical protein [Culex quinquefasciatus] >gi|167882013|gb|EDS45396.1| conserved hypothetical protein [Culex quinquefasciatus]	4e-40	CUFF.455	CUFF.455.1	A1.22	528708	537607	40.8624667537	509.346583	gi|195436872|ref|XP_002066379.1|GK18258 [Drosophila willistoni] >gi|194162464|gb|EDW77365.1| GK18258 [Drosophila willistoni]	0	CUFF.475	CUFF.475.1	A1.21	33142	34795	3.9799977760	50.059251
CUFF.475	CUFF.475.1	A1.21	101753	107246	7.9090105749	93.682836	gi|157108232|ref|XP_001650136.1|cullin-associated NEDD8-dissociated protein 1 [Aedes aegypti] >gi|108879371|gb|EAT43596.1| AAEL004984-PA [Aedes aegypti]	0	CUFF.467	CUFF.467.1	A1.22	286451	286657	6.2286478441	43.922205			CUFF.455	CUFF.455.2	A1.22	531980	537607	98.6103874869	1229.168671	gi|157112840|ref|XP_001657640.1|cullin [Aedes aegypti] >gi|157115409|ref|XP_001652595.1| cullin [Aedes aegypti] >gi|108876917|gb|EAT41142.1| AAEL007187-PA [Aedes aegypti] >gi|108877919|gb|EAT42144.1| AAEL006291-PA [Aedes aegypti]	0	CUFF.476	CUFF.476.1	A1.21	41774	42353	1.1720549122	10.820358	gi|157125600|ref|XP_001660708.1|hypothetical protein AaeL_AAEL010263 [Aedes aegypti] >gi|108873548|gb|EAT37773.1| AAEL010263-PA [Aedes aegypti]	4.6e-22
CUFF.476	CUFF.476.1	A1.21	116490	116946	0.8226967285	8.060911			CUFF.468	CUFF.468.1	A1.22	298032	298501	1.8341271951	21.556019			CUFF.456	CUFF.456.1	A1.22	576432	578087	17.7146204905	184.221799			CUFF.477	CUFF.477.1	A1.21	39800	41004	0.7333492428	8.135837	gi|118789328|ref|XP_001237914.1|AGAP008115-PA [Anopheles gambiae str. PEST] >gi|116123166|gb|EAU76347.1| AGAP008115-PA [Anopheles gambiae str. PEST]	0.0007
CUFF.477	CUFF.477.1	A1.21	117003	121766	3.6301513436	39.045985	gi|347965979|ref|XP_321656.5|AGAP001469-PA [Anopheles gambiae str. PEST] >gi|333470266|gb|EAA43181.5| AGAP001469-PA [Anopheles gambiae str. PEST]	0	CUFF.469	CUFF.469.1	A1.22	304551	305159	2.2047422726	20.729409			CUFF.457	CUFF.457.1	A1.22	578330	580322	49.9527789867	604.080223	gi|260809680|ref|XP_002599633.1|hypothetical protein BRAFLDRAFT_242615 [Branchiostoma floridae] >gi|229284913|gb|EEN55645.1| hypothetical protein BRAFLDRAFT_242615 [Branchiostoma floridae]	1.8e-21	CUFF.477	CUFF.477.2	A1.21	39800	41141	0.8907873395	9.882468	gi|118789328|ref|XP_001237914.1|AGAP008115-PA [Anopheles gambiae str. PEST] >gi|116123166|gb|EAU76347.1| AGAP008115-PA [Anopheles gambiae str. PEST]	0.00068
CUFF.478	CUFF.478.1	A1.21	125125	130184	2.4867872060	28.025283	gi|194758299|ref|XP_001961399.1|GF14949 [Drosophila ananassae] >gi|190615096|gb|EDV30620.1| GF14949 [Drosophila ananassae]	0	CUFF.470	CUFF.470.1	A1.22	310523	311893	24.1213182505	293.723270	gi|158299490|ref|XP_001689193.1|AGAP008865-PA [Anopheles gambiae str. PEST] >gi|157013543|gb|EDO63371.1| AGAP008865-PA [Anopheles gambiae str. PEST]	3.5e-28	CUFF.458	CUFF.458.1	A1.22	580484	583277	17.1528164560	207.429444	gi|425626950|gb|AFX89033.1|loquacious [Mayetiola destructor]	7.7e-120	CUFF.478	CUFF.478.1	A1.21	57267	60060	13.8582615179	164.631729	gi|157107063|ref|XP_001649607.1|synoviolin [Aedes aegypti] >gi|108879670|gb|EAT43895.1| AAEL004697-PA [Aedes aegypti]	0
CUFF.478	CUFF.478.2	A1.21	125125	130184	0.7002712210	7.891829	gi|194758299|ref|XP_001961399.1|GF14949 [Drosophila ananassae] >gi|190615096|gb|EDV30620.1| GF14949 [Drosophila ananassae]	0	CUFF.471	CUFF.471.1	A1.22	314643	317845	1.0273378846	11.723235	gi|312376491|gb|EFR23557.1|hypothetical protein AND_12671 [Anopheles darlingi]	1.2e-40	CUFF.459	CUFF.459.1	A1.22	592625	593131	1.1951180460	14.016735	gi|193587289|ref|XP_001947225.1|PREDICTED: hypothetical protein LOC100168737 [Acyrthosiphon pisum]	1.2e-16	CUFF.479	CUFF.479.1	A1.21	66717	68296	5.7510150314	66.197762
CUFF.479	CUFF.479.1	A1.21	129213	129847	13.5106921770	138.879148			CUFF.471	CUFF.471.2	A1.22	315141	317845	2.3056867882	26.310825	gi|312376491|gb|EFR23557.1|hypothetical protein AND_12671 [Anopheles darlingi]	1.2e-41	CUFF.460	CUFF.460.1	A1.22	606457	609329	159.7677044354	1815.335880	gi|170041682|ref|XP_001848583.1|alpha-tocopherol transfer protein [Culex quinquefasciatus] >gi|167865243|gb|EDS28626.1| alpha-tocopherol transfer protein [Culex quinquefasciatus]	3.4e-105	CUFF.480	CUFF.480.1	A1.21	68722	69804	3.0131734716	26.501790
CUFF.480	CUFF.480.1	A1.21	153874	154512	2.0065549004	16.496774	gi|478263427|gb|ENN81790.1|hypothetical protein YQE_01821, partial [Dendroctonus ponderosae]	1.2e-44	CUFF.472	CUFF.472.1	A1.22	325689	327789	6.1274532700	74.109325	gi|66805309|ref|XP_636387.1|myb domain-containing protein [Dictyostelium discoideum AX4] >gi|74996653|sp|Q54HX6.1|MYBI_DICDI RecName: Full=Myb-like protein I >gi|60464759|gb|EAL62883.1| myb domain-containing protein [Dictyostelium discoideum AX4]	8.6e-17	CUFF.461	CUFF.461.1	A1.22	603346	603894	0.5675845049	6.743269			CUFF.481	CUFF.481.1	A1.21	48047	53066	9.8142339153	115.560136	gi|170063278|ref|XP_001867034.1|conserved hypothetical protein [Culex quinquefasciatus] >gi|167880941|gb|EDS44324.1| conserved hypothetical protein [Culex quinquefasciatus]	6.3e-42
CUFF.481	CUFF.481.1	A1.21	156353	162677	5.3737892917	57.654202	gi|312383092|gb|EFR28306.1|hypothetical protein AND_03957 [Anopheles darlingi]	8.5e-178	CUFF.473	CUFF.473.1	A1.22	333592	335265	0.2104670404	2.563512			CUFF.462	CUFF.462.1	A1.22	612920	618415	32.1694259867	376.715235	gi|157116630|ref|XP_001658584.1|hypothetical protein AaeL_AAEL007694 [Aedes aegypti] >gi|108876367|gb|EAT40592.1| AAEL007694-PA [Aedes aegypti]	0	CUFF.482	CUFF.482.1	A1.21	117534	118444	2.6875288513	24.904420
CUFF.482	CUFF.482.1	A1.22	51585	53016	0.1239082869	1.456887			CUFF.474	CUFF.474.1	A1.22	335456	340249	56.9001840219	703.846907	gi|158299486|ref|XP_319605.4|AGAP008863-PA [Anopheles gambiae str. PEST] >gi|157013541|gb|EAA14900.5| AGAP008863-PA [Anopheles gambiae str. PEST]	0	CUFF.463	CUFF.463.1	A1.22	612920	618694	6.4444870413	75.467198	gi|157116630|ref|XP_001658584.1|hypothetical protein AaeL_AAEL007694 [Aedes aegypti] >gi|108876367|gb|EAT40592.1| AAEL007694-PA [Aedes aegypti]	0	CUFF.483	CUFF.483.1	A1.21	119221	121814	17.2982183922	206.985101	gi|347965979|ref|XP_321656.5|AGAP001469-PA [Anopheles gambiae str. PEST] >gi|333470266|gb|EAA43181.5| AGAP001469-PA [Anopheles gambiae str. PEST]	0
CUFF.483	CUFF.483.1	A1.22	65711	67449	0.4489769836	4.643544	gi|307207262|gb|EFN85039.1|CHRNA7-FAM7A fusion protein [Harpegnathos saltator]	3.7e-20	CUFF.475	CUFF.475.1	A1.22	337835	341618	13.4111372722	165.893796	gi|195117254|ref|XP_002003164.1|GI17764 [Drosophila mojavensis] >gi|193913739|gb|EDW12606.1| GI17764 [Drosophila mojavensis]	3.7e-86	CUFF.464	CUFF.464.1	A1.22	622682	623466	46.6583283865	575.255907	gi|357612491|gb|EHJ68026.1|TATA-box-binding protein [Danaus plexippus]	2.3e-112	CUFF.484	CUFF.484.1	A1.21	85742	91662	35.3582790687	435.342256	gi|170041079|ref|XP_001848304.1|cation-transporting ATPase [Culex quinquefasciatus] >gi|167864646|gb|EDS28029.1| cation-transporting ATPase [Culex quinquefasciatus]	0
CUFF.484	CUFF.484.1	A1.22	86136	86762	0.5689614751	6.121320			CUFF.476	CUFF.476.1	A1.22	341833	342565	0.8644748642	8.839155			CUFF.465	CUFF.465.1	A1.22	623568	624147	120.6242497260	1390.672391	gi|312379603|gb|EFR25824.1|hypothetical protein AND_08494 [Anopheles darlingi]	1.5e-75	CUFF.484	CUFF.484.2	A1.21	86397	88098	55.7798586343	686.779168	gi|157108198|ref|XP_001650119.1|cation-transporting atpase [Aedes aegypti] >gi|108879354|gb|EAT43579.1| AAEL004981-PA [Aedes aegypti]	0
CUFF.485	CUFF.485.1	A1.22	86818	87474	1.0970364210	11.943261			CUFF.477	CUFF.477.1	A1.22	352262	353425	0.4229498528	4.833693			CUFF.466	CUFF.466.1	A1.22	625772	627146	37.7431794444	419.706431	gi|170034259|ref|XP_001844992.1|conserved hypothetical protein [Culex quinquefasciatus] >gi|167875504|gb|EDS38887.1| conserved hypothetical protein [Culex quinquefasciatus]	5.1e-50	CUFF.485	CUFF.485.1	A1.21	95183	97005	4.4968495201	49.794968
CUFF.486	CUFF.486.1	A1.21	85866	94721	37.7776323893	433.102479	gi|170041079|ref|XP_001848304.1|cation-transporting ATPase [Culex quinquefasciatus] >gi|167864646|gb|EDS28029.1| cation-transporting ATPase [Culex quinquefasciatus]	0	CUFF.478	CUFF.478.1	A1.22	354013	354787	0.5834425676	6.857049			CUFF.467	CUFF.467.1	A1.22	650983	651136	348.7422449368	2507.266445			CUFF.486	CUFF.486.1	A1.21	100111	107236	7.6057695392	92.550066	gi|157108232|ref|XP_001650136.1|cullin-associated NEDD8-dissociated protein 1 [Aedes aegypti] >gi|108879371|gb|EAT43596.1| AAEL004984-PA [Aedes aegypti]	0
CUFF.487	CUFF.487.1	A1.21	94912	98549	2.4886284683	27.426633	gi|158298558|ref|XP_318738.4|AGAP009681-PA [Anopheles gambiae str. PEST] >gi|157013941|gb|EAA14550.4| AGAP009681-PA [Anopheles gambiae str. PEST]	1.1e-66	CUFF.479	CUFF.479.1	A1.22	354913	357067	0.3828156585	4.634956			CUFF.468	CUFF.468.1	A1.22	654839	656829	1.1895964576	13.706231	gi|157105476|ref|XP_001648885.1|hypothetical protein AaeL_AAEL004314 [Aedes aegypti] >gi|108880069|gb|EAT44294.1| AAEL004314-PA [Aedes aegypti]	1e-158	CUFF.487	CUFF.487.1	A1.21	156358	161066	8.1562420858	93.665058	gi|157106527|ref|XP_001649363.1|hypothetical protein AaeL_AAEL014705 [Aedes aegypti] >gi|108868814|gb|EAT33039.1| AAEL014705-PA [Aedes aegypti]	1.7e-46
CUFF.488	CUFF.488.1	A1.21	100596	101632	7.8549593510	86.567797	gi|158298558|ref|XP_318738.4|AGAP009681-PA [Anopheles gambiae str. PEST] >gi|157013941|gb|EAA14550.4| AGAP009681-PA [Anopheles gambiae str. PEST]	6.8e-76	CUFF.480	CUFF.480.1	A1.22	368513	371124	8.9090935820	109.524597	gi|332030417|gb|EGI70105.1|Insulin receptor substrate 1 [Acromyrmex echinatior]	2.9e-24	CUFF.469	CUFF.469.1	A1.22	654839	657340	1.4807045647	17.060305	gi|157105476|ref|XP_001648885.1|hypothetical protein AaeL_AAEL004314 [Aedes aegypti] >gi|108880069|gb|EAT44294.1| AAEL004314-PA [Aedes aegypti]	2.7e-159	CUFF.488	CUFF.488.1	A1.21	161156	162673	4.1255120982	46.332081	gi|312383092|gb|EFR28306.1|hypothetical protein AND_03957 [Anopheles darlingi]	0
CUFF.489	CUFF.489.1	A1.22	116183	117464	0.2872769882	3.160460	gi|284927858|gb|ADC29644.1|nicotinic acetylcholine receptor alpha 6 [Plutella xylostella]	9.2e-16	CUFF.482	CUFF.482.1	A1.22	374867	380097	2.2457179826	24.688427	gi|170038371|ref|XP_001847024.1|conserved hypothetical protein [Culex quinquefasciatus] >gi|167882001|gb|EDS45384.1| conserved hypothetical protein [Culex quinquefasciatus]	4e-40	CUFF.470	CUFF.470.1	A1.22	542052	545712	38.6296248367	465.471683	gi|158288327|ref|XP_310208.3|AGAP009489-PA [Anopheles gambiae str. PEST] >gi|157019197|gb|EAA05898.3| AGAP009489-PA [Anopheles gambiae str. PEST]	1.3e-43	CUFF.489	CUFF.489.1	A1.22	65726	66839	0.2396185342	2.986399	gi|307207262|gb|EFN85039.1|CHRNA7-FAM7A fusion protein [Harpegnathos saltator]	2.8e-21
CUFF.490	CUFF.490.1	A1.22	117568	119259	0.1777502185	2.075876	gi|198473576|ref|XP_001356348.2|GA17977 [Drosophila pseudoobscura pseudoobscura] >gi|198138018|gb|EAL33411.2| GA17977 [Drosophila pseudoobscura pseudoobscura]	4.3e-49	CUFF.483	CUFF.483.1	A1.22	380202	389780	10.5022553336	130.050738	gi|157117029|ref|XP_001652941.1|hypothetical protein AaeL_AAEL007817 [Aedes aegypti] >gi|108876225|gb|EAT40450.1| AAEL007817-PA [Aedes aegypti]	2.8e-109	CUFF.471	CUFF.471.1	A1.22	546870	552056	53.1718028171	640.699170	gi|307202843|gb|EFN82103.1|Nuclear receptor-binding protein [Harpegnathos saltator]	0	CUFF.490	CUFF.490.1	A1.22	66913	68043	0.1699614302	2.032667
CUFF.491	CUFF.491.1	A1.22	117568	119259	0.1812705466	2.116988	gi|198473576|ref|XP_001356348.2|GA17977 [Drosophila pseudoobscura pseudoobscura] >gi|198138018|gb|EAL33411.2| GA17977 [Drosophila pseudoobscura pseudoobscura]	3.1e-64	CUFF.484	CUFF.484.1	A1.22	401603	402486	2.1749356374	25.786168			CUFF.472	CUFF.472.1	A1.22	696512	702091	4.7514981928	54.339705	gi|195115906|ref|XP_002002497.1|GI12397 [Drosophila mojavensis] >gi|193913072|gb|EDW11939.1| GI12397 [Drosophila mojavensis]	6.9e-32	CUFF.491	CUFF.491.1	A1.22	86137	86746	0.4712584007	4.414616
CUFF.492	CUFF.492.1	A1.22	119408	120979	0.2448530811	2.544509			CUFF.485	CUFF.485.1	A1.22	404689	405120	0.7080291474	8.321282	gi|195128155|ref|XP_002008531.1|GI11771 [Drosophila mojavensis] >gi|193920140|gb|EDW19007.1| GI11771 [Drosophila mojavensis]	0.00085	CUFF.472	CUFF.472.2	A1.22	698071	702091	8.1310588811	92.989479	gi|195115906|ref|XP_002002497.1|GI12397 [Drosophila mojavensis] >gi|193913072|gb|EDW11939.1| GI12397 [Drosophila mojavensis]	6.4e-32	CUFF.492	CUFF.492.1	A1.22	86813	87488	1.3848530588	14.799912
CUFF.493	CUFF.493.1	A1.22	121090	122702	0.2053433334	1.976688			CUFF.486	CUFF.486.1	A1.22	432085	436158	0.5106363078	6.238639	gi|442625979|ref|NP_001260056.1|poor gastrulation, isoform F [Drosophila melanogaster] >gi|440213341|gb|AGB92592.1| poor gastrulation, isoform F [Drosophila melanogaster]	0	CUFF.473	CUFF.473.1	A1.22	701437	701956	82.0793479198	938.686574	gi|21392044|gb|AAM48376.1|LP06731p [Drosophila melanogaster]	2.8e-43	CUFF.493	CUFF.493.1	A1.22	123915	124637	0.2741920724	3.417294
CUFF.494	CUFF.494.1	A1.22	123660	124396	0.3682017904	4.810265			CUFF.487	CUFF.487.1	A1.22	436986	441406	0.8708513043	9.355650	gi|195401309|ref|XP_002059256.1|GJ16295 [Drosophila virilis] >gi|194156130|gb|EDW71314.1| GJ16295 [Drosophila virilis]	2.1e-11	CUFF.474	CUFF.474.1	A1.22	703998	705072	124.7432738244	996.649173	gi|195473137|ref|XP_002088852.1|GE10807 [Drosophila yakuba] >gi|194174953|gb|EDW88564.1| GE10807 [Drosophila yakuba]	2.2e-16	CUFF.494	CUFF.494.1	A1.22	125422	126331	0.3035294332	3.642821
CUFF.495	CUFF.495.1	A1.22	125779	129835	0.8248319045	8.729415			CUFF.488	CUFF.488.1	A1.22	441467	442043	1.1408425380	11.843756			CUFF.475	CUFF.475.1	A1.22	712356	713681	22.1486499403	243.532040			CUFF.495	CUFF.495.1	A1.22	126423	127500	0.4094946128	4.423110
CUFF.496	CUFF.496.1	A1.22	135461	144553	0.8211868237	9.067532	gi|118785484|ref|XP_314691.2|AGAP008588-PA [Anopheles gambiae str. PEST] >gi|51873085|gb|AAU12508.1| nicotinic acetylcholine receptor subunit alpha 5 [Anopheles gambiae] >gi|116127759|gb|EAA44351.2| AGAP008588-PA [Anopheles gambiae str. PEST]	0	CUFF.489	CUFF.489.1	A1.22	445399	448024	0.5495354343	6.829913	gi|157121007|ref|XP_001653728.1|multicopper oxidase [Aedes aegypti] >gi|108882974|gb|EAT47199.1| AAEL001632-PA [Aedes aegypti]	4.9e-131	CUFF.476	CUFF.476.1	A1.22	716070	717891	11.9379115906	120.240375			CUFF.496	CUFF.496.1	A1.22	127568	129709	0.7200019171	7.760573
CUFF.497	CUFF.497.1	A1.22	154240	154581	66.1364183361	642.273330			CUFF.490	CUFF.490.1	A1.22	458396	459662	0.3406264323	4.490651	gi|26190487|gb|AAN17505.1|laccase 1 [Anopheles gambiae]	5.9e-35	CUFF.477	CUFF.477.1	A1.22	718040	719171	0.3073612264	3.408206			CUFF.497	CUFF.497.1	A1.22	130716	131583	1.3545318165	13.993664
CUFF.498	CUFF.498.1	A1.22	166957	167717	17.1663662070	165.098715			CUFF.491	CUFF.491.1	A1.22	462972	466319	26.8465928081	328.440878	gi|157107162|ref|XP_001649651.1|protein phosphatase type 2c [Aedes aegypti] >gi|108879632|gb|EAT43857.1| AAEL004709-PA [Aedes aegypti]	4.5e-170	CUFF.478	CUFF.478.1	A1.22	719280	721138	0.3377973344	4.201906			CUFF.498	CUFF.498.1	A1.22	131754	133374	19.8341252126	241.039951	gi|195378676|ref|XP_002048109.1|GJ11525 [Drosophila virilis] >gi|194155267|gb|EDW70451.1| GJ11525 [Drosophila virilis]	1.3e-75
CUFF.499	CUFF.499.1	A1.22	132036	133330	76.1048945431	877.659392	gi|195378676|ref|XP_002048109.1|GJ11525 [Drosophila virilis] >gi|194155267|gb|EDW70451.1| GJ11525 [Drosophila virilis]	2.8e-90	CUFF.492	CUFF.492.1	A1.22	466508	470172	29.9163430223	365.996163	gi|386769320|ref|NP_001245939.1|Snx6, isoform B [Drosophila melanogaster] >gi|383291392|gb|AFH03613.1| Snx6, isoform B [Drosophila melanogaster]	0	CUFF.479	CUFF.479.1	A1.22	724181	725218	5.5332154970	50.182831			CUFF.498	CUFF.498.2	A1.22	132628	133374	38.1923606009	464.143723	gi|195378676|ref|XP_002048109.1|GJ11525 [Drosophila virilis] >gi|194155267|gb|EDW70451.1| GJ11525 [Drosophila virilis]	3.3e-79
CUFF.500	CUFF.500.1	A1.22	199089	209292	62.0589953659	688.426101	gi|158288127|ref|XP_309988.4|AGAP009319-PA [Anopheles gambiae str. PEST] >gi|157019234|gb|EAA05783.4| AGAP009319-PA [Anopheles gambiae str. PEST]	3.4e-178	CUFF.493	CUFF.493.1	A1.22	169219	177475	68.5690457200	805.621696	gi|332024991|gb|EGI65178.1|Sodium/potassium-transporting ATPase subunit beta-2 [Acromyrmex echinatior]	1.8e-115	CUFF.480	CUFF.480.1	A1.22	657400	665689	14.8094463747	168.659493	gi|195116197|ref|XP_002002642.1|GI11639 [Drosophila mojavensis] >gi|193913217|gb|EDW12084.1| GI11639 [Drosophila mojavensis]	5.3e-81	CUFF.499	CUFF.499.1	A1.22	135477	137048	0.2939470320	3.343673
CUFF.501	CUFF.501.1	A1.22	208576	214356	24.5986685307	272.875276	gi|157131977|ref|XP_001662389.1|apoptosis inhibitor [Aedes aegypti] >gi|108871329|gb|EAT35554.1| AAEL012286-PA [Aedes aegypti]	0	CUFF.494	CUFF.494.1	A1.22	199021	203251	2.0099813132	20.587749			CUFF.481	CUFF.481.1	A1.22	659511	662345	76.4923136733	871.143630	gi|221511025|ref|NP_001097189.2|CG42748, isoform E [Drosophila melanogaster] >gi|220902100|gb|ABV53700.2| CG42748, isoform E [Drosophila melanogaster]	8.1e-101	CUFF.500	CUFF.500.1	A1.22	139193	142089	0.4401128075	5.208157
CUFF.502	CUFF.502.1	A1.22	222373	224642	0.8187658228	8.299030	gi|162955844|gb|ABY25297.1|caudal [Lonchoptera lutea]	4e-19	CUFF.495	CUFF.495.1	A1.22	199021	201917	3.5989372946	36.863037			CUFF.482	CUFF.482.1	A1.22	673803	675967	60.6251683142	704.709170	gi|170041779|ref|XP_001848629.1|conserved hypothetical protein [Culex quinquefasciatus] >gi|167865375|gb|EDS28758.1| conserved hypothetical protein [Culex quinquefasciatus]	4.7e-30	CUFF.501	CUFF.501.1	A1.22	141668	142880	0.3832675744	4.535469	gi|157111146|ref|XP_001651408.1|nicotinic acetylcholine receptor subunit [Aedes aegypti] >gi|108878511|gb|EAT42736.1| AAEL005750-PA, partial [Aedes aegypti]	2.1e-76
CUFF.503	CUFF.503.1	A1.22	225479	226628	3.4037460325	32.616308			CUFF.496	CUFF.496.1	A1.22	515135	517217	6.4112458713	79.144822	gi|195437340|ref|XP_002066598.1|GK24579 [Drosophila willistoni] >gi|194162683|gb|EDW77584.1| GK24579 [Drosophila willistoni]	0	CUFF.483	CUFF.483.1	A1.22	681187	686831	6.0587557614	74.817563	gi|195030482|ref|XP_001988097.1|GH10754 [Drosophila grimshawi] >gi|193904097|gb|EDW02964.1| GH10754 [Drosophila grimshawi]	5.6e-56	CUFF.501	CUFF.501.2	A1.22	142266	143357	0.3389695922	4.011260	gi|157111146|ref|XP_001651408.1|nicotinic acetylcholine receptor subunit [Aedes aegypti] >gi|108878511|gb|EAT42736.1| AAEL005750-PA, partial [Aedes aegypti]	6.6e-93
CUFF.504	CUFF.504.1	A1.22	227051	228901	1.8947305318	19.310972	gi|162955844|gb|ABY25297.1|caudal [Lonchoptera lutea]	2.6e-37	CUFF.497	CUFF.497.1	A1.22	517426	524277	4.8740944205	62.100161	gi|157113643|ref|XP_001652034.1|serine/threonine protein kinase [Aedes aegypti] >gi|108877616|gb|EAT41841.1| AAEL006539-PA [Aedes aegypti]	0	CUFF.484	CUFF.484.1	A1.22	687736	689342	0.8470312832	8.982181			CUFF.502	CUFF.502.1	A1.22	154241	154579	29.6279565169	299.567224
CUFF.505	CUFF.505.1	A1.22	169219	177539	92.7162649979	1007.532475	gi|332024991|gb|EGI65178.1|Sodium/potassium-transporting ATPase subunit beta-2 [Acromyrmex echinatior]	1.8e-115	CUFF.498	CUFF.498.1	A1.22	524414	526675	2.3433417370	29.569999	gi|31223771|ref|XP_317351.1|AGAP008106-PA [Anopheles gambiae str. PEST] >gi|21300340|gb|EAA12485.1| AGAP008106-PA [Anopheles gambiae str. PEST]	3.2e-87	CUFF.485	CUFF.485.1	A1.22	727327	733927	16.5600506861	198.595029	gi|12644293|sp|P49866.2|HNF4_DROMERecName: Full=Transcription factor HNF-4 homolog; Short=dHNF4; AltName: Full=Nuclear receptor subfamily 2 group A member 4	0	CUFF.503	CUFF.503.1	A1.22	167030	167717	2.7314863919	25.216959
CUFF.506	CUFF.506.1	A1.22	245483	249145	3.5268042681	38.525911	gi|157118491|ref|XP_001659132.1|hypothetical protein AaeL_AAEL008320 [Aedes aegypti] >gi|108875684|gb|EAT39909.1| AAEL008320-PB [Aedes aegypti]	8.3e-144	CUFF.499	CUFF.499.1	A1.22	524798	526675	7.7945418006	98.357225	gi|31223771|ref|XP_317351.1|AGAP008106-PA [Anopheles gambiae str. PEST] >gi|21300340|gb|EAA12485.1| AGAP008106-PA [Anopheles gambiae str. PEST]	3.6e-121	CUFF.485	CUFF.485.2	A1.22	727327	733927	20.8340572467	249.850697	gi|12644293|sp|P49866.2|HNF4_DROMERecName: Full=Transcription factor HNF-4 homolog; Short=dHNF4; AltName: Full=Nuclear receptor subfamily 2 group A member 4	0	CUFF.504	CUFF.504.1	A1.22	169223	178299	7.4053364041	84.298691	gi|332024991|gb|EGI65178.1|Sodium/potassium-transporting ATPase subunit beta-2 [Acromyrmex echinatior]	2.2e-115
CUFF.507	CUFF.507.1	A1.22	246837	250133	1.1015389451	12.032931	gi|195434969|ref|XP_002065474.1|GK15463 [Drosophila willistoni] >gi|194161559|gb|EDW76460.1| GK15463 [Drosophila willistoni]	4.7e-10	CUFF.500	CUFF.500.1	A1.22	529050	538365	17.3711620582	219.629114	gi|157112840|ref|XP_001657640.1|cullin [Aedes aegypti] >gi|157115409|ref|XP_001652595.1| cullin [Aedes aegypti] >gi|108876917|gb|EAT41142.1| AAEL007187-PA [Aedes aegypti] >gi|108877919|gb|EAT42144.1| AAEL006291-PA [Aedes aegypti]	0	CUFF.486	CUFF.486.1	A1.22	732036	735108	20.1455925533	241.594341	gi|195473133|ref|XP_002088850.1|GE10817 [Drosophila yakuba] >gi|194174951|gb|EDW88562.1| GE10817 [Drosophila yakuba]	3.1e-108	CUFF.505	CUFF.505.1	A1.22	206160	206877	0.6869681389	7.351023	gi|312374800|gb|EFR22282.1|hypothetical protein AND_15492 [Anopheles darlingi]	8e-32
CUFF.508	CUFF.508.1	A1.22	250259	250924	0.5869131548	7.028593			CUFF.500	CUFF.500.2	A1.22	533992	538365	21.5095509578	271.952079	gi|157112840|ref|XP_001657640.1|cullin [Aedes aegypti] >gi|157115409|ref|XP_001652595.1| cullin [Aedes aegypti] >gi|108876917|gb|EAT41142.1| AAEL007187-PA [Aedes aegypti] >gi|108877919|gb|EAT42144.1| AAEL006291-PA [Aedes aegypti]	0	CUFF.487	CUFF.487.1	A1.22	756892	760974	28.4202378048	333.631598	gi|170037678|ref|XP_001846683.1|condensin, SMC5-subunit [Culex quinquefasciatus] >gi|167880967|gb|EDS44350.1| condensin, SMC5-subunit [Culex quinquefasciatus]	5.5e-116	CUFF.506	CUFF.506.1	A1.22	207013	210592	0.7060146562	8.703421	gi|158288127|ref|XP_309988.4|AGAP009319-PA [Anopheles gambiae str. PEST] >gi|157019234|gb|EAA05783.4| AGAP009319-PA [Anopheles gambiae str. PEST]	3.6e-148
CUFF.509	CUFF.509.1	A1.22	252689	253806	0.5150011143	5.208838			CUFF.501	CUFF.501.1	A1.22	542191	543787	6.3466344866	80.493175	gi|383864386|ref|XP_003707660.1|PREDICTED: uncharacterized protein LOC100876849 [Megachile rotundata]	7.3e-28	CUFF.488	CUFF.488.1	A1.22	741650	746646	20.2210788988	238.644590	gi|157121079|ref|XP_001653764.1|sodium-dependent phosphate transporter [Aedes aegypti] >gi|108883010|gb|EAT47235.1| AAEL001656-PA [Aedes aegypti]	6e-149	CUFF.507	CUFF.507.1	A1.22	209766	211116	3.4782118196	42.877782	gi|91082327|ref|XP_974606.1|PREDICTED: similar to prohibitin protein WPH [Tribolium castaneum] >gi|270007186|gb|EFA03634.1| hypothetical protein TcasGA2_TC013727 [Tribolium castaneum]	5.4e-159
CUFF.510	CUFF.510.1	A1.22	264792	266803	22.7813866537	232.686498	gi|170038399|ref|XP_001847038.1|conserved hypothetical protein [Culex quinquefasciatus] >gi|167882015|gb|EDS45398.1| conserved hypothetical protein [Culex quinquefasciatus]	6.1e-31	CUFF.502	CUFF.502.1	A1.22	544140	544695	147.3023905573	1723.027695	gi|170065601|ref|XP_001868007.1|conserved hypothetical protein [Culex quinquefasciatus] >gi|167862526|gb|EDS25909.1| conserved hypothetical protein [Culex quinquefasciatus]	4.5e-47	CUFF.489	CUFF.489.1	A1.22	745973	751490	11.5233529450	135.995999	gi|281360536|ref|NP_001097052.2|CG4238, isoform E [Drosophila melanogaster] >gi|442625302|ref|NP_001259894.1| CG4238, isoform G [Drosophila melanogaster] >gi|442625308|ref|NP_001259897.1| CG4238, isoform J [Drosophila melanogaster] >gi|272406860|gb|ABV53601.2| CG4238, isoform E [Drosophila melanogaster] >gi|440213158|gb|AGB92431.1| CG4238, isoform G [Drosophila melanogaster] >gi|440213161|gb|AGB9…	0	CUFF.508	CUFF.508.1	A1.22	211285	214356	3.5591698848	44.251477	gi|157131977|ref|XP_001662389.1|apoptosis inhibitor [Aedes aegypti] >gi|108871329|gb|EAT35554.1| AAEL012286-PA [Aedes aegypti]	0
CUFF.511	CUFF.511.1	A1.22	255356	258554	16.2419139334	191.390364	gi|25012337|gb|AAN71279.1|RE01752p [Drosophila melanogaster]	4.7e-150	CUFF.503	CUFF.503.1	A1.22	544932	552056	13.9268358669	169.121963	gi|307202843|gb|EFN82103.1|Nuclear receptor-binding protein [Harpegnathos saltator]	0	CUFF.490	CUFF.490.1	A1.22	776368	776997	12.3515770367	122.908473			CUFF.509	CUFF.509.1	A1.22	222375	224589	0.7248835517	8.030511	gi|162955844|gb|ABY25297.1|caudal [Lonchoptera lutea]	3e-19
CUFF.512	CUFF.512.1	A1.22	260747	263742	18.4467649559	211.709944	gi|195378452|ref|XP_002047998.1|GJ11597 [Drosophila virilis] >gi|194155156|gb|EDW70340.1| GJ11597 [Drosophila virilis]	0	CUFF.504	CUFF.504.1	A1.22	546715	552056	7.2989535874	88.635593	gi|307202843|gb|EFN82103.1|Nuclear receptor-binding protein [Harpegnathos saltator]	0	CUFF.491	CUFF.491.1	A1.22	764876	768706	89.3831612195	1004.170282	gi|312377383|gb|EFR24222.1|hypothetical protein AND_11328 [Anopheles darlingi]	1e-130	CUFF.510	CUFF.510.1	A1.22	225480	226603	1.0274630183	9.916651
CUFF.513	CUFF.513.1	A1.22	278323	279663	1.8360130544	14.586116	gi|170038395|ref|XP_001847036.1|conserved hypothetical protein [Culex quinquefasciatus] >gi|167882013|gb|EDS45396.1| conserved hypothetical protein [Culex quinquefasciatus]	1.8e-37	CUFF.506	CUFF.506.1	A1.22	576433	577373	21.1010857796	223.929986			CUFF.492	CUFF.492.1	A1.23	11884	12325	0.9564937763	8.934551			CUFF.511	CUFF.511.1	A1.22	227060	228403	1.3594973459	15.122707	gi|162955844|gb|ABY25297.1|caudal [Lonchoptera lutea]	3.9e-37
CUFF.514	CUFF.514.1	A1.22	286453	286587	217.7569209614	1422.410942			CUFF.507	CUFF.507.1	A1.22	577430	578087	26.7297305049	300.852577			CUFF.493	CUFF.493.1	A1.22	777921	778793	14.1976888383	148.254811	gi|312375689|gb|EFR23010.1|hypothetical protein AND_13841 [Anopheles darlingi]	4.5e-10	CUFF.512	CUFF.512.1	A1.22	246286	248623	7.1336374942	89.407698	gi|20151923|gb|AAM11321.1|SD07712p [Drosophila melanogaster]	7e-13
CUFF.515	CUFF.515.1	A1.22	298032	298501	2.7425941949	28.883225			CUFF.508	CUFF.508.1	A1.22	578308	579944	17.8893291800	217.949298	gi|260809680|ref|XP_002599633.1|hypothetical protein BRAFLDRAFT_242615 [Branchiostoma floridae] >gi|229284913|gb|EEN55645.1| hypothetical protein BRAFLDRAFT_242615 [Branchiostoma floridae]	6.7e-22	CUFF.494	CUFF.494.1	A1.22	795200	802029	5.8059289335	68.721607	gi|157138363|ref|XP_001664222.1|hypothetical protein AaeL_AAEL014003 [Aedes aegypti] >gi|108869497|gb|EAT33722.1| AAEL014003-PA, partial [Aedes aegypti]	0	CUFF.513	CUFF.513.1	A1.22	255258	258827	7.2096854521	87.886651	gi|25012337|gb|AAN71279.1|RE01752p [Drosophila melanogaster]	4.3e-165
CUFF.516	CUFF.516.1	A1.22	341829	342167	2.6847902260	30.527945			CUFF.509	CUFF.509.1	A1.22	580124	582470	11.7407203637	147.853691	gi|425626950|gb|AFX89033.1|loquacious [Mayetiola destructor]	0	CUFF.494	CUFF.494.2	A1.22	795200	806128	13.9082084285	164.623861	gi|157138363|ref|XP_001664222.1|hypothetical protein AaeL_AAEL014003 [Aedes aegypti] >gi|108869497|gb|EAT33722.1| AAEL014003-PA, partial [Aedes aegypti]	0	CUFF.514	CUFF.514.1	A1.22	261625	263743	6.9668100759	84.487113	gi|195378452|ref|XP_002047998.1|GJ11597 [Drosophila virilis] >gi|194155156|gb|EDW70340.1| GJ11597 [Drosophila virilis]	0
CUFF.517	CUFF.517.1	A1.22	342259	343189	0.3022154942	3.019217			CUFF.510	CUFF.510.1	A1.22	592669	593446	0.3144144245	3.752081	gi|193587289|ref|XP_001947225.1|PREDICTED: hypothetical protein LOC100168737 [Acyrthosiphon pisum]	1.1e-15	CUFF.495	CUFF.495.1	A1.23	24730	26200	1.4227001746	10.877131			CUFF.515	CUFF.515.1	A1.22	264791	266558	6.1723588335	65.789845	gi|170038399|ref|XP_001847038.1|conserved hypothetical protein [Culex quinquefasciatus] >gi|167882015|gb|EDS45398.1| conserved hypothetical protein [Culex quinquefasciatus]	2.9e-31
CUFF.518	CUFF.518.1	A1.22	349574	350692	0.3191682577	3.458940			CUFF.511	CUFF.511.1	A1.22	596639	609013	15.5916915062	179.716473	gi|157121081|ref|XP_001653765.1|hypothetical protein AaeL_AAEL001647 [Aedes aegypti] >gi|108883011|gb|EAT47236.1| AAEL001647-PA, partial [Aedes aegypti]	0	CUFF.496	CUFF.496.1	A1.23	26392	32788	1.5079962607	17.458080	gi|157127438|ref|XP_001654980.1|hypothetical protein AaeL_AAEL002209 [Aedes aegypti] >gi|108882415|gb|EAT46640.1| AAEL002209-PA [Aedes aegypti]	2.9e-154	CUFF.516	CUFF.516.1	A1.22	298032	298491	1.0952039645	12.512206
CUFF.519	CUFF.519.1	A1.22	350261	352655	0.2824189406	3.060674			CUFF.511	CUFF.511.2	A1.22	596639	608907	6.4500020871	74.345469	gi|157121081|ref|XP_001653765.1|hypothetical protein AaeL_AAEL001647 [Aedes aegypti] >gi|108883011|gb|EAT47236.1| AAEL001647-PA, partial [Aedes aegypti]	0	CUFF.497	CUFF.497.1	A1.23	33807	39474	32.9446472859	405.481647	gi|170034571|ref|XP_001845147.1|t-diRNAhydrouridine synthase [Culex quinquefasciatus] >gi|167875928|gb|EDS39311.1| t-diRNAhydrouridine synthase [Culex quinquefasciatus]	0	CUFF.517	CUFF.517.1	A1.21	127670	129859	246.3996959465	2680.832785	gi|195030644|ref|XP_001988178.1|GH10707 [Drosophila grimshawi] >gi|193904178|gb|EDW03045.1| GH10707 [Drosophila grimshawi]	2.7e-68
CUFF.520	CUFF.520.1	A1.22	352715	354819	0.4692541665	5.195283	gi|217070408|gb|ACJ83564.1|unknown [Medicago truncatula]	9.4e-05	CUFF.511	CUFF.511.3	A1.22	596639	609328	8.1113009869	93.494308	gi|157121081|ref|XP_001653765.1|hypothetical protein AaeL_AAEL001647 [Aedes aegypti] >gi|108883011|gb|EAT47236.1| AAEL001647-PA, partial [Aedes aegypti]	0	CUFF.498	CUFF.498.1	A1.23	14665	19468	41.3110208208	523.946190	gi|157138295|ref|XP_001664217.1|hypothetical protein AaeL_AAEL013974 [Aedes aegypti] >gi|108869532|gb|EAT33757.1| AAEL013974-PA [Aedes aegypti]	5.9e-50	CUFF.518	CUFF.518.1	A1.21	126162	126431	5.3242869373	55.297773
CUFF.521	CUFF.521.1	A1.22	354899	357245	0.3559387479	4.231553			CUFF.512	CUFF.512.1	A1.22	612913	618418	18.2622164960	214.783024	gi|157116630|ref|XP_001658584.1|hypothetical protein AaeL_AAEL007694 [Aedes aegypti] >gi|108876367|gb|EAT40592.1| AAEL007694-PA [Aedes aegypti]	0	CUFF.499	CUFF.499.1	A1.23	19165	24550	12.4060494050	157.345478	gi|157109350|ref|XP_001650631.1|hypothetical protein AaeL_AAEL005285 [Aedes aegypti] >gi|108879037|gb|EAT43262.1| AAEL005285-PA, partial [Aedes aegypti]	0	CUFF.519	CUFF.519.1	A1.21	153872	154185	3.4291097654	36.462525	gi|478263427|gb|ENN81790.1|hypothetical protein YQE_01821, partial [Dendroctonus ponderosae]	2.3e-46
CUFF.522	CUFF.522.1	A1.22	370067	371385	8.9739214951	99.241811	gi|157117031|ref|XP_001652942.1|hypothetical protein AaeL_AAEL007819 [Aedes aegypti] >gi|108876226|gb|EAT40451.1| AAEL007819-PA [Aedes aegypti]	1.8e-28	CUFF.513	CUFF.513.1	A1.22	612913	618779	4.3809048590	51.524085	gi|157116630|ref|XP_001658584.1|hypothetical protein AaeL_AAEL007694 [Aedes aegypti] >gi|108876367|gb|EAT40592.1| AAEL007694-PA [Aedes aegypti]	0	CUFF.500	CUFF.500.1	A1.23	79266	81260	0.1938890952	2.347265	gi|195583115|ref|XP_002081369.1|GD25747 [Drosophila simulans] >gi|194193378|gb|EDX06954.1| GD25747 [Drosophila simulans]	2.7e-08	CUFF.520	CUFF.520.1	A1.22	341829	342408	2.6714293398	27.310839
CUFF.523	CUFF.523.1	A1.22	375101	378840	9.6836401432	95.067865	gi|170038371|ref|XP_001847024.1|conserved hypothetical protein [Culex quinquefasciatus] >gi|167882001|gb|EDS45384.1| conserved hypothetical protein [Culex quinquefasciatus]	1.1e-44	CUFF.514	CUFF.514.1	A1.22	622545	623461	5.4742575862	68.795195	gi|357612491|gb|EHJ68026.1|TATA-box-binding protein [Danaus plexippus]	1.2e-111	CUFF.500	CUFF.500.2	A1.23	79266	81260	0.5060173121	6.125959	gi|195583115|ref|XP_002081369.1|GD25747 [Drosophila simulans] >gi|194193378|gb|EDX06954.1| GD25747 [Drosophila simulans]	2.5e-08	CUFF.521	CUFF.521.1	A1.22	342259	344065	0.2674061346	2.733775
CUFF.524	CUFF.524.1	A1.22	379056	380635	0.2766332329	2.746636			CUFF.515	CUFF.515.1	A1.22	623581	624146	45.5971570610	535.021025	gi|312379603|gb|EFR25824.1|hypothetical protein AND_08494 [Anopheles darlingi]	5e-75	CUFF.501	CUFF.501.1	A1.23	81837	82794	0.2528079377	3.212099	gi|386767888|ref|NP_001246302.1|CG43058 [Drosophila melanogaster] >gi|383302457|gb|AFH08056.1| CG43058 [Drosophila melanogaster]	7.8e-07	CUFF.522	CUFF.522.1	A1.22	344851	346288	0.4070849428	4.670893	gi|71419431|ref|XP_811167.1|hypothetical protein [Trypanosoma cruzi strain CL Brener] >gi|70875800|gb|EAN89316.1| hypothetical protein, conserved [Trypanosoma cruzi]	0.00028
CUFF.525	CUFF.525.1	A1.22	382996	391525	25.8351849884	290.202903	gi|157117029|ref|XP_001652941.1|hypothetical protein AaeL_AAEL007817 [Aedes aegypti] >gi|108876225|gb|EAT40450.1| AAEL007817-PA [Aedes aegypti]	1.6e-119	CUFF.516	CUFF.516.1	A1.22	625804	626745	0.8488907496	9.439580	gi|170034259|ref|XP_001844992.1|conserved hypothetical protein [Culex quinquefasciatus] >gi|167875504|gb|EDS38887.1| conserved hypothetical protein [Culex quinquefasciatus]	5.3e-52	CUFF.502	CUFF.502.1	A1.23	40995	41809	2.8769815794	31.194200			CUFF.523	CUFF.523.1	A1.22	349452	351155	0.4071080413	4.573906	gi|358339569|dbj|GAA47606.1|hypothetical protein CLF_100574 [Clonorchis sinensis]	0.00025
CUFF.526	CUFF.526.1	A1.22	383781	385425	0.5812833031	6.144242			CUFF.517	CUFF.517.1	A1.22	650995	651283	4.3367181711	33.639091			CUFF.503	CUFF.503.1	A1.23	44681	45716	1.3101055206	13.619284			CUFF.524	CUFF.524.1	A1.22	351334	353927	0.3553827439	4.112814
CUFF.527	CUFF.527.1	A1.22	401633	403031	2.4971395780	26.732861			CUFF.518	CUFF.518.1	A1.22	651429	651991	0.4200769982	4.577997			CUFF.504	CUFF.504.1	A1.23	48484	50268	0.2991152596	3.706239			CUFF.525	CUFF.525.1	A1.22	354010	354766	0.4636196020	4.993468
CUFF.528	CUFF.528.1	A1.22	404153	407115	0.3143517902	3.294957			CUFF.519	CUFF.519.1	A1.22	657448	666291	15.9272149299	183.954384	gi|221511025|ref|NP_001097189.2|CG42748, isoform E [Drosophila melanogaster] >gi|220902100|gb|ABV53700.2| CG42748, isoform E [Drosophila melanogaster]	2.6e-96	CUFF.505	CUFF.505.1	A1.23	50408	52302	0.1610868762	1.821482			CUFF.526	CUFF.526.1	A1.22	354871	357357	0.3719826535	4.540032
CUFF.529	CUFF.529.1	A1.22	404153	405541	0.4604962603	4.826806			CUFF.520	CUFF.520.1	A1.22	656385	656849	1.3488762369	14.267692			CUFF.506	CUFF.506.1	A1.23	52435	74969	9.2291437393	110.016429	gi|386768879|ref|NP_001245820.1|kismet, isoform F [Drosophila melanogaster] >gi|383291256|gb|AFH03497.1| kismet, isoform F [Drosophila melanogaster]	0	CUFF.527	CUFF.527.1	A1.22	365806	366964	0.2250249437	2.596775
CUFF.530	CUFF.530.1	A1.22	430300	442062	1.7733863629	18.770281	gi|442625979|ref|NP_001260056.1|poor gastrulation, isoform F [Drosophila melanogaster] >gi|440213341|gb|AGB92592.1| poor gastrulation, isoform F [Drosophila melanogaster]	0	CUFF.521	CUFF.521.1	A1.22	666735	668061	0.2747931239	2.994694			CUFF.506	CUFF.506.2	A1.23	63202	74969	15.5501674579	185.366480	gi|195436658|ref|XP_002066274.1|GK18181 [Drosophila willistoni] >gi|194162359|gb|EDW77260.1| GK18181 [Drosophila willistoni]	0	CUFF.528	CUFF.528.1	A1.22	367140	368162	0.1921642986	2.298204
CUFF.531	CUFF.531.1	A1.22	304443	304926	0.6347049346	4.790886			CUFF.522	CUFF.522.1	A1.22	672412	673688	0.2090563045	2.579834			CUFF.507	CUFF.507.1	A1.23	74877	79043	19.8195367118	236.259691	gi|312385188|gb|EFR29745.1|hypothetical protein AND_01060 [Anopheles darlingi]	1.8e-10	CUFF.529	CUFF.529.1	A1.22	368898	371697	19.2944503271	227.972111	gi|157117031|ref|XP_001652942.1|hypothetical protein AaeL_AAEL007819 [Aedes aegypti] >gi|108876226|gb|EAT40451.1| AAEL007819-PA [Aedes aegypti]	8.8e-28
CUFF.532	CUFF.532.1	A1.22	304443	305160	1.9589397170	14.786487			CUFF.523	CUFF.523.1	A1.22	673803	677652	11.7029684980	137.988355	gi|170041779|ref|XP_001848629.1|conserved hypothetical protein [Culex quinquefasciatus] >gi|167865375|gb|EDS28758.1| conserved hypothetical protein [Culex quinquefasciatus]	6.9e-30	CUFF.508	CUFF.508.1	A1.23	109534	110487	44.3331215669	558.921256	gi|157127424|ref|XP_001654973.1|calcium and integrin-binding protein 1 [Aedes aegypti] >gi|108882408|gb|EAT46633.1| AAEL002221-PA [Aedes aegypti]	2.3e-105	CUFF.530	CUFF.530.1	A1.22	374082	378634	11.3756393438	120.824115	gi|170038371|ref|XP_001847024.1|conserved hypothetical protein [Culex quinquefasciatus] >gi|167882001|gb|EDS45384.1| conserved hypothetical protein [Culex quinquefasciatus]	6.3e-45
CUFF.533	CUFF.533.1	A1.22	306898	308917	0.1679069023	1.754857			CUFF.524	CUFF.524.1	A1.22	680934	686914	0.4418081799	5.566994	gi|195030482|ref|XP_001988097.1|GH10754 [Drosophila grimshawi] >gi|193904097|gb|EDW02964.1| GH10754 [Drosophila grimshawi]	2.5e-74	CUFF.509	CUFF.509.1	A1.23	83807	86383	57.2417813754	683.291329	gi|157125656|ref|XP_001654413.1|short-chain dehydrogenase [Aedes aegypti] >gi|108873529|gb|EAT37754.1| AAEL010290-PA [Aedes aegypti]	3.7e-98	CUFF.530	CUFF.530.2	A1.22	375105	376516	20.2346203844	214.918039	gi|170038371|ref|XP_001847024.1|conserved hypothetical protein [Culex quinquefasciatus] >gi|167882001|gb|EDS45384.1| conserved hypothetical protein [Culex quinquefasciatus]	2.6e-45
CUFF.534	CUFF.534.1	A1.22	309463	311537	10.6139584591	118.126552	gi|158299490|ref|XP_001689193.1|AGAP008865-PA [Anopheles gambiae str. PEST] >gi|157013543|gb|EDO63371.1| AGAP008865-PA [Anopheles gambiae str. PEST]	1.4e-19	CUFF.525	CUFF.525.1	A1.22	700881	702091	32.9628850649	388.352808	gi|195115906|ref|XP_002002497.1|GI12397 [Drosophila mojavensis] >gi|193913072|gb|EDW11939.1| GI12397 [Drosophila mojavensis]	8.6e-41	CUFF.510	CUFF.510.1	A1.23	89731	97737	64.7635159818	754.864372	gi|170035231|ref|XP_001845474.1|short-chain dehydrogenase [Culex quinquefasciatus] >gi|167877124|gb|EDS40507.1| short-chain dehydrogenase [Culex quinquefasciatus]	1.1e-34	CUFF.531	CUFF.531.1	A1.22	383011	391479	47.7724564309	570.869000	gi|157117029|ref|XP_001652941.1|hypothetical protein AaeL_AAEL007817 [Aedes aegypti] >gi|108876225|gb|EAT40450.1| AAEL007817-PA [Aedes aegypti]	1.4e-119
CUFF.535	CUFF.535.1	A1.22	309463	311897	5.5236553830	61.474743	gi|158299490|ref|XP_001689193.1|AGAP008865-PA [Anopheles gambiae str. PEST] >gi|157013543|gb|EDO63371.1| AGAP008865-PA [Anopheles gambiae str. PEST]	2.1e-27	CUFF.526	CUFF.526.1	A1.22	703999	704300	75.6692732164	635.553153	gi|195473137|ref|XP_002088852.1|GE10807 [Drosophila yakuba] >gi|194174953|gb|EDW88564.1| GE10807 [Drosophila yakuba]	2e-16	CUFF.511	CUFF.511.1	A1.23	106734	109342	37.6364224649	487.506555	gi|157113369|ref|XP_001657799.1|ubiquitin-conjugating enzyme morgue [Aedes aegypti] >gi|108877789|gb|EAT42014.1| AAEL006413-PA [Aedes aegypti]	4e-131	CUFF.533	CUFF.533.1	A1.22	404615	405133	0.4922546347	4.957606
CUFF.536	CUFF.536.1	A1.22	314817	317427	5.8822897901	62.816324	gi|312376491|gb|EFR23557.1|hypothetical protein AND_12671 [Anopheles darlingi]	2.9e-42	CUFF.527	CUFF.527.1	A1.22	712356	713275	3.9638461657	44.498248			CUFF.512	CUFF.512.1	A1.23	230593	230727	266.9288223095	1849.916810			CUFF.534	CUFF.534.1	A1.22	432204	434871	0.3050421333	3.611012	gi|195118580|ref|XP_002003814.1|GI18108 [Drosophila mojavensis] >gi|193914389|gb|EDW13256.1| GI18108 [Drosophila mojavensis]	0
CUFF.537	CUFF.537.1	A1.22	325689	327635	7.8534129866	85.517898	gi|66805309|ref|XP_636387.1|myb domain-containing protein [Dictyostelium discoideum AX4] >gi|74996653|sp|Q54HX6.1|MYBI_DICDI RecName: Full=Myb-like protein I >gi|60464759|gb|EAL62883.1| myb domain-containing protein [Dictyostelium discoideum AX4]	7.1e-17	CUFF.528	CUFF.528.1	A1.22	712356	715355	1.7474374115	19.616781			CUFF.513	CUFF.513.1	A1.23	263293	269294	2.6736616619	33.737634	gi|157109799|ref|XP_001650829.1|hypothetical protein AaeL_AAEL005397 [Aedes aegypti] >gi|108878931|gb|EAT43156.1| AAEL005397-PA [Aedes aegypti]	0	CUFF.535	CUFF.535.1	A1.22	438820	439753	0.5090019638	5.422019	gi|170035253|ref|XP_001845485.1|conserved hypothetical protein [Culex quinquefasciatus] >gi|167877135|gb|EDS40518.1| conserved hypothetical protein [Culex quinquefasciatus]	4.9e-11
CUFF.538	CUFF.538.1	A1.22	335726	340249	33.7460966980	385.021221	gi|158299486|ref|XP_319605.4|AGAP008863-PA [Anopheles gambiae str. PEST] >gi|157013541|gb|EAA14900.5| AGAP008863-PA [Anopheles gambiae str. PEST]	0	CUFF.529	CUFF.529.1	A1.22	715461	725334	1.6945820760	19.561384			CUFF.514	CUFF.514.1	A1.23	272922	274191	0.8039238600	8.914390	gi|195550792|ref|XP_002076104.1|GD11997 [Drosophila simulans] >gi|194201753|gb|EDX15329.1| GD11997 [Drosophila simulans]	5.9e-08	CUFF.536	CUFF.536.1	A1.22	440405	441363	0.2272239062	2.491043
CUFF.538	CUFF.538.2	A1.22	335726	340249	45.0351667186	513.822236	gi|158299486|ref|XP_319605.4|AGAP008863-PA [Anopheles gambiae str. PEST] >gi|157013541|gb|EAA14900.5| AGAP008863-PA [Anopheles gambiae str. PEST]	0	CUFF.530	CUFF.530.1	A1.22	727195	728690	0.7828000962	7.743372			CUFF.515	CUFF.515.1	A1.23	275160	281243	33.1218128832	384.705176	gi|357608829|gb|EHJ66175.1|hypothetical protein KGM_13699 [Danaus plexippus]	4.4e-71	CUFF.537	CUFF.537.1	A1.22	441468	442045	0.4161767492	4.322391
CUFF.539	CUFF.539.1	A1.22	337564	341443	13.4764013615	153.757057	gi|195117254|ref|XP_002003164.1|GI17764 [Drosophila mojavensis] >gi|193913739|gb|EDW12606.1| GI17764 [Drosophila mojavensis]	3.8e-86	CUFF.531	CUFF.531.1	A1.22	728802	735108	6.3690765105	76.254344	gi|12644293|sp|P49866.2|HNF4_DROMERecName: Full=Transcription factor HNF-4 homolog; Short=dHNF4; AltName: Full=Nuclear receptor subfamily 2 group A member 4	1.4e-127	CUFF.515	CUFF.515.2	A1.23	276105	281243	43.2523642174	502.370099	gi|357608829|gb|EHJ66175.1|hypothetical protein KGM_13699 [Danaus plexippus]	3.3e-72	CUFF.538	CUFF.538.1	A1.22	445401	448186	0.7472030528	9.173373	gi|193579938|ref|XP_001950788.1|PREDICTED: laccase-5-like [Acyrthosiphon pisum]	1e-97
CUFF.540	CUFF.540.1	A1.22	445381	448025	1.6304153900	19.498587	gi|157121007|ref|XP_001653728.1|multicopper oxidase [Aedes aegypti] >gi|108882974|gb|EAT47199.1| AAEL001632-PA [Aedes aegypti]	8.4e-66	CUFF.532	CUFF.532.1	A1.22	737974	738439	1.8350220784	17.612671			CUFF.516	CUFF.516.1	A1.23	303663	304208	0.4088638520	4.250370			CUFF.539	CUFF.539.1	A1.22	458115	462289	0.6222334637	7.506254	gi|157121009|ref|XP_001653729.1|multicopper oxidase [Aedes aegypti] >gi|108882975|gb|EAT47200.1| AAEL001640-PA [Aedes aegypti]	3.5e-52
CUFF.541	CUFF.541.1	A1.22	458230	460697	0.2565370869	2.885974	gi|157121009|ref|XP_001653729.1|multicopper oxidase [Aedes aegypti] >gi|108882975|gb|EAT47200.1| AAEL001640-PA [Aedes aegypti]	1.8e-81	CUFF.533	CUFF.533.1	A1.22	739550	740138	0.5949747068	4.195550	gi|66819733|ref|XP_643525.1|hypothetical protein DDB_G0275875 [Dictyostelium discoideum AX4] >gi|60471732|gb|EAL69688.1| hypothetical protein DDB_G0275875 [Dictyostelium discoideum AX4]	0.00035	CUFF.517	CUFF.517.1	A1.23	310147	312384	18.7726322042	197.696568			CUFF.540	CUFF.540.1	A1.22	462710	470141	20.4090194182	244.796949	gi|157138030|ref|XP_001657203.1|sorting nexin [Aedes aegypti] >gi|108880687|gb|EAT44912.1| AAEL003758-PA [Aedes aegypti]	0
CUFF.542	CUFF.542.1	A1.22	462990	470693	15.5652425381	176.051098	gi|157138030|ref|XP_001657203.1|sorting nexin [Aedes aegypti] >gi|108880687|gb|EAT44912.1| AAEL003758-PA [Aedes aegypti]	0	CUFF.534	CUFF.534.1	A1.22	476699	477368	2.5495888855	27.177244			CUFF.518	CUFF.518.1	A1.23	314094	314991	0.2865743656	3.404688			CUFF.541	CUFF.541.1	A1.22	304384	305849	0.5324563266	4.896411
CUFF.542	CUFF.542.2	A1.22	462990	470159	17.2288381453	194.867241	gi|386769320|ref|NP_001245939.1|Snx6, isoform B [Drosophila melanogaster] >gi|383291392|gb|AFH03613.1| Snx6, isoform B [Drosophila melanogaster]	0	CUFF.535	CUFF.535.1	A1.22	486087	488455	188.1805533781	2030.742469	gi|403182909|gb|EJY57711.1|AAEL017212-PA [Aedes aegypti]	2.2e-15	CUFF.519	CUFF.519.1	A1.23	316000	316584	0.3681767792	4.082565			CUFF.542	CUFF.542.1	A1.22	304384	305849	0.2465884137	2.267601
CUFF.543	CUFF.543.1	A1.22	501195	502828	0.8200238911	9.182540	gi|312285588|gb|ADQ64484.1|hypothetical protein [Bactrocera oleae]	2.7e-84	CUFF.535	CUFF.535.2	A1.22	486087	488445	123.2066374232	1329.579208	gi|403182909|gb|EJY57711.1|AAEL017212-PA [Aedes aegypti]	2.3e-15	CUFF.520	CUFF.520.1	A1.23	320871	323576	0.3043281483	3.263148			CUFF.543	CUFF.543.1	A1.22	306931	311894	8.3906467324	99.451888	gi|158299490|ref|XP_001689193.1|AGAP008865-PA [Anopheles gambiae str. PEST] >gi|157013543|gb|EDO63371.1| AGAP008865-PA [Anopheles gambiae str. PEST]	4.6e-27
CUFF.544	CUFF.544.1	A1.22	507653	509188	14.9550078827	139.056457	gi|157132766|ref|XP_001662634.1|transcription factor TFIIH-subunit, putative [Aedes aegypti] >gi|108871079|gb|EAT35304.1| AAEL012523-PA [Aedes aegypti]	2.2e-158	CUFF.536	CUFF.536.1	A1.22	491622	493388	0.2250479042	2.602611			CUFF.521	CUFF.521.1	A1.23	324862	327153	0.7012123028	6.860702	gi|470238106|ref|XP_004351011.1|myb domain-containing protein [Dictyostelium fasciculatum] >gi|328865916|gb|EGG14302.1| myb domain-containing protein [Dictyostelium fasciculatum]	1.5e-05	CUFF.544	CUFF.544.1	A1.22	310542	311489	81.2755978672	963.335955	gi|157212|gb|AAA28455.1|cGMP-dependent protein kinase [Drosophila melanogaster]	1.1e-10
CUFF.545	CUFF.545.1	A1.22	515134	524288	1.7985387630	21.074469	gi|157113643|ref|XP_001652034.1|serine/threonine protein kinase [Aedes aegypti] >gi|108877616|gb|EAT41841.1| AAEL006539-PA [Aedes aegypti]	0	CUFF.537	CUFF.537.1	A1.22	493585	494617	0.1854086901	2.258299			CUFF.522	CUFF.522.1	A1.23	327968	328957	0.3259164178	3.137115			CUFF.545	CUFF.545.1	A1.22	314915	317427	17.2356216307	194.393229	gi|312376491|gb|EFR23557.1|hypothetical protein AND_12671 [Anopheles darlingi]	1.3e-42
CUFF.546	CUFF.546.1	A1.22	515134	524288	5.2821065412	61.893350	gi|157113643|ref|XP_001652034.1|serine/threonine protein kinase [Aedes aegypti] >gi|108877616|gb|EAT41841.1| AAEL006539-PA [Aedes aegypti]	0	CUFF.538	CUFF.538.1	A1.22	494723	496136	63.8957008908	650.966906			CUFF.523	CUFF.523.1	A1.23	329787	330478	0.4049008424	4.209172			CUFF.546	CUFF.546.1	A1.22	319083	319899	0.2326700772	2.899800
CUFF.547	CUFF.547.1	A1.22	476685	477337	4.3259906889	38.334256			CUFF.539	CUFF.539.1	A1.22	501194	502798	0.4414842837	5.448082	gi|312285588|gb|ADQ64484.1|hypothetical protein [Bactrocera oleae]	3.3e-80	CUFF.524	CUFF.524.1	A1.23	330759	332092	0.1644125837	1.752986			CUFF.547	CUFF.547.1	A1.22	325693	327587	9.2246477600	108.904723	gi|66805309|ref|XP_636387.1|myb domain-containing protein [Dictyostelium discoideum AX4] >gi|74996653|sp|Q54HX6.1|MYBI_DICDI RecName: Full=Myb-like protein I >gi|60464759|gb|EAL62883.1| myb domain-containing protein [Dictyostelium discoideum AX4]	6.6e-17
CUFF.548	CUFF.548.1	A1.22	524391	531479	8.2929068228	96.934987	gi|195437726|ref|XP_002066791.1|GK24670 [Drosophila willistoni] >gi|194162876|gb|EDW77777.1| GK24670 [Drosophila willistoni]	7e-140	CUFF.540	CUFF.540.1	A1.22	758406	760770	16.5552962969	200.529599	gi|170037678|ref|XP_001846683.1|condensin, SMC5-subunit [Culex quinquefasciatus] >gi|167880967|gb|EDS44350.1| condensin, SMC5-subunit [Culex quinquefasciatus]	8e-85	CUFF.525	CUFF.525.1	A1.23	333295	335923	64.7336467996	581.939367			CUFF.548	CUFF.548.1	A1.22	328395	329613	0.1835804089	2.346655
CUFF.548	CUFF.548.2	A1.22	524391	531479	5.0741627227	59.311398	gi|195437726|ref|XP_002066791.1|GK24670 [Drosophila willistoni] >gi|194162876|gb|EDW77777.1| GK24670 [Drosophila willistoni]	6.3e-140	CUFF.541	CUFF.541.1	A1.22	755157	760970	9.4442900665	114.396001	gi|170037678|ref|XP_001846683.1|condensin, SMC5-subunit [Culex quinquefasciatus] >gi|167880967|gb|EDS44350.1| condensin, SMC5-subunit [Culex quinquefasciatus]	3e-113	CUFF.526	CUFF.526.1	A1.23	341617	342484	0.3371379240	3.476245			CUFF.549	CUFF.549.1	A1.22	332620	335073	0.2110991618	2.214611
CUFF.549	CUFF.549.1	A1.22	532530	537658	26.7946801578	318.182917	gi|157112840|ref|XP_001657640.1|cullin [Aedes aegypti] >gi|157115409|ref|XP_001652595.1| cullin [Aedes aegypti] >gi|108876917|gb|EAT41142.1| AAEL007187-PA [Aedes aegypti] >gi|108877919|gb|EAT42144.1| AAEL006291-PA [Aedes aegypti]	0	CUFF.542	CUFF.542.1	A1.22	741133	745199	101.2580151412	1237.126111	gi|157121079|ref|XP_001653764.1|sodium-dependent phosphate transporter [Aedes aegypti] >gi|108883010|gb|EAT47235.1| AAEL001656-PA [Aedes aegypti]	0	CUFF.527	CUFF.527.1	A1.23	343221	344297	0.4118750453	4.246862			CUFF.550	CUFF.550.1	A1.22	335220	340360	130.4111008527	1588.818674	gi|158299486|ref|XP_319605.4|AGAP008863-PA [Anopheles gambiae str. PEST] >gi|157013541|gb|EAA14900.5| AGAP008863-PA [Anopheles gambiae str. PEST]	0
CUFF.549	CUFF.549.2	A1.22	536867	537658	49.2284585024	584.580761	gi|157112840|ref|XP_001657640.1|cullin [Aedes aegypti] >gi|157115409|ref|XP_001652595.1| cullin [Aedes aegypti] >gi|108876917|gb|EAT41142.1| AAEL007187-PA [Aedes aegypti] >gi|108877919|gb|EAT42144.1| AAEL006291-PA [Aedes aegypti]	5.5e-94	CUFF.542	CUFF.542.2	A1.22	743764	745199	174.9596252572	2137.580125	gi|157121079|ref|XP_001653764.1|sodium-dependent phosphate transporter [Aedes aegypti] >gi|108883010|gb|EAT47235.1| AAEL001656-PA [Aedes aegypti]	8.7e-169	CUFF.528	CUFF.528.1	A1.23	350984	351918	0.2333850386	2.156594			CUFF.551	CUFF.551.1	A1.22	337567	341651	22.4757110975	273.825075	gi|195117254|ref|XP_002003164.1|GI17764 [Drosophila mojavensis] >gi|193913739|gb|EDW12606.1| GI17764 [Drosophila mojavensis]	4.1e-86
CUFF.550	CUFF.550.1	A1.22	486077	488455	136.6120793612	1386.198281	gi|403182909|gb|EJY57711.1|AAEL017212-PA [Aedes aegypti]	2.2e-15	CUFF.543	CUFF.543.1	A1.22	776367	776855	12.1616181836	125.780451			CUFF.529	CUFF.529.1	A1.23	359995	362152	0.1395256657	1.679466			CUFF.552	CUFF.552.1	A1.22	476460	477373	5.1312431332	53.362494
CUFF.550	CUFF.550.2	A1.22	486077	488436	238.1688240549	2416.691233	gi|403182909|gb|EJY57711.1|AAEL017212-PA [Aedes aegypti]	2.3e-15	CUFF.544	CUFF.544.1	A1.22	777241	778793	1.6146347626	18.070413	gi|312375689|gb|EFR23010.1|hypothetical protein AND_13841 [Anopheles darlingi]	1.3e-09	CUFF.530	CUFF.530.1	A1.23	362260	367291	127.5003478601	1501.232617	gi|157116624|ref|XP_001658581.1|hypothetical protein AaeL_AAEL007682 [Aedes aegypti] >gi|108876364|gb|EAT40589.1| AAEL007682-PA [Aedes aegypti]	1.5e-33	CUFF.553	CUFF.553.1	A1.22	479283	491235	19.0275672591	213.853851	gi|347969798|ref|XP_314281.4|AGAP003373-PA [Anopheles gambiae str. PEST] >gi|333469276|gb|EAA09639.4| AGAP003373-PA [Anopheles gambiae str. PEST]	1.6e-138
CUFF.551	CUFF.551.1	A1.22	490297	491197	0.4128695528	4.542159			CUFF.545	CUFF.545.1	A1.22	795774	802050	2.8928375536	34.257189	gi|157138363|ref|XP_001664222.1|hypothetical protein AaeL_AAEL014003 [Aedes aegypti] >gi|108869497|gb|EAT33722.1| AAEL014003-PA, partial [Aedes aegypti]	0	CUFF.531	CUFF.531.1	A1.23	362470	369467	104.8598832926	1234.656059	gi|157116624|ref|XP_001658581.1|hypothetical protein AaeL_AAEL007682 [Aedes aegypti] >gi|108876364|gb|EAT40589.1| AAEL007682-PA [Aedes aegypti]	7.1e-20	CUFF.554	CUFF.554.1	A1.22	485408	488240	24.2705296857	272.780339
CUFF.552	CUFF.552.1	A1.22	491311	492999	0.2256587066	2.077037			CUFF.545	CUFF.545.2	A1.22	795774	803815	1.3443706654	15.920134	gi|157138363|ref|XP_001664222.1|hypothetical protein AaeL_AAEL014003 [Aedes aegypti] >gi|108869497|gb|EAT33722.1| AAEL014003-PA, partial [Aedes aegypti]	0	CUFF.532	CUFF.532.1	A1.23	371399	372445	0.5352467830	5.278848			CUFF.556	CUFF.556.1	A1.22	491391	493040	0.2086314812	2.270019
CUFF.553	CUFF.553.1	A1.22	493150	494732	0.3422830035	3.822545			CUFF.545	CUFF.545.3	A1.22	802370	803815	4.7128288560	55.809656	gi|157138363|ref|XP_001664222.1|hypothetical protein AaeL_AAEL014003 [Aedes aegypti] >gi|108869497|gb|EAT33722.1| AAEL014003-PA, partial [Aedes aegypti]	3.6e-07	CUFF.533	CUFF.533.1	A1.23	372931	378337	0.6494306220	7.685978	gi|195401204|ref|XP_002059204.1|GJ16160 [Drosophila virilis] >gi|194156078|gb|EDW71262.1| GJ16160 [Drosophila virilis]	0	CUFF.557	CUFF.557.1	A1.22	494501	497411	12.4862234699	118.684774
CUFF.554	CUFF.554.1	A1.22	495050	496283	87.6034731545	824.359276			CUFF.546	CUFF.546.1	A1.22	803940	805327	0.3660967625	4.361987	gi|17647755|ref|NP_523620.1|super sex combs, isoform B [Drosophila melanogaster] >gi|24585827|ref|NP_724406.1| super sex combs, isoform A [Drosophila melanogaster] >gi|24585829|ref|NP_724407.1| super sex combs, isoform C [Drosophila melanogaster] >gi|6942068|gb|AAF32311.1|AF217788_1 O-glycosyltransferase [Drosophila melanogaster] >gi|7302245|gb|AAF57338.1| super sex combs, isoform B [Drosophila m…	7.3e-88	CUFF.534	CUFF.534.1	A1.23	383923	388897	54.8732229430	680.183044	gi|345480450|ref|XP_001601969.2|PREDICTED: hypothetical protein LOC100117836 isoform 1 [Nasonia vitripennis]	6.5e-19	CUFF.558	CUFF.558.1	A1.22	515135	517127	7.1171378748	86.310835	gi|195437340|ref|XP_002066598.1|GK24579 [Drosophila willistoni] >gi|194162683|gb|EDW77584.1| GK24579 [Drosophila willistoni]	0
CUFF.555	CUFF.555.1	A1.22	576434	578087	21.6057529866	211.662246			CUFF.547	CUFF.547.1	A1.23	4098	4839	0.5668917908	7.086511			CUFF.535	CUFF.535.1	A1.23	110719	117765	71.0585581722	891.594716	gi|195434471|ref|XP_002065226.1|GK15335 [Drosophila willistoni] >gi|194161311|gb|EDW76212.1| GK15335 [Drosophila willistoni]	0	CUFF.559	CUFF.559.1	A1.22	517322	524276	6.1864285548	76.907946	gi|157113643|ref|XP_001652034.1|serine/threonine protein kinase [Aedes aegypti] >gi|108877616|gb|EAT41841.1| AAEL006539-PA [Aedes aegypti]	0
CUFF.556	CUFF.556.1	A1.22	578206	580053	17.9106641380	204.467507	gi|260809680|ref|XP_002599633.1|hypothetical protein BRAFLDRAFT_242615 [Branchiostoma floridae] >gi|229284913|gb|EEN55645.1| hypothetical protein BRAFLDRAFT_242615 [Branchiostoma floridae]	1.3e-21	CUFF.548	CUFF.548.1	A1.23	11874	12330	6.5468771994	66.861459			CUFF.535	CUFF.535.2	A1.23	115097	117765	171.5477206933	2152.464746	gi|170029488|ref|XP_001842624.1|conserved hypothetical protein [Culex quinquefasciatus] >gi|167863208|gb|EDS26591.1| conserved hypothetical protein [Culex quinquefasciatus]	2.5e-106	CUFF.560	CUFF.560.1	A1.22	517322	526696	5.0153532708	62.349466	gi|157113643|ref|XP_001652034.1|serine/threonine protein kinase [Aedes aegypti] >gi|108877616|gb|EAT41841.1| AAEL006539-PA [Aedes aegypti]	0
CUFF.557	CUFF.557.1	A1.22	580203	582477	12.2567072889	142.680487	gi|425626950|gb|AFX89033.1|loquacious [Mayetiola destructor]	0	CUFF.549	CUFF.549.1	A1.23	14467	19486	0.6348042974	8.232485	gi|170051070|ref|XP_001861598.1|conserved hypothetical protein [Culex quinquefasciatus] >gi|167872475|gb|EDS35858.1| conserved hypothetical protein [Culex quinquefasciatus]	3.5e-45	CUFF.536	CUFF.536.1	A1.23	117469	124479	104.3886790660	1309.798525	gi|170046048|ref|XP_001850597.1|conserved hypothetical protein [Culex quinquefasciatus] >gi|167868959|gb|EDS32342.1| conserved hypothetical protein [Culex quinquefasciatus]	0	CUFF.561	CUFF.561.1	A1.22	501149	502893	0.8392882537	9.943615	gi|312285588|gb|ADQ64484.1|hypothetical protein [Bactrocera oleae]	7.3e-84
CUFF.558	CUFF.558.1	A1.22	592334	593429	0.3403850823	3.557489	gi|193587289|ref|XP_001947225.1|PREDICTED: hypothetical protein LOC100168737 [Acyrthosiphon pisum]	4.5e-15	CUFF.549	CUFF.549.2	A1.23	17868	19486	0.9862732596	12.790524	gi|170051070|ref|XP_001861598.1|conserved hypothetical protein [Culex quinquefasciatus] >gi|167872475|gb|EDS35858.1| conserved hypothetical protein [Culex quinquefasciatus]	2e-50	CUFF.537	CUFF.537.1	A1.23	127069	127380	48.2214763589	442.511717			CUFF.562	CUFF.562.1	A1.22	504719	509188	20.6894564543	227.466304	gi|157132766|ref|XP_001662634.1|transcription factor TFIIH-subunit, putative [Aedes aegypti] >gi|108871079|gb|EAT35304.1| AAEL012523-PA [Aedes aegypti]	9.1e-105
CUFF.559	CUFF.559.1	A1.22	596660	602149	2.8190467919	32.738808	gi|157121081|ref|XP_001653765.1|hypothetical protein AaeL_AAEL001647 [Aedes aegypti] >gi|108883011|gb|EAT47236.1| AAEL001647-PA, partial [Aedes aegypti]	0	CUFF.550	CUFF.550.1	A1.23	19656	24377	2.7206618778	32.577032	gi|157109350|ref|XP_001650631.1|hypothetical protein AaeL_AAEL005285 [Aedes aegypti] >gi|108879037|gb|EAT43262.1| AAEL005285-PA, partial [Aedes aegypti]	0	CUFF.538	CUFF.538.1	A1.23	128699	129552	0.2401559318	2.572209			CUFF.563	CUFF.563.1	A1.22	542055	552056	23.2524740143	276.812434	gi|307202843|gb|EFN82103.1|Nuclear receptor-binding protein [Harpegnathos saltator]	0
CUFF.560	CUFF.560.1	A1.22	602360	603342	0.3184647714	3.602376	gi|158288119|ref|XP_309983.4|AGAP009314-PA [Anopheles gambiae str. PEST] >gi|157019230|gb|EAA05744.4| AGAP009314-PA [Anopheles gambiae str. PEST]	5.5e-25	CUFF.550	CUFF.550.2	A1.23	19656	24377	8.3115938113	99.522494	gi|157109350|ref|XP_001650631.1|hypothetical protein AaeL_AAEL005285 [Aedes aegypti] >gi|108879037|gb|EAT43262.1| AAEL005285-PA, partial [Aedes aegypti]	0	CUFF.539	CUFF.539.1	A1.23	130757	132870	23.9919759508	275.658858	gi|170057057|ref|XP_001864311.1|conserved hypothetical protein [Culex quinquefasciatus] >gi|167876633|gb|EDS40016.1| conserved hypothetical protein [Culex quinquefasciatus]	1.6e-64	CUFF.564	CUFF.564.1	A1.22	545974	551852	25.7386224023	306.409146	gi|307202843|gb|EFN82103.1|Nuclear receptor-binding protein [Harpegnathos saltator]	0
CUFF.561	CUFF.561.1	A1.22	602360	603342	0.5376868660	6.082149	gi|157125961|ref|XP_001654468.1|hypothetical protein AaeL_AAEL010334 [Aedes aegypti] >gi|108873478|gb|EAT37703.1| AAEL010334-PA [Aedes aegypti]	8.2e-29	CUFF.551	CUFF.551.1	A1.23	24510	37703	28.9984420821	352.500011	gi|170034571|ref|XP_001845147.1|t-diRNAhydrouridine synthase [Culex quinquefasciatus] >gi|167875928|gb|EDS39311.1| t-diRNAhydrouridine synthase [Culex quinquefasciatus]	0	CUFF.540	CUFF.540.1	A1.23	401919	405350	21.5389062597	268.072357	gi|157113821|ref|XP_001652102.1|hypothetical protein AaeL_AAEL006610 [Aedes aegypti] >gi|108877540|gb|EAT41765.1| AAEL006610-PA [Aedes aegypti]	0	CUFF.564	CUFF.564.2	A1.22	549418	551852	38.5808210128	459.290954	gi|307202843|gb|EFN82103.1|Nuclear receptor-binding protein [Harpegnathos saltator]	0
CUFF.562	CUFF.562.1	A1.22	604376	605510	2.5766735651	29.177425	gi|157125957|ref|XP_001654466.1|SEC14, putative [Aedes aegypti] >gi|108873476|gb|EAT37701.1| AAEL010344-PA [Aedes aegypti]	1.6e-41	CUFF.552	CUFF.552.1	A1.23	37951	39795	1.1754614621	14.635504	gi|195114452|ref|XP_002001781.1|GI15104 [Drosophila mojavensis] >gi|193912356|gb|EDW11223.1| GI15104 [Drosophila mojavensis]	3.2e-77	CUFF.541	CUFF.541.1	A1.23	409793	410157	37.7688152433	399.026457			CUFF.565	CUFF.565.1	A1.22	576432	578087	25.7540738741	268.747857
CUFF.562	CUFF.562.2	A1.22	604376	605466	1.9958195081	22.600020	gi|157125957|ref|XP_001654466.1|SEC14, putative [Aedes aegypti] >gi|108873476|gb|EAT37701.1| AAEL010344-PA [Aedes aegypti]	1.6e-41	CUFF.553	CUFF.553.1	A1.23	39140	40234	4.3526896402	54.194723	gi|195394918|ref|XP_002056086.1|GJ10747 [Drosophila virilis] >gi|194142795|gb|EDW59198.1| GJ10747 [Drosophila virilis]	2.4e-43	CUFF.542	CUFF.542.1	A1.23	398542	401302	76.4496652157	966.416326	gi|170049794|ref|XP_001870930.1|conserved hypothetical protein [Culex quinquefasciatus] >gi|167871514|gb|EDS34897.1| conserved hypothetical protein [Culex quinquefasciatus]	9.6e-117	CUFF.566	CUFF.566.1	A1.22	532044	538642	71.5472732688	893.919499	gi|157112840|ref|XP_001657640.1|cullin [Aedes aegypti] >gi|157115409|ref|XP_001652595.1| cullin [Aedes aegypti] >gi|108876917|gb|EAT41142.1| AAEL007187-PA [Aedes aegypti] >gi|108877919|gb|EAT42144.1| AAEL006291-PA [Aedes aegypti]	0
CUFF.562	CUFF.562.3	A1.22	604376	605821	2.9649337531	33.573959	gi|157125957|ref|XP_001654466.1|SEC14, putative [Aedes aegypti] >gi|108873476|gb|EAT37701.1| AAEL010344-PA [Aedes aegypti]	8.7e-41	CUFF.554	CUFF.554.1	A1.22	764721	766380	165.9330928231	1848.725304	gi|157141905|ref|XP_001647768.1|restin (cytoplasmic linker protein-170) (clip-170) [Aedes aegypti] >gi|108868096|gb|EAT32436.1| AAEL015374-PA [Aedes aegypti]	2.3e-127	CUFF.542	CUFF.542.2	A1.23	398542	401727	32.6626053167	412.894876	gi|170049794|ref|XP_001870930.1|conserved hypothetical protein [Culex quinquefasciatus] >gi|167871514|gb|EDS34897.1| conserved hypothetical protein [Culex quinquefasciatus]	5.3e-116	CUFF.566	CUFF.566.2	A1.22	532478	538642	66.7292405235	833.722468	gi|157112840|ref|XP_001657640.1|cullin [Aedes aegypti] >gi|157115409|ref|XP_001652595.1| cullin [Aedes aegypti] >gi|108876917|gb|EAT41142.1| AAEL007187-PA [Aedes aegypti] >gi|108877919|gb|EAT42144.1| AAEL006291-PA [Aedes aegypti]	0
CUFF.563	CUFF.563.1	A1.22	546815	552052	39.9596257012	453.332886	gi|307202843|gb|EFN82103.1|Nuclear receptor-binding protein [Harpegnathos saltator]	0	CUFF.554	CUFF.554.2	A1.22	764721	768157	176.7643460242	1969.400520	gi|312377383|gb|EFR24222.1|hypothetical protein AND_11328 [Anopheles darlingi]	2.8e-120	CUFF.543	CUFF.543.1	A1.23	416434	419488	13.1189288249	168.876898	gi|170063463|ref|XP_001867115.1|exosome complex exonuclease RRP40 [Culex quinquefasciatus] >gi|167881089|gb|EDS44472.1| exosome complex exonuclease RRP40 [Culex quinquefasciatus]	4e-82	CUFF.567	CUFF.567.1	A1.22	622525	623456	3.8475223966	47.163876	gi|357612491|gb|EHJ68026.1|TATA-box-binding protein [Danaus plexippus]	1.5e-111
CUFF.564	CUFF.564.1	A1.22	612913	618410	24.4205417305	268.273243	gi|157116630|ref|XP_001658584.1|hypothetical protein AaeL_AAEL007694 [Aedes aegypti] >gi|108876367|gb|EAT40592.1| AAEL007694-PA [Aedes aegypti]	0	CUFF.555	CUFF.555.1	A1.23	40624	41794	0.5792093112	6.637114			CUFF.544	CUFF.544.1	A1.23	424404	433753	6.1826484275	73.789549	gi|170053960|ref|XP_001862911.1|multicopper oxidase [Culex quinquefasciatus] >gi|167874381|gb|EDS37764.1| multicopper oxidase [Culex quinquefasciatus]	0	CUFF.568	CUFF.568.1	A1.22	623574	624146	13.4724963634	151.585051	gi|312379603|gb|EFR25824.1|hypothetical protein AND_08494 [Anopheles darlingi]	1.3e-75
CUFF.565	CUFF.565.1	A1.22	612913	618799	5.1967528868	57.089223	gi|157116630|ref|XP_001658584.1|hypothetical protein AaeL_AAEL007694 [Aedes aegypti] >gi|108876367|gb|EAT40592.1| AAEL007694-PA [Aedes aegypti]	0	CUFF.556	CUFF.556.1	A1.23	44674	45033	2.1057413566	21.382470			CUFF.545	CUFF.545.1	A1.23	453270	463651	3.2690378572	40.257755	gi|478260179|gb|ENN79952.1|hypothetical protein YQE_03599, partial [Dendroctonus ponderosae]	1.2e-75	CUFF.569	CUFF.569.1	A1.22	625803	626734	1.0322708220	10.244618	gi|170034259|ref|XP_001844992.1|conserved hypothetical protein [Culex quinquefasciatus] >gi|167875504|gb|EDS38887.1| conserved hypothetical protein [Culex quinquefasciatus]	4.6e-52
CUFF.566	CUFF.566.1	A1.22	622721	624147	18.2257745468	202.664792	gi|157167852|ref|XP_001662432.1|tata-box binding protein [Aedes aegypti] >gi|108871290|gb|EAT35515.1| AAEL012330-PA [Aedes aegypti]	4.6e-101	CUFF.557	CUFF.557.1	A1.23	48157	49318	0.2484471492	3.194752			CUFF.547	CUFF.547.1	A1.23	463974	464964	0.9946076416	10.778151			CUFF.570	CUFF.570.1	A1.22	650917	651132	9.7447325689	70.539116
[truncated: 26,426 more rows]

## Sheet: Blad1
Gene ID	Transcript ID	Genome scaffold	Start position	Stop position	FPKM	Coverage
CUFF.1	CUFF.1.1	A1.1	47609	48959	1.8635880638	18.445829
CUFF.2	CUFF.2.1	A1.1	15121	17524	42.3975366182	471.298025
CUFF.3	CUFF.3.1	A1.1	55691	66597	0.4230484684	5.089175
CUFF.4	CUFF.4.1	A1.1	71083	73371	0.1863352833	2.150299
CUFF.5	CUFF.5.1	A1.1	74707	76949	0.1622974897	2.003193
CUFF.6	CUFF.6.1	A1.1	87737	89234	0.2440877459	3.072828
CUFF.7	CUFF.7.1	A1.1	80926	81313	2.2510100505	16.699197
CUFF.8	CUFF.8.1	A1.1	207121	209198	3.0700620736	36.615192
[truncated: 23,683 more rows]
