# Supplementary material for: Sex- and tissue-specific profiles of chemosensory gene expression in a herbivorous gall-inducing fly (Diptera: Cecidomyiidae)
Source: BMC Genomics. 2014 Jun 20;15:501. doi: 10.1186/1471-2164-15-501 (PMC4230025; doi:10.1186/1471-2164-15-501)
Supplement: Additional file 3 — Results from Gene Ontology (GO) Molecular Function annotation. Representation of transcript sequences based on frequency of associated Molecular Function (MF) GO terms at level 3 GO categorization for: (A) 11 015 annotated transcripts in female antennae (22 318 MF terms in total), and (B) 9 922 transcripts in female terminal abdomen (22 664 MF terms). The annotation was done separately for each of the four transcriptomes, but since the GO results were essentially identical in the two sexes, only the female results are shown for simplicity. GO terms relevant for chemosensation that differed in abundance between the antennae and terminal abdomen are underlined and highlighted in bold. [file 1471-2164-15-501-S3.zip]

Archive with 1 entries (1 files):
- 9841031371247517_add3.eps
