# Supplementary material for: Sex- and tissue-specific profiles of chemosensory gene expression in a herbivorous gall-inducing fly (Diptera: Cecidomyiidae)
Source: BMC Genomics. 2014 Jun 20;15:501. doi: 10.1186/1471-2164-15-501 (PMC4230025; doi:10.1186/1471-2164-15-501)
Supplement: Additional file 4 — Results from Gene Ontology (GO) Biological Process annotation. Representation of transcript sequences based on frequency of associated Biological Process (BP) GO terms at level 2 GO categorization for: (A) 11 015 GO annotated transcripts in female antennae (38 314 BP terms in total), and (B) 9 922 transcripts in female terminal abdomen (43 892 BP terms). The annotation was done separately for each of the four transcriptomes, but since the GO results were essentially identical in the two sexes, only the female results are shown for simplicity. [file 1471-2164-15-501-S4.zip]

Archive with 1 entries (1 files):
- 9841031371247517_add4.eps
