# Supplementary material for: Sex- and tissue-specific profiles of chemosensory gene expression in a herbivorous gall-inducing fly (Diptera: Cecidomyiidae)
Source: BMC Genomics. 2014 Jun 20;15:501. doi: 10.1186/1471-2164-15-501 (PMC4230025; doi:10.1186/1471-2164-15-501)
Supplement: Additional file 5 — Predicted amino acid sequences of the chemosensory genes. Included are odorant receptors, gustatory receptors, ionotropic receptors, sensory neuron membrane proteins, and odorant binding proteins identified in the Hessian fly genome. [file 1471-2164-15-501-S5.zip]

Archive with 1 entries (1 files):
- 9841031371247517_add5.fasta
