# Supplementary material for: Sex- and tissue-specific profiles of chemosensory gene expression in a herbivorous gall-inducing fly (Diptera: Cecidomyiidae)
Source: BMC Genomics. 2014 Jun 20;15:501. doi: 10.1186/1471-2164-15-501 (PMC4230025; doi:10.1186/1471-2164-15-501)
Supplement: Additional file 5 — Predicted amino acid sequences of the chemosensory genes. Included are odorant receptors, gustatory receptors, ionotropic receptors, sensory neuron membrane proteins, and odorant binding proteins identified in the Hessian fly genome. [file 1471-2164-15-501-S5.zip › 9841031371247517_add5.fasta]

>MdORCOFIX
MQVQQKQFTGLVADLMPNIRLMRFLGHFLHKLSNGPTFLSKLYSMMHLMLMLLQFFCIIINLALNTSEVNELTANTITTLHFTHTITKFCYLAINNKNFYRTFNIWNQSNSHPLFAESDARYHSIALAKMRKNLYMITGLTMGTVASWSIITFFGESVKGVFDKETNETYYVEVPRLPIKSYYPWDAMSGMKYIGTFVFQVYYLTFSMLACNLTDVLFCSWLCFACEQLCHLKGILKPLMELSASLDTYRPNSAALFRSLSANSKSELVNNDEYDQQDENGSVFVPKAEWGGTFKVPPNMGNPNGLSKKQEIMVRSAIKYWVERHKHVVRLVSAIGDTYGAALLLHMLTATICLTLLAYQATKIDGVNVYAFTTIGYLVYSLGQVFHFCIFGNRLIEESSSVMEAAYCCHWYDGSEEAKTFVQIVCQQCQKAMTISGAKFFTVSLDLFASVLGAVVTYFMVLVQLK
>MdOR1
MFISKETTENHLSKKDFFRLAQIFMKIFGNWPMESNSLPLRFYINFLSLFIAAILGVAIGFVHLGDNLNQALANFTGSVFEFVSWLKVLFVYINRKKLSHLLNILYRYYNQDHRKEIIEIYRNVIKMTTMATAILALGGLTTCSIYVFSPILTNLKNYILKKPMIREQPFEVYYPFIDQYSDGYFLACYIHLSHAGYCTAFVFNGIDSVFLTACFHISAQFQIISIRIRSAFNIRQGDDNTLPFTAVENRNIRRQLIDAIEKHVFIIEITDLFTQVYTAIILMHFLSVALIIGIGSINLLVTPGTERILYFVYILTVAIQSYAYAFSGNKIIEHSTNVSFTCWEVDWHRLDIDNQKLMLMMIRRCQRIKSIRVPFFELSLIAYSKIMSTAGSYITLLNKMITS
>MdOR2
MLFFGFKQLEIDELTVSVAYSIQHFLGIAKAYILTSRKYEFLELDLKTKSIPFHRKKNARFLDALDQTIRMSDKLGFVYWFAVLTTISCGCATGVFVTIQNKNDMVKSCQQKYKVYEDFLWSEHIDVFVADSSNRSFQNRERLNNGHDDILDIQSRIEYIDLKLSELSLEVPNHNKLTCQRPKRVFPYHIWLPMDQYNRYYKIIFALNFLAGFGLVCIILPIDLLMMSFMRYIRFQFYVIRDDLHSLRESVEDETRHKLSGKNERTIAINMKQRLNEIIKHHIAVLDFFYKADDLFTWALFAQYLGSGAMICGVLFSISSVADNLKSPKIFHVAFFYSGLLIQLYSNCFYGSQVSVASESIGNSAYSCNWHTLGKHSEILRPSLLMMMRRSMRACRLNAGKFAAVDLPTFLAVFKASYTYYTVLVDDDKK
>MdOR3
MYFFLIINGLQKLSTKVIRIECVEVIRGIKMLAYENFVFIFDKCYKSCENWLGFRIRDHNFKVNIHTLVTIGMLLSSDIFCLNTIFANDTKTGMKTGSIVCLLLGGTVKAYCVLKYRNKFVFMMNFVRSIYLANDKTPSPDNQKILNQYSTYSVHVTIALFVLYGLCTIATAINPFLMFVLFEETEPALPVLLPFIDYDTESGAIITTAYHYGLFFIGLLGLVYCDSLFANIIFGVMTMSKLIANDLISIGKQLKMSSGSNMNAIQSQLRNTYMMYAEFQSFIALANEVYFVMIFTQILCSALTTALLIFIIMTMSWYPAYFFFSCCFFQLLLFCALGTVVEIANDRLEESFSSFEWYLLPVKLQKEYAMLFIFIQQTQTLTVGGSRQLNVNLFVQIMQKIYTFAMLLYNSI
>MdOR4
MNCTLNADKALKKIIFSLRIFGLWKPQPRTKAYDIYSTVYFIICPGLLNILMFIFLLNLEDQKDLTSTLYMFLTQLCGGIKSLWFLIKNFEFQHLVRRSKTFRLESASEEKLVAKRMKFFIFITSFYAATALSALHTTEIMAFVSKNRKLPFTIWYPFLDWKNYARDYWIAVSYTHVAIISASVLIVAVDILLCLLLFIVSLELELIGKRLSTLGYSKMETPKKRLDRIGVENEYLNVMKNCVNCHNEALNFKCSLEKCFSLPFFFQIVFSGIIISSILNEVAKDSQLAMPYCLATIALVIQIFLPCYFANKVISFSSELSMRTYESNWIEMIKFNKCFFILFERLKRDTQVTIGMVFPLSLITFTSIVNVAYRLFTVL
>MdOR5
MQSSLVNPRQIYSDFKLISKKKGRTKMNSGNGKFQEFASVPTKLLKVGTVWELDIVPKDGAFRQFYNVFRFLIRYVFTAAPIVFCLHYAICCRNMAEFIACMCMTTTFINVAYRVSTLMRKIESVYAFSDGLNEADFIPRNEDEEKLYQRSRKFAKAVVYVFIVSIAYFSTALSISPIFAHEYPFAFKYPFDRDAYTENNLIFYSIYAYEAISNCIYGFYGYSTDTFLFAVILFVDYQIKLLGMRISKIGHKIIAADQNDLRIDQEIIDLVKMHVKIREIVDTYHVVLSSVLFFQICQSVIVLSVTVTSIIQTEIGSVAFFNQVGYLLVMLYEMGVFCFLSNEISFSSMDLPDRAYFSNFVIFNKRQRKMLQLFIHMSNARAMTLDANGFFTISLNLNTFITIVRSAYSYVLIMTSAV
>MdOR6
MNSFSAFKYFIKVFRIVGLWPIASPIKAPFYTLWTIIMFICVVFLLPITQIMNIISAQNVNDFVQQTVISSSLINVSLKGFNSYYQRRGLNGMFNVLKEMDLDIVEVSHKAELAKAIKQIHRSFFTYLIFFIANWTFSVIQSYNAPPETKIWSSTYTYQFEWAHLSGIYEAGILFQSITSFFITLMGAACDTYGVILTYILAKHIDLLCMRLQELGRKNPTEADDESLTELFNCCKTYENILKCAGLLNQILSASLFAQFSVSGMILCLTTYQLTTIPMENFASFTFFVMYLLSNMLGIFIPFYFGSVAIEKSNKISSQIYNSNWIGKNRKFRKSLQIFVFGTFRPIRLYAGGLIPVNLNSFLQVLKSAYSLFALLQNVK
>MdOR7JF
MDLNDFSMHVKVLRFLGLLAPINPSIVHYFHVSILFYLFTILFLSSLFTSVLFISSMKQVVDNMIVTTSSISAFLRGIFFHLNSKERIAMFKVMKELNDKISSKKNGLETNIMYNVHRRARILFRIFLTCYCLAIGFLWIQSFYGKKNEIFWSSTTLYPNGINEIQSLYWILYLIQGIGTTMMTILSCILDSYQFMLLIILNGHTDVLVHRLETIGNKLTEQANPNLKNHVKQFYSYLGLVELVKSCLSSAFFVQFGISGVVFCTCAFQLSVTNFSEFPTITFIILYFICVIIQLFVPCYYATLLFHKSNNLTNALFHSNWLKQNLSFKRMMIIFLQAVHRPISIVAGHMFTLNLTTFLSIARLAYSLYALL
>MdOR8
MDSSTVIKYQMKIFKIFGLRTSDSSNRLLFIRSFIVFILAGLGLVISQGTSMLFATSFNDFIEQLLLFCTTSTVAMKIIVFYINQNSLTNVLLMLREIDGNLKTHQDFDMMDDVYKICSRITIFYTCIYCATISSIFCQLPFLAREELTWKSTSLLPYPFAKDPIVYYGVLISQALGNTINCAISWAIDTYGLLLTLLLSKHFEVLGSHMENLGSNSEQVRLIDCLKYYEQINEFAFRLKRHLSMILFIQVGISAPVICICTYQFAQAQQLTNIQLLFLSGYTCGMLLQIFSPNFAGTLAMETSALLPQSAFLSKWFEWSQSDKKAMSLFMLRTVRPFRLMAGIFFQLNLNTFIRIMKSAYSFFAVLQSTQM
>MdOR9
MNSLTVITIQSKVFKYLGLMPSTQSKPLYNLWTIIVFFFAGVGLVMTQVISLLFARSLNDFVEQLVLFCTTSASTVKLAVFLSNRKHLIKVFGIIQEADKNLKTGQDIAIMKGIYKRCNQITLIYLVIYLGSLFSIYSELPFLAKENLTWKSTMRLPNEFAHDPKIYYAVLIFQMIGNSLNCILACCVDTYGFLFSFVLSGHIEVLRSHFQNLNSKSVKLHLFHCLKYYEQLDNLSIGLNGILSINYFIQVSTSTLIICACTYQLTQAKHLFLIQLIFIIEYTFAMVVQIFTPNFVGSHVMETSALLPTSAFHSDWYQWEFSNKTAILIFMAKTSRPFFLDAGVFFKLSLRMFILIIRTAYSLFAVLRSTQL
>MdOR10
MSSIDFIKIPLNLMRTLGLSLPTKSDDPKNLYKFQPRWLLPLTVLNTIYSAIGQTAITKKYLERGENLWLTASFMFTFIYMIDTLAKLFLIFHQRKSFNDLLIDLDEIFPKIQRQQNEYRLKQYLHKFKQFAISCIFLQIAFGQYIGWNKIIVAYFESSTANGTFEMKLPFGDEYPYYTYSPISYAFLFANQFWQAYICCASVYSVNLIVCGIISQIQMHYDHLHWKLTSFSEPNSDQSDYEHLIWCIKKQNQLDSIFYRLNDACAMANLIGICCGCVELALFSFMGINFPHWNDFLNNIFGAMLACMELFMLCLFSQRISDSVKAVNEATYQSNWINKPLIYKKAMILMIQQNRRTILLKAYKFSDLSMETFSSILKFSYKLVMLLNNFN
>MdOR11FIX
MSSIDFIKIPLNLMRTLGLSLPTKSENPKNLYKFQPSWLLPLTVLNTIYSTICQTAMTRKYLERGENLWLTASSMFTIIYMINSLAKLFLIYYERKSFNNLLIDLNEIFPTIQRQQNEYRLKQYLHKFKQFAISLICLQIVFGQYIGWNKIVVAYFESPTANGTFEMKLPFGDEYPYYTYSPISYAFIFANQFWQAYICCASVNAVNLIVCGIISQIQMHYDHLHWKLTSFSEPNSDQSDYEHLIWCIKKQNQLDSIFYRLNDACAMATLIGICCGCVELALFSFMGINFPHWNDFLTNIIGAMFACMESFMLCLFSQRISHSVRAVNEATYQSNWINKPLIYKKAMILMIQQNQRTILLKAYKFSDLSMETFSSILKFSYNLVMLLNNFN
>MdOR12
MDPTIFIKYPLIVLKTVGLGMTHTPNDKERYRFQAGWLFIVSISNLLFNIIGQFNEVWLGIRSGGPLNSWVIHIVASSFMLSAISKAILIVLKSQCFSVLLNELNCIFPTARKDQKQYHLNDYLRKFEKISLTIGAIQLILNFHYGFNTMLINYNYSPRAANETHNLILPFGDHYPFYSHTRTQFILMTISQFWSGQTCTALSFIANTFVVGFVWQLCMHYNHLKDKLKFFDETESEISEKEHLIWCIKKQNQLDEVFDQLNNACSLVTMFGLMCICIELVLFCFMGITLTKPTDYIFNVVGALSAILESYVLCSFSQILTDSTIEAKQAIYESNWTNKSVNYRRAMVLMIQQNNRTITLKAYKFADLSIEMFGSILKFSYRLVTLLLNTSQ
>MdOR13
MDPTIFIQFPLTVLKTVGLRMIRTPNDKERYKFQAGWLFIISISNLLFNIIGQFNEVWLGIRSGGPLNSWVIHIVASSFMLSAISKAILIVLKSQCFSVLLNELNCIFPTARKDQKQYHLNDYLRKLKKISLAIGAIQLILGFYYGLNTMLVDYYTPRAANETHNLILPFGDHYPFYSHTQTQFILMTISQFWSGQTCTALSFAVNTFVIGLVWQLCMHYNHLKDKLKCFDETESENSEKEHLIWCIKKQNQLDEVFDQLNNACSLVTMFGLMCVCIELVLFCFMGITLTKPTDYIFNVVGALSAILESFALCSFSQILTDSTIEAKQAIYESNWTNKSVNYRRAMVLMIQQNNRTITLKAYKFADLSIEMFGSILKFSYRLVTLLLNTSQ
>MdOR14
MFNPLPKSDDTFQFPLQCIFLKTNGAWPLKNSKMTFNLLDRLYLFWAYSLIVLIALTCYMQVSFLFGAWGDILTVTECGCTVFMGIHNLLRLIHLSFERQSLKRLIGDFVHNIWIPKTKHERISKRCLQEMIFLRYISLLQFILILLYIILPLLEIFTIEEGSAKPFPYNMKFPYDANRRGAYPITYFLTSLAGFGVVTNLFSEDSLFAFFTTYTCGRLRLIQEDISKILERGQTMAYKRNSDLNKHTSYKIHLLKVQKEYISQLIKIIKDHNTVIRFYEELHSFFSPILLINYIISSLLICMVGLQIVAVDLTIADSLKLFVYIVSALSQLFILCWKGNDLILTSLEVSDEFYSCNWQGRPNDEVSLKLAQIFGEQIPLHDFPTSIQFMKCIKFSISRSQIPLVLTAMKFSALALPTFTRILSTSLSYFTLLQTLVERSEQ
>MdOR15
MKMLEGTKLILRYMDLYTRPPVIVAGIEISRKFIKYFVFLSMIVTTIPIGIFFYVNIDNFTVASAGILFFVANLSIKLIYLELISRRKHIIDAINNFEQLITKRVQINPLSVDLYGKEEAANKKLAQKLLWSGIYTVVYFFLPNAYPPITNLLFGWPKANLYSFPFPVVVPFNTKKLPGFYFELCVQMLTVHFYMLIFSSTYSLFDLFNSFTDVMISDYTIASETLKQQFAGKMNKNRLRLKQFLVDSIQMHVGATRAMNDLRVMMSGPLFFELFTFVAFLAINVFLIDRSIREDNLFGYDTFFTLNNLLIQTIFCYVLCYFSTKMSFNASRFATITYDSTWYEYPVEQQKCIILMIKRSQRSFGLSGYGIISCSMATFLSLFRTACSYYLILRNAN
>MdOR16
MEALKDVLTLLHTLFLCKATSTVSIFGLKIQNYLLRILILIPMYISCATLFAFCIFKVDNIFKLLSVGYSLVGTLSMQCIYLSLIANESFLNQSIDHLKSIVRQRHRRGGTTASIYEKREAIIAKAFKRCWMYSCFLLASIFADPFLKPLLNALFGWSPPDTWYLPFPGIFPFDTKTLIGHYVALSIQFLSIAVYMIIFSTILSLYIAFCRYIEALLEEFGFIMAKLINLTAIHTRSATEEKEIMIEAIELHLEMLTMMQNVKYIMSMPLFLELLTFIINSSFFLLQLDTLLGKFNSDVGLTINGIVVHCSFSYVLCYYASDVTLCGLQIAQIIYNDLPWYRLHLENQQRVRFWIHRSQKPFLLDANGIVYCSMETFQAIIRTSFSYYMVLKRAGS
>MdOR17
MDLKVLKGCRYVLLLTNLLEHHSFYVGRFKFPNILYSIIFKISLNWNLVLMIWFCFDAKFKLIKASNAIFISMGSVQIELILICLFIQKPLITKMLADFQSIVSERIKWSPKSHYIYQRTEESMDKLIKSCINTSIFIFISFFGSATLFPISYALFKIPAPKYWQLPLPIKAIFNTESSLGFYLAWSTESMGGIAYLMLIVCLIVLQTGMCSYIEAFVDDFAKIVADLDEFLLIKMSHNHNNNNRNAVDRLKVRRFMQELIHVHNEILKSMNTMQNLMGAPIFFQLLLFTSFIAFGLLSLDQGIADLSFEIIQSVTCLLVQLYLNFTFCYRADTMARQTANIANIVYSSYWYMIPSEQSKLVIMIMKRAQVPFVLNGFHLFYCSLPSFQNLIKNSVSFFLVFRQLKGDI
>MdOR18
METNPQKFIFLKHCRYYLENVNLCRKKSIIIGGCVRIPNVLIYIGCIFFQTYASLMMIKFCIQAGFNMATISSGFGVSIGILQLSFIYVTLATERNRIYQTFECIQQLVDYRCGESKKSEKIFREAEEQNAKLIKIVRKFVIFGQIGTYWPSMLTPISFILFDFPQPEQWFLPFEARFLLLGSQNAMLDYYSQWILQFIAGFNYLIIFGIVLSMEISLCKFISTCATDLKQIFSKINDKNVDEPQQTKVILRETIKLHQQMLKIMDNIQTISTGSFFFQLVICAIFIAIILSVIDQNLQHINYDVVINLFCLSLQIILNFVTCNYAQSVTSQSLEIAEMVYDSLWYRLPCEQQKIVAFIIKRAQKPFYFHGYGIFTCTLDTFLTLIQTSFSYYLVIDRIKGRN
>MdOR19FIX
MTKVLKSSMRILRLIGLRNKPTTIIRYKIKIIFSTNIIRLVFLVTIISTIIPVGVYTYKNHSGFHDFTSQIFMLAALCSAYLTYIDFIQSSKHLEKTVNSLENIVETRTNHGLRADVMGQFDEVERSNDRLIRLLPRFWFISLFLTFAPAGVLPITYALFGKPEQWFLTLNVMLPFDTTTYLGFYVAWSHQAFSYFLCMAMFSVYLTFFIGICKYIRVCTDVFENEIRKLNHNQFRRPSNLIKSHSRLRLHLIDLVEFHQKIFELMNEVQQLMSGPFFKQLCIYTIFIGHSLHSRNIKEYTFDVLLAINALFLQTVFNFIICYFADIVTSASLNVADTLYNVDWFEFPVKEQQMISFMIRRAQIPFHFRGNNSIVCSMQTFLKLIRTALIYYTFSRLAEFVRSDTRWKML
>MdOR20
METEMCFFKIVKNILNKCGLYIYDDSISMFIYLKYWLIVFFLFATFVTSFHYVLLNLNDIQKASTALFAANIMFIGSIYYSMIFQQKTELHSLIDEIENMVKKQICMRPTSRFRYKIAEETTTSVGIFIVKYCAIALPIYAILLASIPIASLLYTGNALMIDMYPASVPFDPKTFTGFYCLLIFQFISSAFYLAVYTAALVFHTALNIFIQAFVDDLETMFYDIDAQIDENVSQIQIKIQLIQAIQFHANVMIFTKRFVNFMSKGLFLEILTASVTIAIVFVQLETVASNLNVEFYLSINCLWIQSGILFTLSLYADKTTTALLHISEIAFESKWFLLPTNLQKYFILIIDNSHKPIHFTCIGICNCTLEVFKKIINSAFSYFLLLRTA
>MdOR21FIX
MKTLEFCKFLLRILGLWSMEPNYYSILLVFRYMGTMIFNAINLVALCVYILFYSDDINETLDTGFACFGVATTMFIYCWMIKRKPIINSAIAQLDTVIDQRINEGNIIADSTPKTLYQNAEYEYTKLGRRYFFGSISIVCFYGMTLMIIPINDAYHGSLNASNWTTLFKSQLPIESGTLLSFVAHFTLDFVTVFIHFAIYSASSTFHMATTIYVSAMVLDIKSLMEKIGQWHSNKGINSHQTQIGIHKVFVQTIKLHTDILQLTGALAVIMSGILFIIIVNSIVFMAIGLIQMETKTKAGAFEVYVSLNSVMLQSALIWFFCYHSSLATVRMGQISTYAYSTPWYELSIDSQKTIQMMIQRSNCRFAYSGFGILQCDLETLKMMVNSVTSYYLLLKRI
>MdOR22FIX
MRHSVLNRCIYKINTMFDELRSILAFGGIFVNPNSKYRQSLTIGLMIASMVSCYISALMYSITYEDLVTAVKSAGYSYNNIGTVLICYLFLIWSRKELLQLINGWDTVISERIKIKPDKRAFYQNREKRLAKYIRTCYMFPVYFECLASMFVILAPIYYVAVGKVSPETWIMVCDRYTFPFPKDSYAHYFGISALLASIGFTYPLATILYMSIIISSYVGIETCIDDLISNFDRIDRIATKNGTNCEFKSEFIGIIEYQIVCNEKLKRIGKYLSFIFFWNILNSVTTMALSLHFFSKDIEEGDPIALITFNAFFIQALVAFILCFFSERATMKPSQLVNAAYNSEWYRWSTVHQHQIQMIILSGQREFFFSGYGIFNCTLKTFQNVMNKVWSFFVILRSMK
>MdOR23
MSALSGCKKLLAIANLLNTQGIQIIDYHVPNAIVDFIIIIPLITMSTFALILCFENQSYGLFAISSSISIFIGSLSAGAIYVCLAAKTKNLIKLFGFLKQNIERRGDVSALHAALYRKQNIQNEKLTKIIFWYAIVVQIMITIPPLSLPMLYLFVGMPSPDYWTLPFPISPTVPFNMQNPAVYYAVLLLPISATFTYFSIVGSFTALYITVCTYVATFIEDIEINVLQLNEKLVAKEDRVDAYSQRNRVLLKEYLEFNVDCFDLMNDFKDIMSGPLFYQLLIYVLFVALYLLQCEEITNGMITNILFNMCCLLTQMLFNYVTCHFASNLTSNSFSIGHLTYDLLWYRLPISDQKLIAMNIKRAQIPYALKGYNFLHCSLQSYLNLLQSSVSYYMVFRQFSDDKL
>MdOR24
MKVFVQFEKLLTWTFLYRDKPFKLHSIRLPNSVLNFTCIAPLLALVALMAHKIYFVMSNDGNFEDISDPVYMSIGAISITLSYLSYARNIPLIILIIRSTQTIVQKRVNECNHGIYEVAKLKFGKLMQRIYLLEFSVIMTIFTVPVLAPIATEVFDCKRLRKLWFTPYPVAAWWDITNVPGYYLSILIQILSTISYMAVVSIMITFSFGIYTYINAAVDDLQTIMNTIDQTIIQETNAIQNRMNAKRLMYKLIELHQEYLKIFRMFATISSGPIFFQFIVYTAFIALNLFRFERTFNELNYSAIPNLNTLFIQILFNYVTCSYASNVTAKLSSVADIAYNSIWHKYSIEMEKLLLLVIQCSQAPYIITGYGIINCSLDTFLIRSATSYFVVIRKLSH
>MdOR25FIX
MISFKTNFMHLRVLGITAVNGPPILQTQAFITFYRLFVSFEFLGLQIPIIWFMVFHAKSFEVYAEIITLLGSAMLASISFWCFLWDKNTILNQIDHLNDLIRKRTANSFIYEKANQSYEKWANKISLVQKLFSLPLFSVPNLIVSLLRYFTVEKSTKLLMLLAPASLPYDWWRTFNIYLGTYLMQFIPTIYCSFAYFIIVSFYIEFCWCSLALVSDLESTLRELNAKTITKSKLSKKLELKRKFCDLVQFHSDAIQFVHKFSIVYKKMISIGLGLPSVIICGSALLMETSIANGHWGSFYQFCDLVIFFGIILFSFCYFGGKVTDRFIEINDFIYNCDWHFYPNELQTILKMMMISSQRPILLQGHLNIKCSLETFKKIMNTCYTMIMLIRSFDG
>MdOR26FIX
MKVFQNLRSYFAILGIFNIKPPKSIDKFPIDAINKLIMYISYVIYYTGSIYLFIYEAKTIEDYSQPIVIMALAMFEMYTVFSFHQNKLNLIRHFENLSNIIDQRCEDLLIKPHYEKTHQIIENWTHIVSTILIPATVMLFEGSVFIFSFYRYYWKDLGNESFILTIPLSLPYNWKTPMAFLATSLFQIYFTLYQTMIFFLAALFYTGNCLFILTLVTDIQIRLRNLNNSIHNETSNKLTFKELLVIKAELSNIIRFHIEAKEFVAHFSNIFQKPITMSFPLLQVAICIALFQIDLSMLKSDYIVMLRFVYLLLAIILWFYLFCYLGNNATVESVKIHELYYNIKWHSFPIDLQKDIIFMISLAQCPIYIRGYAKLNCTLETFKKIINGSYSYFMILRRFNR
>MdOR27JOI
MISFGIIKVYLRFLGILEMGSSSTFLKKPIIAKFYRIFIIIVILLLQIPMFCFVIFEAEKFDDFAKSLTDNITSTVAFTSYLCVLNERKNLFQLINDLNGLIDKRSHSSKLIYKEADNIFEQRAHAASNFIMKILLPIFAFSNLIISFYRYFAEGKSNESFVLMTSMDLPYDWRPMDRYLITYFMQWIPTWYCCVSDFVAIFLYNGFCSYLLALGLDLNVNFRNFDSSITSKGTNLSISDSLELKKTFCEIAQFHCDTIQFANRFSKMYKNLISIGLGLLALALLGSFLFVEMSTKMESNLGVCMPFVIIIFFGGWLFFLCFLGDQVTCRFLSFSDVIYECDWYLYPLEIRKSLQMLMIDSQRPFFLQGHLNCRCSLDTFKKIINNGYSMFMTIRRINA
>MdOR28
MLAFRRIVLRLRLLGIFDIRTSASPIDSLINMGYRAIVMSLLLFVLLSSGWFMLFEAKTYGEFAQLAPIMAATIVGQAIYLTLLYDKFNIIWLMNDLKEFFEKRIDSRSIYEKANKKFESWLIIIAQIQVTIALPMYFLPNLITSYFRNFTSERSNATFRLVVPATLPYDWQPMWTYLGIYFLQVLSLSLFTVIFYVIMFLHIGVCLYSLTFVSDLKFSLFEWNSDIVHVCGKPKINTNSVKHKQKLYEIIRFHCDAEQFVCEFSETFKKLTSISLLLLAVIVPGFLLLIDVSIKKKDFASFNSSADGFISFIGWLFVLCFFGNKVTNRFVGFSDFVYDMDWYCYPLKLQKCCQMLILVSQRPIYVQAYLNFNCSLEVFKTITNKSYSVFMLFRRFNN
>MdOR29
MKVLQWNQTIYQLLGVIESENVRNHTKMIISRYICLIPPIPFLISLIGFFLVNFTNVAQATSAFYLICIQSMAFLTYCDCLANRKIVLSIIQRLQCLANTCDPKFHPFYIKCENKITKIVQYFGIIIFTSVYVVFNIPLVSMIYKWLNGNFSRDLLVLPASLLMPGDLGEWRRFIIGYILCYFVAYFVCLTGCLYTSFISFPLYMKTAFDQIRWKLASINQYTFNQPREIHHHFAQTLKLHLEILSILKEYNYLMRRIKYYIFIFGSLTLCTGLFQIQQSVLDNDKMFYQLVAACFCDILILFMFCFGGEIVIDAFDISTDVYNIRWYEYDVRAKYIVWLMMARTQKPYQFAAYKTINCCLAAFINIIQKASAVLTMLKSI
>MdOR30
MKIFKCTQQYLRLMAIRLLQTPNTSIIIQNCIFIGLMSFICASAITFYIYDANTLLEYAEFFMLVSTLFLCSLSYLIFVNVRNKLANFLIKIEDLIEMRTKKCSTYPRIDAKIERISKYVFTMMIKIYVPAYSGSIFLYSIYKYCISEPEMMRLIYLTTPPYDWHKLDAYILTIFIHVVGFFVTVGISCCILNIYMGCCIILLEFVNDFELQQFNIDGYYFNRVKFTKNFHQNIQFYGEARQLFHHFSDIYKYFLFIFMMLFGVMMCSSLLAINAAINNGFEFGVLFRSIFTLCLVFPWLFAFCYFGHQVTFRYQDVSSQLYQSHWYLYPIEMQKYLPIIMIIAQEPIYLKGIALRCTCGIFTQIVKTGFSYFMTLRKFNN
>MdOR31
MKTLKLIRQWLTVFGLCSKSKKSSYAIFVNWTIICLFIGFLMITLQYILTHFDDRANVLYAIMQFVTFVTVWTCYICFATKKTETFHIIEEFQLFADNYKKRFGSYGVYSDAEDKSHAITKWPPIIFFGAFYGVIIISVVNIIISDVIPGALQPETWYTFYKMTAPFNRTTVSGFIEYFIIQFILLHCYYAGLIPCFSFFVGVCNYLEASCLDLAEQFESIDNDIRLLAFKQIDLKLKLKWIVQIHMKIVEQFNLSARIFSGIIFFQLACGSAFISMTVFQLDLAWGTFDGNFFVVVCVFILSIMCIFPYCWYATNLSLKLQNIADDAYDSLWYTHPYEMQIFTKRIIAYAQIRRSYDGYHIFRCSLEIFMKIAKASASYYLMLKSF
>MdOR32
MNMEAFKLLKIDLINFGLVQGKESTKWNQYVRAFVWIFSVVLITMSYSIGALFGMKTLNEQTDAFFICFGSIVLLLLNIFLIYHNRSVTKLLTDLDGIIGDRTEDKSASIYSATAVKIDKLINWLYIFFWKLYGPIYYLPNVWFCVYGYFYDKNFTPNLSTPIWIPFNWKHPIGYIFAKCLEMIAFVITIHAFMFQLILFVGCCMYIGSFVTDIILSFDSLNESIKSDRNNAAEMRLKRKKLHRIILFHSQAVQFTNDFVKIFNEIIATILTFAVISTCNNLFQIHSAISSQNIFASIRPLGPLTIFFSWAFLFCHFGERTTNQFEQVYRSICDCKWIDLPIEMKKDLIVMLTIAQKPVYIRSSAQFECTHDAFKKICNASYTYFMMLRRMDA
>MdOR33FIX
MISFGVLRKFFRSVAIIEIGHPKFLRNFPVNICYRVFIFMVLLFNLIPPIWFFIFKADTLVQYAEISMIVVGTFIASSSYIVFLLDASNIVEIMDVLDAMAQRRHANYSIYEKADEKFEKYTNKVTNWLFKFITTTFALINLVISFHLYFSTEGSNESFILLVPASLPYDWRTLDLYIPTYLFQVLSIFYSTILFCLSLFHFCGICWFSMAFVLDLESSLNHLNDQVIKTGGNFGPLERIEFKRELCDLIRFHSDVKQFLAKSSEVDKKLTSISLGIVSIMVCASLLVVDVAIATKDYSSCFKFLNCIIVFTVWIYLLCSFGEQVTNRLIEINDLMYECEWYSFPIELRKYSQMIMMCAQRPVYMEGYPSFRCILETFQKIMNACYTTFMVLRGFN
>MdOR34
MTLFIIARKYSRILGIQEVKLPNFLQGFPAQSGYRTLVLISIMFNLIAPSLYVILEPTTFEVFAEVLTIVVGVFCVTLSYIVLILDKDGIYQLLDSIDLMIECRNENRPVHKEAHRKYFQWTKRIETIWIKIILPTFASSNMIVSYFMYFTAGKTRESFILIVPAYIPYDWRTPIRFFFTYILQSAEIYYGSFTYFLTAQMFVGVCWFLLSLISDFELSVRNFDQDIVNANGQFTHSSRIEFKERFVKLITFHSDIKKLLLQFSNVYRKITSIVLGINSMFICGSLILTQVSIATHNYSSSYKFLNVIWVFTTWLYLVCSFGDRVTMRLIDINDIIFDCAWYRYPIKLRQFQLMMMMSAQQPIYIEGYLNYKCTLETFKKVMNVCYSVFTLLQRANI
>MdOR35
MKSFELTQKIFVWFGIRLKNDDASIREKIFDTVRFGVIFSNISFITISSIVYLFRHLGDFDACLFASFQVIGLVTILASLVQAYLRRRQLSEIFAMFQQMYDEHDDDKTFPILIQVNSRNEKLFEFSIKLSVIGYNSFTMSLGIFQLIFIIHKYFIDNYMNKDYFIIPFKLVSPWDRTTLIGWMFTFIFCSCEASLIVLTFNIILFFFVGISLHHSAFCKQFALFTIQLNQLIVVNGKNTIQKRIEIKNWLVKMIRFHNSTKSIFKKTANFYSVIIFFELISGIVRLSMAVFQIETAIRNPKLDLFSIIIIFSFAIASLFIYCYFGKKATDSYLMFGDYLYEMEWLKLSIDRQKDLVLIISNTQRPMHYHGLKIVDMNLSTFTQIMKIMLNIYLMFKSMANN
>MdOR36
MKIFQEISQNLAKLGLSMNYSARNTVLITLTSSLMIFYFGSTFWFSVYESKTFIEFNEALFVCVTSLLHLLEYIVLFWEKSRVYQLINRFAGVIQPRLIKTSVYRKANEKIEKWSSLTYRRIVNVGQVYLLPNVIVSLITWIRTDYSIESFRLPYPASFPYDWRTPFGYLFAVCIQTVTIRYVCTCLACITSLYIAFCEFLMTFILDIEQMLNDLDSGIETTTIDTNTRIAKKLKFIEIIRLHADAKQLGYGFVDIFDKFVMNYFLNGIITMCTMLGIVQMAIDSGNLYWIASPFAALIAVLAMIGIFCLFGDDITRRFEDVAIDFFHSKWYLYPAEMRRAIVTIMIVAQKPIHVRGLGIVYCTRELFKKTINIGFSCFMLLRQFKQ
>MdOR37
MKIAQFTQFLMKVNGLNPIFPNRGTMCHRIFEMLKLFIFLLPAIYETFSTIAYAFVYLTDIKKSTRAMYLTIGYLMSISMHIALWIDSFAIHQLLNKIENLINQRIIAGMGARYKETNNDLEKRTRQIFKVWLSLVISVLAVPFLSALIDYIMGRFSIKSWKLLHNTTLNIGFNMSNENHLIFLIFAQFIAASIIVWNIIVPQFIYLVIVQFEAAFVDDIILMLQGFNKLSGHCCLKNKLIEVVHLQRNTYEILVDYGKIMNTPIFIVNTMNLSCMCMIFFQIKYLISAGAYDDLHGTIVANFTILQLVFLFCYLGDRLTTKMIEINDAIYDIPWYNYPIDIQKFIIPIIQRSQKKFILMGYSLTSLSLQDFKQMMTFIISAFLVLLNLDS
>MdOR38
MNLLKTNRRLFLLLGACVASKNSSSTSKIGYSIFSVLSFVFLLIVTSASIAFIKKSLKTNLEDALYALLQATGYGYGTYMMTFAFILRKDFTKLFTKFQEIPGNYNNSVAIEIFTKANQRCEFITMLFIKYFIIGNTLGLIIAMSSTTAYSLIIYGDVAVDHLFGPAKFVLPWNQQTFLGWVLEQSTCLLASMAYFLVTSALLSLFIAICEFHKAFYKYLYHLVESIDDSDDLKPEMVNLRSKKILCQTIRFHVSAKDLFLESARIYSPFVFIVMLSAIILMSGSIFEIDLASKHPSLNFITMAITFTAGITNLLLYCFLGKTATESYSKYAECLYDFNWTGLPLDLQKDLILMIQNAQVPLFYHGFNIIPLNLVTFSNTLKTVVSYYMMFKTLTE
>MdOR39
MKFLEANRKLFALLGVFSPMDESLGWKSRIVSCTLGITCFVFSIIGTISSIVFILNNIKTNLEDALYALLQVAGFGYAAYTMIFAFILRNKLKLLLNHFQDICDTYQTGAFIDFFKETNEECEYITSLFVDYFVIGNTLGVIAALCISVLYSVIINGDVEVEHLFGTVKYVLPWNQNVFYGWFLEQGICIISSMAYFLATSAILSLFIAICKFHRIFYKYFEELIKNIDRTHQMKSTMDRLQSKEILCKTIRFHGAIKMLFLQSVDVFSPFIFMVIISAIVLISGSIYEIDLVSKHPNLYLVTMSISLAAGIINLLFYCFLGKTATESYSVYANCLYFSNWLNLPVDQQQLLILMIQNAQRPMVYRGFDIFPLNLDTFSKTLKTVGSYYMMFKTLSE
>MdOR40
MIESKIFQTVLFKLRSSGFLADNNWSSTFALIRILIVVSVNVWIYTCAPLWFILYEGKAFDERTESFFFLSNGITTLILHYILIHQRTAFLRSITNLEGIIQKRPVPMRAIYSATKEKIEKWTNFCYRIVFRGAIPIFILQNVIVSIIKLFSNDYSTGSYHLPYAASFFFNWRSPVGYVTAIAMQSVAIILSVNIYVSLLFFYFGICIFSVTFTTDIELNLHASTGQLKTNRSRNGILEFKRKLNEIWQFHSDARSFVCDFSNIFSNVIILFFSYGTITICCMLLLILVSINSGHRFDIVHACVPLIVVVKWIYFYCYLGDNVTSRFGQLDEIIYQCEWFLYPIDVQKDLVLAMSIAQKPVFMHGFANIHCTKIIFKKIVNAGFSYFMVLRQYSH
>MdOR41
MEICNVLKWHLHFIGIFKHPYTVADFIRVSCFSIALNLFMILVNYFLIFEAKTFKDYSESFLFGFGAFSLNIQHLILIWQRKDLMGMMDDLQDIINKRAQDPSLKIIYETINIANNKRAKRSYTVLIKILTPIYSIPIACSSFYSYYFGELGADAFQLACPEFFPYDWRKPWTYLVTIIFQGLNLTSIVLIFVAIPLLFAGFCDFLVSFVRDLEHNLKSFDTFFQNKNINNKRIQMKMKLCEMIQFHSRIKTFAYRFANLYSNIILIFLSYATVAICVVLLLIHRAINAGMLLDAVQMSNSILALYFAIFLFCYFGENVTHRFGSLGDSIYQCKWYDYPLELQKYLPMMISISQKPVYLKGFASIQCTCEMFKKIVNTAFSAFTLLLRFEH
>MdOR42
MIVLRRNRAFFKWLNLMETEKSFSILKYMRIISVVSIELFLVIPAIVYFLENTTNLRNQLCSMYVIMSFGTSFAMYCIFLWNRPALNQLLAELQDIVDSRFKGSQIKNYQTTEKRISKFTKKFTITTFAICSIILLRPFYASLFMFLSGPFDPQNVSIPFKATYPFNQTVVPGLFLSATIELVAGYKFCAVFSAGITFFIAITWYIETCINNIPIVYKRINDFLSCSDQRHINSTIGRYFLKKNLLEIVQFHWKILRFVDNFANLMNAVIFITFSNGIIWLSASFAQFLEFSIELFQPAVSSILVLVWLYIYCAFGNLVSVKCEQIYQFAYDAHFYKYPNDLNIFTMMTMKQAQKPFVITGFKLTRCSLDSYKRLINTSVSFYMLFRNLTMHE
>MdOR43
MKVLEEIRKIMILTWIIPTPETENQWIKIRNFSFGWFCGLIGFAASLSSAMFLIKFIDKNLEDSLYALFQVASTGSLVYMCLLAFIFRHKFDEMFAKLQKLYDTYKYLDSNGYMMAADKRGTFLITVLVKYVIIIYIPYYCSLNVCSAIYSFIKFGYVDVENLYVPFKFILPFNQHTYIGWFFETMLGGLSGTGYFLINNTLLSLFGAICFYNQAISKMIQALLNQFDDNEYHSQVEFKEMLTKVIRLHISAKKLFIQSADLFSLFILILLICNMIFLSCAIFQMDLASKHLDFTIMVLVCAILTGVTNLFLYCYFGEKSHAAHADLADIFYAANWTHMPPNLQKYFVIMIQNAQPDLYYGGFGIAYVNLNTFLWMIKTVISYYLMFKTLTGY
>MdOR44
MKVLEEIRRFLILTWIVPTPETENQWIKIRNFSFGWFCGLIGFAGSLSSAMFLIKFIDENLEDSLYALFQVASTGSQVYMCLLAFLLRHKFDEMFAKLQKLYDTYKYLDSNGYMMAANKRGTFLMTVLVKYVIIIWIPYFYSLGVCSAIFSYIKFGCVNVENLYVPFKLILPFNQHTHIGWFLEYTFGVSEVAIYFLINNSLLSLFGAICFYNQAISKMIQALLSQFDDNECHSQLEFKEMLTKVIRLHISAKKLFVQSADLFSLFILILLICNMIFLSCTIFQMDLASKHLDFTIMVLVCAILAGVTNLFLYCYFGEKSHKAHADLADIFYAANWTHMPLNLQKYFVIMIQNAQPDLYYDGFGIAYVNLNTFLRMIKTVISYYLMFKTLTGY
>MdOR45PSE
MEVLEQIRKILILTWIIPTPETENQWIKIRNFSFGWFCGLIGFAASLSSAMFLIKFIDNNLEDSLYALFQVASTGSLVYMCLLAFLLRNKFDEMFAKLQELYDTKYLDSNGYMMAANKRGTFLMTVLVKYVIIIWIPYFYSLGVCSAIFSFIKFGYVDVENLYVPYKVILPFNQHTFIGWFFETTFGGLTVAIYFLINNSLASLFGAICFYNQAISKMIQALLNQFDDNECHSRLEFKEMLTKVIRLHISAKKLFIQSADLFSLFILIILICNMIFLACAMFQADLASKHLDISTTLMVSATSVSATNLFLYCYFGEKSHAAHADLVDIFYAANWTHMPLNLQKYFVLMIQNAQPDLYYHGFGIVHVNLNTFLRMIRTVISYYLMFKKLTGY
>MdOR46
MKVLEEIRKMLILTWIIPTPETENQWIKIRNFSFGWFCGLIGFAASLAAATFLIKFIDENLEDSLYALFQVAGAGSQVYMCLLAFIFRTKFDEMFAKLQELYDTYKYLDSNGYMMAADKRGTFLMTVLVKYVIIIWIPYFYSLGVCSAIFSLIKFGYVDVENLYVPYKVILPFNQHTYIGWFLEYSFGVSEVAIYFLINNTLLSLFGAICFYNQAISKMIQALLSQFDDNEYHSQVEFKEMLTKVIRLHISAKKLFIQSADLFSLFILILLICNMIFLSCTMFQMDLASKHLDFTIMVLVCAVLTGVTNLFLYCYFGEKSHEAHADLADIFYAANWTHMPPNLQKYFVIMIQNAQPDLYYDGFGIAYVNLNTFLRMIKTVISYYLMFKTLTGY
>MdOR47
MKVLEQIRKIMILTWIIPTPETENQWIKIRNFLFGWFCGLICFAASLAAATFLIKFIDGNLEDTLYALFQVASTGSAAYLCLLAFLLRNKFDEMFAKLQDLYDTYKFLDSNGYMMAADKRGTFLITVLVKYVIIIFIPYYCSLGVCSAIYSFIKFGYVDVENLYVPFKFILPFNQHTYIGWFFETMLGGLSGTGYFLINNTLVALFGAICFYNQAISKMIQALLNQFDDNEYHSQLEFKEMLTKVIRLHISAKKLFIQSADLFSIFILIIFICNMIFMSCAMFQADLASKHLDFTITVMVCSISVGATNLFLYCYFGEKSHKAHADLANIFYAANWTHMPPNLQKYFVIMIQNAQPDLYYDGFGIAYVNLNTFLRMIKTVISYYLMFKTLTGY
>MdOR48FIX
MKVLEKIRKILILTWITPTPETENQWIKIRNFLFGWFCGLIGFAGSLSAAIFFIKFINENLEDSLYALFQVAGTGSQVYMCLLAFIFRTKFDEMFAKLQKLYDTYKYLDSNGYMMAADKRGTFLITVLVKYVIIIWIPYFYSLGVCSAIFSLIKFGYVDVENLYVPFKLILPFNQHTYVGWFLEYTFGVSAVTFYVLINNSLLSLFGAICFYNQAISKMIQALLNQFDDNEYHSQLEFKEMLTNVIRLHISAKKLFIQSADLFSRFILIILICSMIYLSCAMFQADLASKHLDFTITVLVIVISVGVTNLFLYCYFGEKSHKAHADLADSFYAANWTHMPLTLQKYFVIMIQNAQPDLYYHGFGVAYMNLNTFLRMIKTVISYYLMFKTLTGY
>MdOR49
MKVLEEIRKIMILTWIIPTPETENQWIKIRNFLFGCFCGLICFAASLSSATFFIKFIDENLEDSLYGLMQIANTGSVAYLCLLGFFLRHKFDEMFAKLQELYDTYKYLDSNGYMMAANKRGTFLMTVLVKYVMIIWFLYLCSMGVCSAIFSYIKFGYVNVEKLYDPFKLILPFNQHTYIGWFFATTLGGSAAASYFLINNSLLSLFGAICFYNQAISKMIQALLNQFDDNKCHSRLEFKEMLTKVIRLHISAKKLFIQSADLFSLFILIILICNMIFLACAMFHMDLASKHFDISITTMISAVSVSATNLYLYCYFGEKSHAAHADLVDIFYAANWTHMPPNLQKYFVIMIQNAQPDLYYHGFGVVYVNLNTFLRTIKTVISYYLMFKKLTGY
>MdOR50
MKVLEQIRKMLILTWITPTPETENQWIKIRNFLFGWFCGLIGFAGSLSAAIFFIKFINENLEDSLYALFQVAGTGSQVYMCLLAFLLRNKFDEMFAKLQKLYDTYKYLDSNGYMMAADKRGTFLITVLVKYVIIIWIPYFYSLGVCSAIYSFIKFGYVDVENLYVPFKLILPFNQHTYVGWFLEYTFGVSAVTFYVLINNSLLSLFGAICFYNQAISKMIQALLNQFDDNEYHSRLEFKEMLANVIRLHISAKKLFIQSADLFSRFILIILICSMIYLSCAMFQADLASKHLDFTITVLVIVISVGVTNLFLYCYFGEKSHKAHADLADSFYAANWTHMPLNLQKYFVIMIQNAQPDLYYHGFGVAYVNLNTFLRMIRTVVSYYLMFKKLTGY
>MdOR51
MKVLKEIRKMLILTWIIPTPETENQWIKIRNFSFGWFCGLIGFAGYLSSAMFLLKFIDKNLENSLYALFQVGGTGSLAYMCLLAFIFRHKFDEMFAKLQDLYDTYKYLDSNGYMMAANKQGTFLMTVLVKYAIIIWIPYFYSMGVCSAIFSFIKFGYVDVEKLYVPFKFILPFNQHTYVGWFLESTFGGSAVAIYFLINNSLLSLFGAICFYNQAISKIIQALLKQFDENECHSRLEFKEMLANVVRLHISAKKLFIQSADLFSRFILIILICSMIYLSCAMFQADLASKHLDFTITVLVCVIPVGVTNLFLYCYFGEKSHAAHADLADSFYAANWTRMPLNLQKYFVLMIENAHPDLYYHGFGIAYVNLNTFLRMIRTVVSYYLMFKKLTGY
>MdOR52
MKVLEQIRKILILTWIIPTPETENQWIKIRNFSFGWFCGIIGFAGSLSSAMFLIKFIDENLEDSLYALFQVAGTGSLAYSCLFAFLLRNKFDKMFAKLQDLYDTYKYLDSNGYMMAADKRGTFLMTVLVKYVIVIFIPYFYSMGVCSAIFSFIKFGYVDVEKLYVPFKYILPFNQHTYIGWFFETTFGGSVITCFYIINNSLLSLFGAICFYNQAISKMVQALLNQFDDNEYHSQLEFKEMLTNVIRLHISAKKLFIQSADLFSRFILIILICSMIYLSCAMFQADLASKHLDFTITVMVCTISVGVTNLFLYCYFGEKSHEAHADLANIFYAANWTHMPPNLQKYFVLMIQNAQPDLYYHGFGVAYVNLNTFLRMIRTVISYYLMFKKLTGY
>MdOR53
MRTLALNLEIFRLMWIIPTAKTERNLIKFRNIIFSLWNTFIMFMFFLLSIHFFTKSASTNLESALYALIQISAFFISIYLMVVGHKIWPELLQLFTELQRIYDENKQSDTSKFMEKANAKAEFFTILLIKYAVIAWIPSTLTLSITTLIYSLIKNGFIDVQTLYTPYKVTLLWDQTKLFGWILETIISVFVGCAYLLINNTFMSFFVGICYYHRAFRAHIQELIQKINYKNDQLKAKLILTETIQFHCSARSFFRQSTEVYSLFILIVLICSTVFLSCSVFQFDLALRIELNMSTLVVITIAIMASGLNLFVYSYFGHGANENHMEISDCFYQSEWYNLPLYLQKHYVIIIANAQRPLYYHGSGVAFINLNTFIRMLRNVMSFYTMFKTLTT
>MdOR54
MRTLALNLEIFRLMWIIPTAKTERNLIKFRNIIFSLWNTFIVFMFFLLSIHFFTKSASTNLESALYALFQISAFFITIYLMVVGHKIWPELLQLFTELQRIYDENKQSDTSKFMEKANAKAEFSTTLLTKYTIMAWIPSSLTLSLTTLIYSLIKNGFIDVQTLYTTYKITLPWDQTKLFGWILETIISVFVGCAYLLINNTFMSFFVGICYYHRAFRAHIQELIQKINYKNDQLKAKLILTETIQFHYSARSFFRQSTEVYSLFILMVLICSIVSLSCSVFQFDLALRVEFNMSTLVFITIAMTAIGLNLFLYSYFGHGANENHMEISDCFYQSEWYNLPLYLQKYYVIIIANAQRPLHYHGSGVAFINLNTFIRMLRNVMSFYTMFKALTT
>MdOR55
MKVLEINRQAFILNAIFPTPENETTAIKVRNKCFGVFSFVTVFCGWLGSVNFVLKFMSTNMEDSFYALFQVSGYFSQVYTMIIALIRWRQFSSIFTKMQDFYDKYNHLDDSKYMEKANKTSKVISRFLLKGLVIIWVMHSILLCSFSLIYLYHASDHIDVNQLYVPHKYALPWDQKTILGWLYNVSVAFFGGIGYVNLNSCFLSFFIGISMFHRAYQKLCRTLIDRITKTKQPLECKNLLRTIIEMHLTAKDTFLQSAQAYSTCILVILICSMVYLACSIFQLDLGLKHFDSEFLLMLLAMATGFENMVLYNSFGQKTSNAFADIGADYYNGPWLKLPIHLQKSFILMIQNAQEPIRYDGFGVAHLDLNTLGEMLKKVMSFYMMFKTLTE
>MdOR56
MVVFKIHRQIFIFMCILPTPANHGKILKFFNIFLSLLSVMSLSVSLVASGYYFVKFIDTDLKGSISAIFTSFITMGALYTHFVAYLYSQRVKNVLNGYQVLHDSYTESKATFDRIRIKCEKITKFIVIYFSLAVFASMLFITSSSILITTITHKSIRVDLWYHPYELELPWNQNTLMGGIVEMFISFSTGLLYMFINATFLTFFISIGEFHRAFSQHHFNAVNLMKEITYNRERNRKINQMIHNSIQFHISVKKLFQETASLYSYLILIQLMCGEVFMAVSAFQVDLALKELTPDAFHFLIGVTISTANLFFYCFYGKITTDSYANFGNHLYESDWWNFSIQQQQMIIVMIRNAQQQICYRGSGIVDLNLETFQKMLKTVFSYYMTFKAISRK
>MdOR57
MKFVEYELIENNFPIIIIHRQDITPSIRLQKEFHFGANVREKLYEIMLKIMTIFEVFQFAFFSFSLDAETKQQLLGLLAIQYDSQRMPNERVKGETFKDMTKAIFVDKNRIKKLNVQYQIISKLIMVGIPICIGGSEGLLALASIGISLYVFGEIRANILHRPNQLSLPWDQNTFNGWFGEQLCSHMFYISYCTINGAMLSTFIGFCEYLHAFRKHFEASITRIHDIDANKAANVPTIRIKMKLVLCEVIEFHNSIKEFFLETTELYSTFILLEMFTSMIIMSCGLFQVDSDIRNFGINVPMTMIAVLVSTANLFLFCIYGHRATDDFLDMGNIAFETNWYTLDPDLQKYIGMVIINSQRPIAYHGFKVAFLNLETFLKMLKTVISYYMLFKTL
>MdOR58
MQPLQNNIELMMAIGIYWPNVKRPLRENIKSAIIFVYLFVCLTFGSVGSFVYVIKNLMINPENALYALFQIAALLSVLSLMLCTIACNKRIDRLLDSFQIIHAQVVDSSKDFYSIFAKVNDVGAFITKILVKYCVLANTLIIFTQGALNFSYCYNQYGRIEPECLILAYKFSAPWDQLSPRSRTVTMLWCALQTFNYAIGNMVCLSFFIVTCMQFYAFRIYFKGLITEINAETKLNPNSLKLKVLFRDLIQFHLTIKEIFLNSSQVFNTYAIVQFLSGILFTTSNILNIDLGLGHLDHILFLQLLYLLNAFSNLYAYSYTGTYTTTNFELLEQYPYETYWYLMPNDIQKYIILIIKNAQKPFIYDGFRLVSLDLITLAKILKIVSSYYLMLKATFLK
>MdOR59PSE
FSYCYYQYGRIEPECLILAYKFSTPWDQLSPLLRTVTMLWCALQTFNYAIGNMVCLSFFIVTCMQFYAFRIYFRGLITEINAETKLNPNSLKLKVLFRDLIQFHLTIKEIFWNSSQVFNTYAIVQFLSGILFTTSTVLNIDMGLGHFDHIFFLQLLYLLNAFSNIYAYSYAGTFTTTNFELLEQYPYETYWYLMPNDIQKYIILIIKNAQKPFVYDGFRLVSLDLITLAKILKIVSSYYLMLKATFLK
>MdOR60
MQPLQNNIELMMAIGIYWPNVKRPLRENIKSAIIFVYLFVCLGFGSVGSFVYVIKNLMINPENALYALFQIAALFSVLSLMLCTIACNKRIDRLLDSFQIIHAQVVDSSKDFYSIFAKVNDVGAFITKILVKYCVLANTLIIFTQGALNFSYCYNQYGRIEPECLILAYKFSAPWDQLSPRSRTVTMLWCALQTFNYAIGNMVCLSFFIVTCMQFYAFRIYFKGLITEINAETKLNPNSLKLKVLFRDLIQFHLTIKEIFLNSSQVFNTYAIVQFLSGILFTTSSILNIDMGLGHLDHIFFLQLLYLLNAFSNIYAYSYAGTFTTTNFELLEQYPYETYWYLMPNDIQKYIILIIKNAQKPFIYDGFRLVSLDLITLAKILKIVSSYYLMLKATFLK
>MdOR61
MKVFKIHQRIFTLLCIKSSDNIKLHAKILNLIFISIAFASQLLCFISSTVYITEFIVNDLENALFAVFQMVATASGFYTLIIVLTIRKTIESVLDKFQRFCDAKSSGTASKYLAETNIRIESLTKFFMKYMVLGFVVSLVVFSVVNVSLNLLKDGEIIVNKLFQSSRFAVPWNENLFLGWIGSIVCTMFAAGFYFFISFTFLTFFIGICKYHRCFQFKFHTFFETINALVMKRKQNINTQINSIMRDAIRFHVRAKDIFTETADIYSLLILFQLISGMIYLSCCLFQMDLARKHLGAEFLVIVICVISSSSNLFLYCYYGKLTTESYLDFNQSVYESSWYLLPLKIQKSIVPIIGNAQRPLFYHGSHIVNLNLETFLKVLKTILSYYMMFKTLTE
>MdOR62FIX
MRPFRLIQQIYIGLGLHPRHADPRTFNKFLNIFFAFGMFVVQFCSLISDIIFIKQSIGFNLGNCLCALFQLAATTNAVFILIMAFSQQKMVIQIFEEYEKICTKHTLNTKFNHFYERANLQGEKVLKFFIRYFILLYLVVAIILGVGNFSYCQFFDEIHSDECLLTPYKFYLPWNTNRNLGWFFKLLFDHIVAESYFICDFTCLSFFIAICQFHFAFFEHFRSLCKTLMKSKTHLENKIQLIDAIRIRLGATSLFHATQNVYNILIFAQLLLSMLHGACVIFQMDMVLDDPDINILLILICTITSFTNLILYCYFGKLTTDNYLEFSKCAYELSNWYELPVDLQKYFILVISNANKPLCYNGLSIMSLKLETLTAMLRTVISYYMMFKTIVN
>MdOR63
MKILESIHSRFMLMGICSSDSKNPFIIFRNTAFAVFGLLINIASLVASLVFIKNNFKTHLEYSLHAVLAWSAGIAVCNMMIVTYILRDELTAIFTTFQEIHDKYKHFDPEQIMKEANKQSAMVHKFLDCFVGICLVTTAIQTISSLIYSAWRFGYARPDILYRVFRMVLPWDQNSLSGWIAEEVFYHLSLATSLFMAMPFLMLFISFLFFHRAFNKVYHSQFKKMDALIRIKPFRSNKIKELLLDTVSFEILVKSLFRKTERLYGSFILVFLINTIITIAASIFQMDLAIRHFDLTFFTMVFALAYGLAQLYAYCYVGRHSTDYYLAYADHLYESNWMHLPIELQKAFILMIAHAQKPLRYHGFNVAILDLELFTKMIKTVVSYYLMFKTIADL
>MdOR64
MKILESIQNKFILIRVSPSNSINPFIKFQSKTILLSDLILVISVALAATKFISINASNDLRNSLHATACLSCAVFGSYSIMVTFVLRRELSDIFLTFQDIYDTYKDIDTDQVIQKANKRSTNVGNVGDYFVGFTLVNLLFLLIGSFIYSYFKFGYANPDVLIRLFRLTLPWDQNCLSGWLAEGIYSLIFVAIILPFAVPFFLLFISFLFFHEAFNQIYRSQFKSIDSVRRSATFRSYKVKKLLFETISFHIAAKEVFLKTARAFATFILVSSINMMVIAALSLLECDLAIRHVDVDFLVVIIAFVYGLVQLYGFCFVGKNSTDCYLDYADCLYESNWMALPIEFQKSFSFMIAHAQRPLYYHGYLIPYLDLELFTKIIKTIVSYYLMFKTLTE
>MdOR65
MKILESIQNKFILIRISPSNSINPFIKFLSKTIWLSGLIWASSAALAAAKFISINVSNDLRNSLHATACFSIAALGSYSIMITFVLRRELSDIFLAFQDIYDKYKHIDTDQHMQKANKRSANFGKSGNYFIGFTLVNYFILLIGSLIYSFFKFGYANSDILFRLFRFTLPWDQNCLSGWLAEGIYSLIFVAIILPFAVPFVLLFISFLFFHKAFNQVYRSQFKSIDSIHRSATFRSYKIKKLLFETISFHIAAKEVFRKTARAFATFILVSFISIIVFTATSLFQCDLAIRHVDVDFLVVIIALVYGLAQLYGFCFVGKNSTDCYLDYADCLYESNWMALPIEFQKSFTFMIAHAQRPLHYHGYLIPYLDLELFTKIIKTIVSYYLMFKTLIE
>MdOR66
MEVMRPVRNRFVLLSICPSDSNDSLIKFRNLLILGIVFLIISCCDLGAMAFVSENLENDLENCLHATMTISVTTSLVYMVIASFILRHKITEVFDAFQNHFNKYKSMDFGNFMLKANERSAKLVKYGDYFMGACCLSVVGLMFSSLFYSYWKFGYTNPDILYRPARLFLPWDQNTLSGWMIECLFSVSAVFVCIFIAFKYLTFFISFLFFNFAFYQIFSTQFEKISSLSQSMPLESYEIKRLFIESISFHISAKELFQQTASVYGTFLLSFLISTIITVATTVFEIDLAVRHLDLTFFLMFYTFIYGLSQLYAYCYVGKHSTDYFLAFADRLYESNWMALPLELAKSFPMMIAHAQRPLYYHGSNVAIMDMELFTRMIKTVFSYYLMFKTLVDM
>MdOR67JOI
MKVLETIQNKFISVWSCSSKNSFIRFQKKFGFFVSCVVIIICCTLSCAKYITKNFENDLEGSLSAMMVLLGLLASLIMMISAVFSRSKISEVFSVFQDFYDKYKNLDSGQFQRKANERSARLTNYGVYFLMACIVSNVILIIGSFIYSIFEFGYANIEILYRPFKFELPWNQNCLLGWIGEGIFSILVLFIGIFMAVSFSILFISFLFFNLAFYQIYRLPFEKIDLMPQSTPFRSYKVKKLLLDSIQFHISAKKLFKKTVQLYGSFILIVIISTTTFLALAIFQMDFALQHLDMSFLPMFESFVSGIAPLYAYCYVGEYSTDYFLAYADCLYQANWITFPIELMRSFPFMIAHAQTPLYYHGSNMVILNLNLFLKMMKTVLSYYLMFKTLVEI
>MdOR68
MKVLETIQNKFISLWLCSSKNSFIRFRKKFGVFVSCLLSNICCILSCAAYVEKNFENDLEGSLFSTMILLGSLALLILMISAAFARNKISEVFTDYQDFYDKYKDLDSGKFLQKANERSARLTNYGVCSSIACIVSNVILIIGSFIYSIFEFGHANIEILYRPFKFELPWNQNCLLGWIGEGIFSILVLFVGVFMAVLFCSLFISFLFFNLAFYQIYRLQFEKIDLMPQSTPFRSYKVKKLLLDSILYHISAKKLFKKTARLYGSFILIVFVNTMTFLALAVFQMDFALRHLDISFLPMFETFLAGIAPLYAYCYVGEYSTDYFLAYADCLYQANWITFPIELMRSFPFMIAHAQTPHFYHGSNMVILNLNLFLKMMKTVLSYYLMFKTLVDI
>MdOR69
MKVLETIQNKFILLWFCSSKNSFIRFRKKFGFFVSCLVTVICCILSSVAYITKNLENDLEGSLYSTMFFLVPLALLIMMISAVVLRHKISEVFSDYQDFYDKYKDLDSGKFLQKANERSARLTNYGVYFLMACIVSNVILIIGSFIYSIFEFGYANIEILYRPFKFELPWNQNCLLGWIGEGIFSILVLCVGIFLTVLFFVLFISFLFFNLAFYQIYRLQFEKIDLMPQSTPFRNYIVKKLLLDSILYHISAKKLFKKTARLYGSFILIFLVSTITFLALAIVQMDLALRHLDMSFLLMFEGFVHGLVELYAYCYVGKYSTDYFLAYADCLYQANWLTFSIELMRLFPFMIAHAQVPLYYHGSNMVVLSLELFLKMMKLVLSYYLMFKTLVDN
>MdOR70PSE
WFCSSGNSFIKFREKLGFFVSFFCVICCSLFTAIYITKNLGNDFESSLSATMSFLGSLALLVMMISAIVLRNEIIEIFSDYQDIYDKYNDLDSGQFLQKANKRSARFTNYGVYFMMTCTVSNVILIISSFIYGIIEFGHASFEILYRPFNFELPWNQNCLLGWIGEEVFSILLLCVGIFVSLMFFLLFISFLFFHLAFYQIYRLQIEKIDLMPQSTPFRSYKVKKLLLDSILFHVSAKKLFKKTARLYGSFILIFLVNTLTFLALTVFQMDLALRHLDISFFLIFEGFLYASAQLYAYCYVGKYSTDYFLAYADCLYETNWMTLSIELMKPFPFMIAHAQTPLYYHGSNMVILNLELSLKMMKTILSYYLMLKTLADN
>MdOR71
MKVLQEIQNNFILLNFCPSISKNSILKIPNSVFSVSCFIGMILYVLSSGAYIKKNLLSNFESCLLAILTFTGALGLIYMMIVAYVLRYKIGGVFYDFQNIYDQYKSLDSGKFIEKANERSAQIVKYGLCYILICCTTTAIMTIISLLYSFFKFGYANIEILYRPFNFLLPWDQNCVLGWIGEEILTIVWMGMSIYIAVTFLASFISFLFFNMAFYQIYQSQFEKIDSMPLSTPLHGYLIKKQLLESILFHISAKQLFKKTARIYGSLILIFLVNMIVLMATSIFQIDFAFRHPDLNIFLIFYIFIYGLSQLYAYCYVGKHSTDYFLEFADRLYESNWMALPLELARSFPMMIAYAQRPLYYHGFHMIILDLKLFLMMMKTVASYYLMFKAIVDV
>MdOR72
MKILESIQNKFILIRIFPSDSINPFIKFLSKTILLSGLILVISVVLAATKFISINASNDLRNSLYATTCLSCAALGSYSIILAFVLRRELSDIFLAFQDIYDKYKHIDTDQHMLKANKRSANVGKFGAVFMSLTLVNYSILLIGSFIYSYFKIGYANPDILFRLLRLTLPWNQNCLSGWIAEGIYSLIFVAVTLFSVVPFFLLFISFLFFHKAFNQIYRSQFKSIDSIHRSATFRSYKIKKLLFETISFHIAAKEVFRKTARVLATFILVSFISIIVFTATSLFQCDLAIRHVDVDFLVVIIAVVYGLAQLYGFCFVGKNSTDCYLDYADCLYESNWMALPIEFQKSFTFMIAHAQRPLHYHGYLIPYLDLELFTKIIKTIVSYYLMLKTLIE
>MdOR73PSE
MKVLEKIYRAYVIFCVCPSDTSFPIKIRNIIISTLSFLIIVCGASAGFTFILNYVKIDLINALFATCTFSAQIAALYQMVASFILRKRITDIFLTIQQIYETYKRKDPKQYMEKANHSCERFAKFVEYFVWICSFSILGMGVFSFIYSLFAFGYGKDAILYRPYRYVFPWDQHSLLGWTCELITSFFNTYAYMKTNCTYLSFFISFCIHHGAYYQIFRSQLDNIDAMSKRKPFQPFEIKKLQCELISFHISSTDLFKQTADVFNTFILVHLISYMVIMACGIFQMDLLVQQDLDSTFLIVMYALSVGLSNLYLYMLKTTISYYLMFKTLTE
>MdOR74JOI
MKVLERIYRAYVIFCVCPSDTSFPLKIRNIIISTLNFSIIVCGACASFTFILNNVKVDLINALFATFTFAGQLAIVYIMVAGFILRKRITDIFSSFQQIYDTYKHKDSKKYMEKANHSCEQLAKFTEYFAWVGSIGILGMGVFGYIYSLFDDDDAMIFYQPYRFVLPWDQHSLLGWACESIFSFFGAYSYLKTNYTYLSFFISFCIHHGAYYQIFRSQLDNIDAMSERKPFQSFEIKKLQCELISFHISSTDLFKQTADVFSTFILVQLISYMVMMACSIFQMDLLVQQNLDSTFLVVMYALLVGLSNLFLYCYFAKKSTDSYARFADCLYNSNWTILPVELQKPLVLMIANAQQPLLYHGFTIANLDLELFSKMLRTTISYYLMFKTLTE
>MdOR75
MKVLERIYRAYVLFCVCPSDTSFSIKIRNIIISMLSFILMVCVDSASFTFVLNYVKVDLINALFATFIFAAQAAVVYIIVAGFFLRKQITDIFSSFQQIYNTYKRKDPKQYMEKANHSCERLTKFAEYFVWVCSINVLGTGVFSFIYSLFAFGYGNDAILYRPFRLVLPWDQHSLLGWACELIISFFNTFAYMKTNCTYLSFFISFCIHHRAYYQIFRSQLDNIDAMSKRKPFQSFELKKLQCELISFHISSTDLFKQTADVFSTFILVQLIGSMVLMACCIFQMDLLVQQNLDSTFVVVIYSSLIGLSNLFLYCYFAKKSTDSYARFADCLYNSNWTILPIELQKPLIIMIANAQRPLLYHGFNIANLDLELFSRMLKTIISYYLMFKTLTR
>MdOR76
MKVLERIYRAYVIFCVCPSDTSFSIKIRNIIISMLCFITMVCGACASFTFILNYVKIDLINALFATLIFAGQPAAAYTMVAAFILRKQITDIFSSFQQIYDTYKHKDPKKYMEKANHSCERLAKFAEYFAWFGSINVLGMGVFSFIYSLFAFGYGNDDILYRPFRYVLPWDQHSLLGWTCELIMSVFNSYSYLKTNYTYLSFFISFCILHRAYYQIFRSQLDKIDAMSERKPFQSFEIKKLQCELISFHISSTDLFKQTADVFSTFILVQLINYMVMMACGIFQMDLLMQQDLDSTFLVVIYALLIGLSNLFLYCYFAKKSTDSYARFADCLYNSNWTILPIELQKPLVIMIANAQRPLHYHGFNIANLDLELFSKMLKTTISYYLMFKTLTR
>MdOR77JOI
MKVLERIYRAYVIFCVCPSDTSFFIKIRNIIISMLSFITMVFVDSASFTFVLNYVKDDLINALFATFIFAAQAAVVYIIVAGFILRKQITDIFSSFQQIYDTYKHKDPKQYMEKANHSCERLAKFAEYFVWVCSINVLGTGVFSFIYSLFAFGYGNDAILYRPFRLVLPWDQHSLLGWACELIISFFNTFAYMKTNCTYLSFFISFCIHYRAYYQIFRSQLDNIDAMSERKPFQSFELKKLQCELISFHISSTDLFKQTADVFSTFILVQLIGIMVLMACCIFQMDLLVQQNLDSTFVVVIYSSLIGLSNLILYCYFAKKSTDSYAKFADCLYNSNWTILPIELQKPLIIMIANAQRPLLYHGFNIANLDLELFSRMLKTIISYYLMFKTLTR
>MdOR78
MKVLERIYRAYVLFCVCPSDTSFFIKIRNIITSMLCFITMVCVTSASFTFVLKNVKINLINALYATSLLSGQAAVVYIMVAGFILRKQITDIFSSFQQIYDTYKRKDPKQYMEKANHSCERLAKFAEYFVWVGSINVLGMGVFSFIYSLFAFGYVNDAILYRPFRYVLPWDQHSLLGWTCELIISVFNTFAYMKTNCTYLSFFISFCIHYRAYYQIFRSQLDNIDAMSERKPFQLFEIKKLQCELISFHISSTDLFKQTADVFSTFILVQLIGNMVVMACCIFQMDLLVQQDLDSKFVVVIYSLLIGLSNLFLYCYFAKKSTDSYARFADCLYNSNWTILPIELQKPLVIMIANAQRPLHYHGFNIANLDLELFSKMLKTIISYYLMFKTLTE
>MdOR79
MKVLERIYRAYVIFCVCPSDTSFFIKIRNIIISMLSFITMVFVDSASFTFVLNYVKDDLINALFATFIFAAQAAVVYIIVAGFILRKQITDIFSSFQQIYDTYKHKDPKQYMEKANHSCERLAKFFAEYFVWVCSINVLGTGVFSFIYSLFAFGYVNDAILYRPYRFVLPWDQHSLLGWTCELILSFSGGYSYLKTNCTYLSFFISFCIYHRAYYQIFRSQLDNIDAMSECKPFQSFELKKLQCELISFHISSTDLFKQTADVFSTFILVHLISNMVMMACSILQMDLLVQQNLDSTFVVVIYSSLIGLSNLILYCYFAKKSTDSYAKFADCLYNSNWTILPIELQKPLIIMIANAQRPLLYHGFNIANLDLELFSRMLKTIISYYLMFKTLTR
>MdOR80
MKVLERIYRAYVIFCVCPSDTSFSIKIRNIIISMLCFITMVCGACASFTFILNYVKIDLINALFATLIFAGQPAAAYTMVAAFILRKQITDIFSSFQQIYDTYKHKDPKKYMEKANHSCERLAKFAEYFAWFGSINVLGMGVFSFIYSLFAFGYGNDDILYRPFRYVLPWDQHSLLGWTCELIMSVFNSYSYLKTNYTYLSFFISFCILHRAYYQIFRSQLDKIDAMSERKPFQSFEIKKLQCELISFHISSTDLFKQTADVFSTFILVQLINYMVMMACGIFQMDLLMQQDLDSTFLVVIYALLIGLSNLFLYCYFAKKSTDSYARFADCLYNSNWTILPIELQKPLVIMIANAQRPLHYHGFNIANLDLELFSKMLKTTISYYLMFKTLTR
>MdOR81
MKVLERIYRAYVIFCVCPSDTSFFIKIRNIIISMLSFITMVCVTSASFTFVLNYVKVDLINALFATSMFGGQAAAVYIMVAGFILRKQITDIFSSFQQIYDTYKRKDPKQYMEKANRSCERLAKNFADYFVWFSVINVLGMGVFSFIYSLFDDDDAILYQPYRYVLPWDQHSLLGWACEFILSVFNSYSHLKTNCTYMSFFISFCIHHRAYYQIFRSQLDNIDAMSERKPFQSFELKKLQCELISFHISSTDLFKQTADVFSTFILVHLISNMVLMACGIFQMDLLVQQNLDSTFLIVIYALLIGLSNLFVYCYFAKKSTDSYAKFADCLYNSNWTILPIELQKPLIIMIANAQRPLFYHGFNIANLDLELFSKMLKTTISYYLMFKTLTR
>MdOR82
MKPLADSYRVFTWLCVCPTIGTNELKKIKNYLFTIVAFLMVISALFGSLTFIFTYFTTDLESSLCAGYQVSASVSAISILIMAYTQRPKILKCFEDFQQFYDSFDDPVLSQFIINAEQRSKWMVYSLTKAFAVAIPIAVSIQCLVNFIYSGIVNDSIDPAKLYHPFRFVLPWDHQNTLIGWLFEIILTVSIFPNYLIMSTSFLSFFTSICEYHRAFYQMFEAQISTVDQFAREKRPANDIKMALFKAISIHVSAKRLFYQTAQIYSSFILIQLIGNLIILACCIFEMDLAVHNLSGEILLMAMGMLVMGLNLFCYCYYGKFATDNYASFAVCIYNSNWMDLPIDLQKLMLMIIANAQIPLDYHGYGVIKLNLDTFAKMLKTVITYYFAFKTLTE
>MdOR83
MKPLAESYRVFTWLCVCPTFGTNELKKIKNYSFTIFASVIVISALFASLTFILTYLTTDLENSLCAGYQVSASISALYILIMAYTQRPQILKCFEDFQQFYDSFDDPVLSQFMINAEQRSRWMVYSLIKTFAVALPITISIECLANFIYSGIVNDTIDPAKLYRPFRFVLPWDHQNTLNGWLFEILLSVSIFPSYFIMSTSFLSFFTSICEYHRAFYQMFETQISTVDQFAREKRPANDIKMALFKAISIHLSAKRLFYQTAQIYSGFILIQLIGSMIILACCIFEMDLAVHNLTVEILLMAMAMLFSGLNLFCFCYYGKYATDNYASFAVCIYHSNWMDLPIDLQKFMLMIITNAQIPLDYHGYGVVKLNLDTFTKMLKTVITYYFAFKTLTTE
>MdOR84
MKILEHSYQILVLLCVCPSDDPINKWIQRRNIILSVLTIVLITAPNVASIVFMVQYFRIDLASAFCACYQVSALTKFIYTLFVAYIICDDVKKAFVALQTFYDSIKDRNLLRFMDKANERSAWIVKLAIRIFTFTFPQIVLLQSILSAVFSYTDCGYLNDTLLYRPYKYILPWDQHTAWGWFAEVMSSWAFVTSYLSVDSAFLTLFMSICEFHKAFFEMFKYKVAQLSEINNNLTQINKYNVKMILHEAIFIHVSAERLFRQTAEVYQTFILIQLVGSMVTLACSGFQMDLVIHDMSMEVVVVFQAMTIVGLHLFVYCFNGQKVTDYYAAYDKCLYNSNWMNLPINLQLTIVPMIRNAQKPFLYHGSGIINLNLETYAKMMKTTITYYLMFKTLTVT
>MdOR85
MKFLKLNYQILVLLCICPNRESTKRSIKVGNILFSALNVMLGLLSSISSITFIVKYFKIDLANSLSAGFQVGSTFFTSYTIIAAFFLRKDITKVFDDIQSIYDSNQYRDSSNFMLKANDCSDNIMKLSIKYLLLPCCSNIAFQCVASAFHSFLKFGYLKSDLYLPFKFVLPWNQQTPAGWFAETIFSICVLISVQISLLSFVPFFCSICEFHQAFSSMFHARCIEIEIFTKTNENRNHSEVKKLISETIEFHILVKRFFHHTAHVCSPFILIQLLSAMITLSCAIFQIDLIIQHLTVQIIVMLFTVFISGLILFIYCYYGGQATDLYVAFTMSLYQMSWTNLSIDLQKYLIIMMANAQEEISYHGFGLVKLNLKIFTKIMLKVITFYLMFKTLTNEPHA
>MdOR86
MAFDNIRKKFNSIRNFRKNWKLKNPSEKWYWIYDMASIGAELIGVKVFTTNQRTLYSYSTIFFQCIYVLSILNAFIHYASNGQIFHGLRGFGVASIVVPISCLCWVSIGPDRFEMKKMIIYGGRYIYKTHGESMKWNLFYHRSIDKLVKSISIVLSLNVISYSIVGIQFLVMFFIFGERINVVGMIVPFTDDTTDKGYYFNLIVQIGCFLDCMCGNYSSECVACILNNTITAMAEIVRLKVEDLNEILNSTEPMNANQMSLKRIEIKARIRDIFIHIQDFDRYLLGLRSLSYGKYFYGTFSCLYAIPLLIFCQHIGIYPVGYTIAFCAFVQLMIVCYSGQNAENSNNKICTALYNIQWYDLDRVGCKDLAHMLQRTQNGVTLTVGPFYTLNMRAAAMFTNRIYSFVTLLFKFI
>MdOR87
MAFDNIRKKFNSIRNFRKNWKLKNPSEKWYWIYDMASIGAELIGVRVLTTNQRTLYTYCPAFFQCIYFVSILNAFIHDASNGQIFHGLRGFGVSAIVVPVSCLYWVSIGRDRFEMKKMTIYGGRYIYKAHGESMKWKLFYYRGIDKLVKSISIVLSLNVISYSITGIQFLMMLFISGERINIVGMIVPFTDDTTDKGYYFNMIVQIGCFLSALCGNFTSECVACITNNTITAMAEIVQLKVEDLNEILNSTEPMNANQMALKRIEIKARIRDILIHIQDFDRYLLGVRFITHGKFFYGTFSCVYAIPLLIFCQHIGIYPVGYTTAFCAFVQLMIVCYSGQNAENSNNKIRKALYNIQWYNLDPVLCKDLAHMLLRTQNGVSLTVGPFYTLNMRAAAMFTNRIYSFVTLLFKFI
>MdOR88
MAFDNFRKKFNSIRNFRKNWKLKNPSEKWYWIYDIASIGSELVGVRVFTTNQRTLYSYSTVFFICIFFLSILNAFIHYASNGQIFHGLRGVGVSAIVVPISCLDWMSIGPHRFEAKKMIIYGGRYIYKTHGESVKWNLFYHRSIDKLIKSISIVLSLNVISYSIVSIQFLVMFIAFDERINFAGMIVPFTDDTTDKGYYFNMIIQIGCFLDCLCGNYTSECVACIFNNTITAMAEIVQLKVEDLNEILNSTEPMNANQMSLKRIEIKARIRDILIHIQDFDRYLLGISFLTYEKFFYGTFSCVYAIPLLVFCQHIGIYPVGYTIAFCAFVQLMIVCYSGQNAENSNNKICKALYNIQWYNLDRVVCKDLAHMLQRTQNGVSLTVGPFYTLNMRAAAMFTNRIYSFVTLLLKFI
>MdOR89
MAFNNFRKKFNSIRNFRKNWKLKNPSEKWYWIYDIASIGSELVGVRVFTTNQRTLYSYSTVFSICIFFLSILNAFIHYASNGQIFHGLRGFGVSAIVVPISCLDWVSIGPDRFETKKMIIYGGRYIYKTHGESMKWNLFYHRSIDKLVKSISIVLSLNVISYSIVGIQFLVMLIIFGERINVFGMIVPFTDDTTDKGYYFNMIIQIGCFLSALGGNFSSECVACILNNTISAMAEIVQLKVEDLNEILNSTEPMNANQMSLKRIEIKARIRDILIHIQDFDRYLQGIRFITHGKFFYGIFSCVYAIPLLIFCQHIGIFPVGYTFAFCAFVQLMIVCYSGQNAENSNNKISKALYNIQWYNLDPVLRKDLAHMLQRTQNGVTLTVGPFYTLNMRAAAMFTNRIYSFVTLLLKFI
>MdOR90PSE
ELVGIRVFTTNQRTLYTYSTIFFHCICVLSILNAFIHYASNGQIFHGLRSLGVSAIVVPLVFVYWMAIGRHRFETKKMIIYGGRYIYKAHGESMKWNLFYRQSIDKLVKSISIVLSLNVISYSIIGIQFLVMFFIFGERINVVGMIVPFTDETTDKGYYFNLIVQIGCFLDALCGNFSSECVACISNNTITAMAEIVQLKVEDLNEILNSTEPMNANQMSLKRIEIKARIRDILIHIQDFDRYLLGVSSLTHGKFFYGTFSCVYAIPLLVFCQHIGIYPVGYTFAFCAFVQLMIVCYSGQNAENSNNKISKALYNIQWYNLDPVLRKDLVHMLQRTQNGVTLTVGPFYTLNMRAAAMFTNRIYSFVTLLLKFI
>MdOR91
MAFDNIRKKFNSIRNFRKNWKLKNPSEKWYWIYDMASIGAELVGVRVFTTNQRTLYTYSTAFFQFICVLSILNAFIHYASNGQIFHGLRGFGVSAILVPLLFVYWVSIGPNRFEVKKMIIYGGRYIYKTHGESMKWNLFYHRGIDKLIKSISIVLSLNVISYSINGIQFLVMLFIFGERINVVGMIVPFTDETTDKGYYFNMIVQIGCFLDALGGNFSSECVACILNNTVTAMAEIVRLKVEDLNEILNSTEPMNANQMSLKRIEIKARIRDILIHIQDFDRYLLGVRSLTYGKFFYGTFSCLYAIPLLVFCQHIGIYPVGYTMAFCAFVQLMIVCYSGQNAENSNNKISKALYNIQWYNLDPVLRKDLAHVLQRTQNGVTLTVGPFYTLNMRAAAMFTNRIYSFVTLLLKFI
>MdOR92
MAFDNIRKKFNSILNFRKNWKLKNPSQKWYWIYDMASIGTELVGIRVFTTNQRTLYTYSSAFFQCIYFVSILNAFIHYASNGQIFHGLRGFGVSAIVVPISCLYWVSIGQDRFEVKKMIIYGGRYIYKTHGESMEWNLFYHRGIDKLVKSISIVLSLNVISYSINGIQFLVMLIIFGERINVVGMIVPFTDDTTDKGYYFNMIVQIGCFLSALCGNFSSECVACISNNTITAMAEIVRLKVEDLNEILNSTEPMNANQMYLKRIEIKARIRDILIYIQDFDRYLLGVRFIYHGNFFYGTFSCLYAIPLLVFCQHIGIYPVGYTIAFCAFVQLMIVCYSGQNAENSNNKISKALYNIQWYNLDPVLRKDLVHMLQRTQNGVTLTVGPFYTLNMRAAAMFTNRIYSFVTLLFKFI
>MdOR93
MAFDNIRKKFNSIRNFRKNWKLKNPSEKWYWIYDMASIGAELVGVRVFTTNQRTLYTYSTAFFQFICVLSILNAFIHYASNGQIFHGLRGFGVSAILVPLLFVYWVSIGPNRFEVKKMIIYGGRYIYKTHGESMKWNLFYHRGIDKLIKSISIVLSLNVISYSINGIQFLVMLFIFGERINVVGMIVPFTDETTDKGYYFNMIVQIGCFLDALGGNFSSECVACILNNTVTAMAEIVRLKVEDLNEILNSTEPMNANQMSLKRIEIKARIRDILIHIQDFDRYLLGVRSLTYGKFFYGTFSCLYAIPLLVFCQHIGIYPVGYTMAFCAFVQLMIVCYSGQNAENSNNKISKALYNIQWYNLDPVLRKDLAHVLQRTQNGVTLTVGPFYTLNMRAAAMFTNRIYSFVTLLLKFI
>MdOR94
MAFDNIRKKFNSIRNFRKNWKLKNPSQKWYWIYDMASIGAELVGVRVFTTNQRTLYSYTTAFFQCICVLSMLNAFIHYASNGQIFHGLRGFGVSAILVPLLFVYWITIGPDRFETKKMIIYGGRYVYKTHGESMKWNLFYRQSIDKLVKSISIVLSLNVISYSITGIQFLVMLIIFGERINVVGMIVPFTDDTTDKGYYFNMIVQIGCFLEGMCGNFSSECVACIFNNTITAMAEIVQLKVEDLNEILNSTEPMNANQISLKRIEIKARIRDILIHIQDFDRYLLGVRSLTYGKYFYGTFSCLYAIPLLIFCQHIGIHPVGYTIAFGAFVQLMIVCSTGQNAENSNNKISKALYNIQWYNLDPVLRKDLAHMLQRTQNGVTLTVGPFYTLNMRAAAMFTNRIYSFVTLLLKFI
>MdOR95
MAFDSIRKKFNEIKFFKKNWKLKNSSEKCRWLYDMASIGTELIGVKVFTTNKVTLYSYLAGLFISIYYISAINAFVHYAMLGQPFHGIIGFGVGAVVVPATMVYWKAIGPYRFMTKQMIIYSGRYIYKTGNESMKWNTFYHQGIADLVKKISIILSLNMLSYSMVGIQCLCMLTIYGHRINIIGTILPFTDVTTDHGYYLNFAIQMICFACALCGNYSSECVACFVNNTITTMAHFIYLKVNEINEILDSNESMNAKEIRLQRIEIKLRLRDILIYVQDFDRYLIGAGTITYEKFFYGTLSCVYAIPVLIYCQHIGIYPVGYTVAFLAYVQLIIVCYSGQNAEDSNNRIQKALYDIHWYNLRREDCKDLIHMIRRTQNGVILSVGPYYKLNMIAAAMFTNRIYSFVTFLLKFS
>MdOR96NTE
FIHYASNGQIFHGLRGVGVSAIAVPLVFVYWMAIGPDRFETKKMIIYGGRYIYKTHGESMKWNLFYHRSIDKLVKSISIVLSLNVISYSIIGIQFLVMLFIFGERINVVGMIVPFTDDTTDKGYYFNMIVQIGCFLDALCGNFSSECVACISNNTITAMAEIVQLKVEDLNEILNSTEPLNANQISLKRIEIKARIRDILIHIQDFDRYLLGVSSLTHGKFFYGTFSCVYAIPLLIFCQHIGIYPVGYTFAFCAFVQLMIVCYSGQNAENSNNKISEALYNIQWYNLDPVLRKDLAHMLQRTQNGVTLTVGPFYTLNMRAAAMFTNRIYSFVTLLLKFI
>MdOR97PSE
IGRDRFETKKMIIYGGRYIYKTHGESMKWKLFYYRGIDKLVKSISIVLSLNVISYTIIGIQFLVMLIIFGERINVVGMIVPFTDDTTDKGYYFNMIVQIVCFLDSMCGNFSSECVACISNNTITAMAEIVRLKVEDLNEILNSTEPMNANQMSLKRIEIKARIRDILIHIQDFDRYLLGVSSLTHGKFFYGTFSCVYAIPLLVFCQHIGIYPVGYTFAFCAFVQLMIVCYSGQNAENSNNKISRALYNIQWYNLDPVLRKDLAHVLQRTQNGVTLTVGPFYTLNMRAAAMFTNRIYSFVTLLLKFI
>MdOR98
MNWLHPKKIYAWLIQQKRIFSKKSSFKKWKIINDIDNFCLSIVGCNFMHPNFKINFLTAVPGLLVVDYTILMLYTAYYYRTDFFKVIEATSFASIIYPPALVYPILLFRRDALNAIHVFSGKYIYGNSNSSERRHNVCAKMINQLIIDCIRISSLVALSLLMLFGVPTFLTVFYRQQHMIVPVILPFLDPDTDQGYYINFLHQIYFGVFGPFVILGIEMTTCINKNATMVAAEIIKSDLEELENDLRNDAQFTGERDQQFQNIIVQIQDFHRFIASITDLFYWKILIQPHLLIYAVSVGVFLYVKSGWINGIGLSCCCYIQVFILCDFGQCLDDSNAVILGALNDFAFYLLPHKKQLIYRSLLIQTQNSRTLQRKPFKPLCYGTFADMTNSIYSLLMILLRTTK
>MdOR99FIX
MNWLHPKKIYAWLIQQKRIFSKKSSFKKWKIINDIDNFCLSIVGCNFMHPNFKINFLTAVPGLLVADFTILMLYTAYYYRTDYFKVIQVTSFASIFYPPALVYPLLLFRRDALNAIHVFSGKYIYGNSNSSERRHNVCAKMINQLIIDCIRISSLVALSLLMLFGVPTFLTVFYRQQHIIVPVILPFLDPDTDQGYYINFLHQIFFGVFGPFAILGIEMTTCINKNATMVAVDIIKSDLKELENDLRNDAQFTGERDQRFHNIIVQIQDFHRLIASITDLFYWKILIQPLLLIYAVSVGVFLYVKSGWINGIGLSCCCYIQVFILCDYGQCLEDSNAVILGALNDFAFYLLPRKKQLIYRSLLIQTQNSRTVQIKPFKPLCYATFADMTNSIYSLLMILLRTTK
>MdOR100
MNWLHPMKIYAWLIQQKRIFSKKSSFKKWKIINDIDNFCLSIVGCNFMHPHFKINFLTAIPGLLVVDYTVLMLYTAYYYRTDYFKIIQATSFASIIYPPALVYPILLFRRDALNAIHVFSGKYIYGNSNSSERRHNVCAKMVNQLIIDCIRISSLVALSLLMLFGVPTFLTVFYRQQHIIVPVILPFLDPDTDQGYYINFLHQIFFGVFGPFAILGIEMSTCVTKNATMVAAEIIKSDLEELENDLRNDPQFTGERDQQFQNIIVQIQDFHRFIASITDLVYWKILIQPLLLIYAVSVGVFLYVKSGWINGVGLSCCCYIQVFILCDYGQCLDDSNNVILGALNDFAFYLLPRKKQLIYRSLLIQTQNSRTIQRKPFKPLCYATFADMTNSIYSLLMILLRTTK
>MdOR101FIX
MWTPKAFFNNLKEIWSKMSPKKKWQTVYDFGNKCSEIAGIRFLSDNQRNWRGTGCTVLLIYFYSTLIYTLVYYGINGQFLTGFRCLCLFGIMVADTIMFVKAMTSEQFKFKALAKFAGDFIYQEYNNSKAFDHLLRLHIEKLLKEIQSIILIMFFSYAIIASGPVYIYFVKGEKFTIFQTKLPFFEENSDTEFYVNASFQGLIALAALFGNVALEIVSCLINNTIELTSGVIELNVQTLRRKLKDGNDLDLESKRIFRNILIQIQDYNGYVRLLIDVYGEKFFAGSLAFAFSISLAIFYQIVMNYPIGYTVALVSYIQLIIMCYMGQNVQIANTRICNGLADIECYRLPICRQMDIIIALKGMQNAAVLKVGPLFPLNAETVSALTRKIYSLLMCLISFVE
>MdOR102
MVIKLILNLKEKWKTLSQWWKSKTSRQKWRSLYSIPDRMLRMVGVRVFTDCQLNWYSHLGNVLVFYYMSMILYTLYYYNKKDQFLFGCRCLCGTGITISSIPIYYRAIGKERFRLRNLLTFAGRFIYQPYPDSTAFGQLCEFGVKKLAISYLILTLIICFSMSIVCIGPMLFLIETGVWITPLGLQFPYADESTVAFILDIIIQLIVGLIGVPLTVALEMASVIINNAVEISSMVIEININRLCSMLQQMDTDPLKLSQTFHNIIIQIQDYDRYIQELSHIYYYRFFYGPFALGFGTAFCVFAKYHWDFPAGYGVGLASYIQLLILCYMGYNVQKANETILDALNRVPWYLLPNKRKTEYLLVLSRIQSGKELNIGPFGILNYEMATDITKRIYSILTMMIEFTK
>MdOR103
MFAIFAKTYDRYKKFREKWSRKSPHDKQKFLYDFATSFLEVIGIRALSDCRVVWSSYFFAAMIVSYLSISFYTFYYYQSQNDLISALKPIAPFGTVAATLPIYWKSIGPSRFKCRSLVKFSLSYVYNKKNVSTQMTRAYHRNIHDLVKWFFITPTLILIGSLAIIAGNIHIYLTEGVLTTPLQFELPFLHKESTSAFYINLCSQIIYASAAFYGVASIELCQSIIINTIKLFVANITTNIEEFSTGLMNKGKLDLELKVRFRNILVQVQDYDRYVREVSSISYERMFLGPFLLGFSIVVTIYLQYLKGFPSGYGIAFSGYIQLFVICHMGQNVEDANDNIGQAIDEIPHYLLTKKEQVDLIITLKRMQKGVVLRIGPLAPLNYEMATLLTKKIYSFLMVLMSLG
>MdOR104
MFAIFAKTYDRYKKFREKWSRKSPHDKQKFLYDFATSFLEVIGIRALSDCRVVWSSYFFAAMIVSYLSISFYTFYYYQSQNDLISALKPIAPFGTVAATLPIYWKSIGPSRFKCRSLVKFSLSYVYNKKNVSTQMTRAYHRNIHDLVKWFFITPTLILIGSLAIIAGNIHIYLTEGVLTTPLQFELPFLHKESTSAFYINLCSQIIYASAAFYGVASIELCQSIIINTIKLFVANITTNIEEFSTGLMNKGKLDLELKVRFRNILVQVQDYDRYVCEVSSIYYERMFLGPFLLGFSIVVTIYLQYLKGFPSGYGMAFASYIQLLVICHMGQIVEDANDNIGQAIDEIPHYLLTKKEQLDLIITLKRMHKGVVLRIGPLAPLNYEMATLLTNKIYSFLMVLMSFG
>MdOR105
MFAIFAKTYIRFREFREKWPRKSPHDKQKFLYDFANSFIEMIGIRLLSDCRVVWSSYFLAAMTVSYLSISFYTFYYYQSQNDLISALKPIAPFGTVAATLPIYWKAIGPSRFKFRSLVKFSLSYVYNKKNVSTQMTEAYHRNIHDLVQWFFISPTLLFIGGLAVIAGNIHIYLTEGVLTTPLQYELPFLHKESTSAFYINLCSQIIYASAAFYGVASIELGQSIVINTVKLFVANISNNIEEFSTGLMNKGKMDLELKVRFRNILVQVQDYDRYVREVSFIYYEKMFLGPFLLGFSIVVTIYLQYLKGFPSGYGIAFASYIQLFVICHMGQNVENANDKIGKAIDEIPHYLLTKKEQVDLIITLKRMHKGVVLRIGPLAPLNYEMATLLTKKIYSFLMVLMNFE
>MdOR106
MFAIFAKTYDRYKKFREKWPRKSSHDKQKFLYNFANSFIEVIGIRLLSDCRVVWSSYFLAAMTVSYLSISFYTFYYYQSQNDLISALKPIAPFGTVATNLPIYWKSIGPSRFKFRSLLKFSLSYVYNKKNVSTQITEAYHRNIHDLVKWFFITPTLILIGGLAIIAGNIHIYLTEGVLTTPLQFELPFLQKESTSAFYINLCSQIIYASAAFYGVASIELCQSIIINTIKLFVANISENIEEFSTGLMDKGKLDLELKVRFRNILVQVQDYDRYVREVSFIYYEKRFLGPFLLGFSIVVTIYLQYLKGFPSGYGIAFSGYIQLFVICHMGQNVENANDNIGKAIDEIPHYLLTKKEQVDLIITLKRMHKGVVLRIGPLAPLNYEMATLLTKKIYSFLMVLMSLG
>MdOR107
MFAIFAKTYTRFKEFREKWPRKSPHDKQKFLDNFANSFAEVIGIRTLSDCRVVWSSYFLAAMAVSYLSISFYTFYYYQSQNDFISALKPIAPCGTVAATLPIYWKAIGPSRFRSRSLVKFSLSYVYNKKNVSTQMTEAYHRNIHDLVKWFFITPTLILIGGLAIIAGSIHIYLTEGILTTPLQFELPFLQKESTTAFYINLCSQIIYAWSAGYGMVSIELSQSIVNNTIKLFVANITTNIEEFSTGLMNKGKLDLELKVRFRNILVQVQDYDRYVREVSSISYERMFLGPFLLGFSIVVTIYLQYLKGFPSGYGIAFASYIQLLVICHMGQNVEDANDNIGKAIDEIPHYLLTKKEQLDLIITLKRMQKGVVLRIGPLAPLNYEMATLLTKKIYSFLMVLMSLG
>MdOR108	
MFAILAKTYARLKKFREKWPRKSPYDKQKFLYDFATSFIEVIGIRTMSDCRIVWSSFFLAAMALSYLSIAFYTFRYYQSQNDLISGLKHIAPYGIVAANLPIYWKSIGPSRFKCRSILKFSLNYVYNKKNVSTQMTKAYHRNLHDLVKWFFISPTMILIGGLAVIAGSIHIYLTEGVFLPPVQFEMPFLQKESTSAFYINLCIQIIYASAVLYGLASIELTQSIINNTIKLFVVHISTNIKEFSTGLMNKGKLDLELKVRFRNILLQVQDYDRYVREVSFIYYERMFLGPFLLGFTIVVAIYLQYLKDFPSGYGIAFASYMQLLVICHMGQNVQDANDNIGQAIDEIPHYLLTKKEQLDLIITLKRMHKGVVLRIGPLAPLNYEMATFLTKKIYSFLMVLMSFE
>MdOR109
MFAIFAKTYDRLKKFREKWPRKSPYDKQKFLCDFASSFIEVIGIRTLSDCRIVWSSFILAAMTLSYLSIAFYTFHYYQSQNDLISGLKHLAPYGIVAANLPIYWKSIGPSRFKCRSILKFSLSYVYNKKNVSTQMTKAYHRNIHDLVKWFFISPTMIMIGGLAMIAGSIHIYLTEGVFLPPVQFEMPFLQKESTSAFYINLCIQIIYASAAFYGFASIELTQSIVNNTIKLFVVHISTNIEEFSTGLMNKGKLDLELKVRFRNILIQVQDYDRYVREVSFISYERMFLGPFLLGFSIVVAIYLQYLKDFPSGYGIAFASYMQLLVICHMGQNVQDANDNIGQAIDEIPHYLLTKKEQLDLIITLKRMHKGVVLRIGPLAPLNYEMATLLTKKFYSFLMVLMSFK
>MdOR110
MSLWWPWNKYTEYWRKIERMSPKQKAMMPIKVARTLLNLIGVRFLSDLRVFWYAYMPGMMVLTYILLAVYTVIYYTYHNQFSTGLKGTCVIGVALPEVILYFEGINSNRYRFRKILFFATDFIYKDKKIETKLDRLCDHYGTKSIKMVILYMAFILLSTGQALIGPMIRFFQTGEFVTFLAVKLPFIDEDLVWGLHLNIAVQMTITVFGTVGGLTIEMASCIVNNTIMLCSDIISFECNELSENIRKSNTSSNQIFAHLRNIMVQIQDFDRFVVEMSEIFYWRLFSAPVLIVYSVSISIFCQYVLDFPCGYGFAILAYSQLMIICYMGEIVLEANERITAALDRMPWYLLPLEKQKDIAHLMHRTQNGAVLTIGPFSALNYEAATNLTSLIYRIVMICMKFAD
>MdOR111JOI
MNTNKNNLKRKWSDLKQLVHDFNSFSPKRKLEYFHKIGKLCGYMIGIRFFGDCKIKCLTYASGVIIPIYFLLAFYTSAVDISQGHFVECIPSWCLSGLFLSVCSLIAYIESLQHGVQIKKHMAFGRLYLYQDANNIICTKNINKMINRFIVTIGLIFSSIFIEFIYTAYVWYFDGKFYTITELLIPYIDGKNHLNVIYQLIVAFFLSNGLIVIQVYAAIFMNTIELSTDISKNDMKNLSACIERGQMTKSIVRMNLVKIFNQIKRIDEFLLEISNVHYWYFFLTVPLTTYSIGLSIYAQFILGFPMGFEVALISYCHLSINCYLGQVVVDRNNKIRDALYSDLKFYLLPVELQKDVIHMINHMQNGIILKIAPFGPLSLESLKTSTQRINSFVMFLINCGKIETHLN
>MdOR112FIX
MKILHKISKLKQDWNTSSPIWRLNRLLKVGKFGGYLVGIRFLGDCKIVWYSGKTGFVISIYYILAIYTLIHYAMQNRIVDGLPCWSMSGLYLSSMVAYANALTKRHRIYKIGHFGQTYLYNEEFDEICSKSVNKTVKRFMIIMGIILASVILGSINPVYIWYRDGIFYSLAGVRFPFVEQNSNLNIMLNIILQLLLGYNAINGLTLLQTYQGTLMNAIELSADISIKEMINLSDYLEGGNADDAIIKKHITKIFRQIQRIDGYIKNASDCHYWYFFLSSPFITYSIGLSIYAQYIMGFPPGYGIALMSYVQMAVLCYIGQVVVDRNNRIRYSLYSDLKWYLLPPKYQRDVCFMMKRMQNGATLTIGPFQTLNFETLRILTQRIQSFIMFLLNFH
>MdOR113
MKVIKELREKWHGWPTFCPKKKWLLFCNFGKKVSYLVGLRVQGDAKITRMTYFTLALGGVYYIFAPYTIIIYALEGRLSEGFSCLSLSGLYTSAVIAQIISSFSDARFDARDLFQFAIKNIHNNDHDANEYNAICTKNIHITIRRFISALILLTASFLVGVANPVYIFIKNGKFYTLAGISFPFVEKDSKTELYINIIYSLVVIMVAALAVIGIQVCCGIICHTIEVTADLSINEMKELSINLEMNKTNEANIGVKLNRIFQQIQKIDEYIIKTGKAYFWFFFISPILYTYSIGVAIYSQWMNGFPPGYGIGVIGYVQMVILGLMGQISVDRNEKLRDALYSELKWYLLPVKRQRDICHVMNRLQNGAVLTIGPFETLNFEVIKILTQRIHSFLMLLINFSK
>MdOR114CTE
MEFIEKPRKIWSDVKEIYNNWDALTPVKQIQYVCEVGRLSGLVIGVRVLHDCRIVASSFMMAPVLLLYYILAIYTVYFRSMNGQFAEGLQCLSISGLYSSALLSYICVAFSKKRYRARQLCNFSLLNLHNDDHAPTKYNKVCKGAIKQSIKQIKLILFVTYVSIIIGSAYPAYIFFETGKLYTLTGVLIPGIDEGSANETYLNAIYLIGSSIIVGTSLLCMYIFNGLLCHTIVVTSDLIVFEIEQLSEHLERNDLKPIEVRLRAKRIILQILKSNECTADTHDALYCYFFLSPYILTYAIALAIYSQYLMDFPCGYGIAGMSYVQLFVLCVMGQNTVDS
>MdOR115
MEFTKSPFKIWSVVKEMRKIYNNWDALTPAKQIYYIYELGRFSGIAAGFRSMHDCRIVLSSFMLAIILLMYYILAFYTIYIRTIDGRFAEGLQCLSISGIYSYGLVGYIVIVFTKKRFRIPGLCKFSHLNVYNDDHASTKYNQLCKQNIKRSVKRIKLIMLLTLVSIIVGAANPTYMFFKTGKFYSLTGVLIPGIDEGSPNETYFNAIYLIGSSMYAGVSLLYVQICSGILCDTIVLTSDIIVLEMEELSEHLERNDLKSIEVRLRAKRIILQILKSDEYVADISDIYYWYFFTSPYLLTYAIALAMYSQYLMDFPCGYGLAGMSYIQLFVLCIIGQTTVDSREKIRIGLGNFKWYLIRDMEVRRDIGFILQQVQNGSLITMGPFNVLNYEFAGILTQRIHSFMMLLINFGK
>MdOR116FIX
MEFMKEPRQIWSDVKKVRKVYNNWDALTPVKQMYYLHEVGRLSGIVIGVRTMHDCRINASSFMMAPVLLLYYILAVYTVYFRSMNGQFAEGLQSLAISGLYSSALLSYIYVVFSEKRFMLHKLSKFSQLNVYNDDHEPTKYNKVCKETLNKSVKRIRFILSLTYVSIIVGSAYPTYVFFKTGKLYSLTGVLIPGFEEGSKAERNWNAIYLIGSSIIAGLSLCCLQVFSGIVCDTIIVTSDIIVFEIEQFSEHLERNDLKPNEVRLRAKRIILQILKSDQCTAEITDGFYFYFFLSPYLLTYAIGVAIYCQYLMNFPCGYGIAGMSYVQLFYLCLMGQIVVDSKEKIRIAFGLFNWYLIRDMEVLRDIGYILHQVQNCTLITMGPFEILSYEFGGILTQRILSFVMLLINFGK
>MdOR117
MDLIKKPRQIWSDVKKVRKVYNNWDAFTPAEQMHYIYEAGRLSGIVIGMRVLHDCRIVASSFMMAIVLLLYYILAIYTVYFRSMNGQFAEGLQCLSISGLYSSAGVGYICLSFLKKRFNIHKLSKFSQLNVYNDDHAPTKYNKMCKAAIQQSIKRIKLILFLTYVSIIVGSAYPAYVFYKTGKLYSLTGVLIPGIDEGSVAERNWNAIYLISSSIIAGISLLCVQIFSGIMCDTIVVTSDIIVLEIEELSEYLERNDLKSIEVRLRAKRIILQILKSDEYVAETTDALYSYFLLSPYLLTYAIALAMYSQYLMDFPCGYGIAGMSYVQLFVLCEIGQNNVDSKEKIRIALGNFKWYLLRDMKVRRDIRFILHRVQNSSLFTMGPFDVLNFKFGGVLTQRILSFMMLLINFGK
>MdOR118
MDFITKPLQIWSDVKKVRKLYNNWDALTPAKQMHCVHEVGRLSGLVIGVRVLHDCRIVASSFMMAIVLLLYYVSAVYTVYIRTIDGQFAEGLQCLSISGIYTTALVAYWSVTFSKKRLQFRAKYAFSQLNVYNDDNAPTKYNRMCKKSIKESVKRIKIGMILIYVSIIVGSAYPAYVFFETGKLYTLTGVSIPGVSENSAIEMYLNAIYLIGSSIIAGISLLSFHIPCGILNDTIKVTSDVIVMEMEELSEHLERNDLKPIEVRLRVKRIILQILKSDKYVAESNEIYYWIFLLSPYILTYAIALAMYSQYLMDFPCGYGVAGMSYVQLFVLCIMGQNTVDSKEKIRIALGNFKWYLIPDIKVRRDIGFILNRVQNCSVFTMGPLNVLNYQFAGILTQRIHSFMMLLINFGK
>MdOR119
MDFIKKPRQIWSDVKKVRKLYNNWDALTPAKQIHYIQEVGRLSGIVIGVRVLHDCRIVASSFMMAIVLLLYYISAVYTIYIRTIDGQLVEGLQCLSISGIYTAALIAYWNVVFSKKRFLFREKYVFSQLNVYNDDNAPTKFNRMCKKSIEESVKRMKIGMILIYVSIIVGSAYPAYVFFETGKLYTLTGVLIPGVSENSAIEMYLNAIYLIGSSIVAGISLLCYQITCGLLNDAIKVTSDVVVLEMEELSEHLERNDLKPIEVRLRVKRIILQILKSDKYVAESNEIYYWIFLLSPYILTYAIALAMYSQYLMGFPCGYGVAGMSYVQLFVLCAMGQNTVDSKEKIRIALGNFKWYLIRDMEVRRDIGFILNQVQNCSVFSMGPFDALNYKFAGILTQRIHSFMMLLINFGK
>MdOR120
MDFIKKPRQIWSDVKKVQKLYNNWDALTPAKQMHCVHEVGRLTGIIIGVRAMHDCRIVASSFMMAIVLVLYYISAVYTIYIRTIDGQFAEGLQCLSISGIYSSAMLGYLCLVLFKERFTLHKLTNFSQLNVYMDDPAPTKFNKVCKGAIKQSVQRIKLILFLTYVSIIVGSAYPAYVFFKTGKLYTLTGVLIPGVSENSATEMYLNAIYLFVTSIIAGISLLFIHCIIGILCDNIVVTSDIIVLEIEQLSDNLERNDLKPIEIRLRVKRIILQILKSDECTAETTDALYWFFFLSPYVLTYAIGLAMYSQYLMGFPCGYGIAGMSYVQLFVLCVVGQNTVDSKEKIRIALGNFKWYLIPDMEVRRDIGFILQQVQNCSVFTMGPFDVLNYEFGGILTQRILSFMMLLINFGK
>MdOR121
MISILIKGVNKWLADWKLGRKDYHNWKNLTPVKKLNCLINFTNCICKMVGVYVFDRCQFNLFSYYCAIIMGMYFILALYTIAKNTLAGNLVESIKCLSIFGLYVSGLLAHNITVFGNRFKAQECYFTYKKIYNDSDKSIKHNRIREKSIEDSIKQFKIMIGLTFASLVAGVANPAYVYYREGVLHFVTGTDTPFCDKGSTAETYFNIIYTMITVHLIVCGTFVMQASSTIVCDIINVTTELTLMELNELSEYLEQNQAFRMYVRMRIKRTILQVLRSDQFIRDYWNVFYWYFFISPYVLTYSIAIGIYSQYILGFPCGYGIAIVSYVQLLIFTTMGQTASDRNNKLCDGLYAFKWYQLPDNPLRCDVCFILSQVQNGTVFTIGPFEVLNLETAQVLTSRIHSFMMLLLSFK
>MdGR1FIX
MEDIESASTTYNPNQRLFREDKMRYKEKLQQLQTENSSPTHLYIRPKEIELDVDLLDKHDSFYHTTKSLLVLFQIMGVMPIQRSPPGSNLPRTTFHWFSRPFLWAYFIYSLLSVGVIFTFQARISTFLSTTKRFDEVIYNVIFMSLLLPHFLLPIASWRNGAEVAKFKNMWTNYQLQYLRVTGTPIVFPRLSAMSWFGCVASWMLSIIMMMTQYYFQPEFQFVHTFAYYHILAMLNGFCCLWYLNCTAFGTASNALAKKLQETIQKPKPAQHITKYRHLWVDLSHMMQQLGRAYSNMYGIYCLIIFFTTIIATYGGLSEILDHGATFKELGLFIIVAYCMSLLFIICNKAHLASQRVGLDFMLRLLNVNLTAVDKPTQKEVEMFLIAIQKNPPTMNLNGYANINRALITSNVSFMATYLVVLLQFKLTLVRQGALAAMRASLLLGANKTM
>MdGR2FIX
MIPDEDLDAGIRHAMLHADLGRIYDISKKKKRLQLPDEDPLKIARDRRRAERAQLNSADGVTGETHDQFYRDHKLLLVLFRALAVMPITRSSPGKVTFSWKSLATAYAVFFYTVMTGVVFVVGRERIRILQTTKKFDDKIYAILFVIFLVPHFWIPFVGWGVATQVAVYKTMWATFQVRYYRITGKSLEFPRLKLLIVIISTGCLLCAILFLLSLNALLEGFLLWHTSAYVHIITMINMNCALWYINCRGIKEASKSLSRDFKADLQVEINAFIISQYRFLWLNLSEMLQALGNAYARTYSTYCLFMFVNITIAIYGAVSEMFDHGFGFTFKEMGLLVDATYCSILLFVFCDCSHKSTLTVAQGVQDTLLSINLFNVDLPTHKEIDLFIQAIEMNPAVVSLKGYANVNRELLTSSITTITIYLIVLLQFKLSLIAQQLPPTLATVAVTTAGN
>MdGR3
MMDRRISEVTLSGTKRNSIDTDELIKRIHASKPKSVFLDAKPNFVGHKRTFGIRGKVGIGDEGLQSVKRAAFATETSNEDIVYKSSSPVYRFLRFLGILPFNRDEPGRAEFVLVSKIYIYSVILFFLLLTYVCFIAMDRIDVVKSIKGSFEEAVIAYLFLINILPILIIPMMWLETSKFCEVLNNWTEFEILYYKVSGRVLPLNIQTKALLIAILLPALSSFSVIITHISLGEFKLFQIIPYCILDNLTYMMGAYWYLACDSLSRSAAILADDFQQALRHIGPAAMVADYRALWLRLSKLCRDTGTATCITFTFINLYLFFTITISIYGLMSQLSAGLGTRDIGLIVTALCNIGLLFFICDEAHFASQHVRTNFQKKLLMVELNWMNSDAQTEINMFLRATEMNPSNINCGGFFDVNRNLFKSLLTTMVTYLVVLLQFQISIPDNAKNHLAPATVANMTLS
>MdGR4
MKESTIKPPFIMYKFLTNTQKPTKNVNGPFKVIKPRIEPMSDENYPNPTSHVALMPVFVLGQVFALMPLCGITSKRAQDLKFKWFDFRTLHTFLVTIGIFMMIVTCLKWSLSKITLTEAPGLAQAVWYVRNFLGVLYFVWLAKKWPALMVYWEKIENSLPSYSNPKRNSNFSRAINIMTFVITFGSIVKHSTVIAVFVIRAQECSNSTEIKYFFKMSWPQIYSNGYYDGGVCGFLIEFLNCYCVIHTNHMDLFVMVISMCLSNRFRQLNSHLECYKEKKMSNAFWIEQRRHFTKLSELVANVDQLITVMCTFSLTLNLYIILIELLNCFQPQRTVFEAIHFWYFLLFKIVRTFLVFWTASQINDESQKPADILRSIPNDGFDCEANRFLEQVVNTKVGLSGLRFLYFTRSLMLSVVGTILTYELVLVQFQLMMPKVYHKFCHSNSTSSN
>MdGR5
MNKMKESTKSPPFMVHKIFTDFKKPSKNSQTLFKGMNSRAELLTTAENSSNPTSQIELMPALVLGQVFATMPMYGVTSKKAKDLKFKWFDFRTLHTILVMIGMFIMVVVCLKWSLAKITLTSAPGLGAVIFYVKGFVGLLYFLWLARKWPALMVYWEKIENSLPSYSDPKQKISFSKIIGIMTFAITASRLLQHIGIISLWMLRVQYCRNSTNIESFFKITWKQVYSNDNYDGGIRGYFIEYLNIYCIIQSNYMEIFAIVISMCLANRFKRFNLHLERYKGMEMSSAFWIEQRLHFSNLTQLVAKVDQLISLMCSFALSLSLYSIIIQLSNCFQPQRTVFEAIYYWYRLLVAISKTFLVFWTASQINDESQKPAIILRSIPDGAYDSEAERFLEQVVKKKVGLTGLRFFYFTRPLMLSVVGTVLTFELVLVQFRMMFPRPDDDFCGNSDND
>MdGR6FIX
MSKQIMEANSKIQTISLGKKFIHGDKDASHLLDIKPLKFQSTHQHNNENEVTGGFQEATGNIFAIAQFCGIMPVIGVKSKSASKLHFEWNAFRTIYFFVTACILSVWAALCFGLLFGNPITVAHIVPVVFNTSSACGIWSFGNLAKKWPDIMKFWEKVEIKLLKYRSRDNRRPLKSQIKLYTISFCVCAVADHLLTGMSDIFYVNACQPDRDLMSGFFERQSMQLFQITDYELWKGLLGKAVNIMNAFVWNYMNIFIIIISIGISSGLKQLNDELKFIRCESFSEDYWEFRRTQYRSLAELCEIVDEAIAPITILALANNLFFVCIQLMKSLRPIESIPHAVYFYYSLIFLLMRTLAILLFASSIHDESKRPAKVLRMIQRKVWCTEIERFIEEVVNDTLAISGMRFFHLTRKLILSVAGTILTYEIVLVQFGQNGAKSVCDDQF
>MdGR7
MELSVTTQSILICCRWYGLAPYTIKRNKRHEIIELKLNWWSCVFSIALVVFFIISVEYASLTDPNEGYSLRSKSTLSKYVYWLDMNLLLAAFVIHTITTLVSVQNTWHVNNLLNTVDKHFNQLNGSNELHSLRTRRRLSFFVFIALFSLILFMSVDFITWHQSVFKTRLKIHSNGCSLHNSCEDRLYLIPFFIMYTSFVPLYAKCTTTIYRIGIRYRNLNNIILAASERLICFTLDSKRSTDKTARLFKIHEGLGEVLKHVKSEFGLTLLCLMISSSFQITICVYSIVLESIGKNDVSFLISQVFWLLSHVIRIFVIVEPCHLVASEGKRTRSCLSRLLRLNRFDPILKHLWQKLMTDRVDFTLCGLFQVDRTLLTSISAAISTYLVILFQFQK
>MdGR8
MEINDTTKIIYQACHWYGCAPYTIIRNKRNQIVNFKLKWQFCVFSVILIIFFFSSVQYILVSGNSSAYLLRAKSNLLVIVYWLDLNFMLAPYVIHMVTSLSVKNTVHVNNLLNKVDKHLNVLSSDDTLHSNRARRQIKIAFFSSAIFIILALCVDFYNWLQIIWDMQSDEKSSGLKNNNQYAMIPFYIMYSTFVPIYGKLTMTIYRIGLRYRKLNDIICTYVAAAERLNCFVMDNRGLSDVSARLFTIHEMLEQIVNRVSSEFGLTILSLLMSSSLHVIISVYFLLSEVLESDAIIFIMTQIMWPLSHIIRIFLIIEPCHLISFEAKRTSGCVGRLLRMNRSDFLLEHFWQKLLIQVNLGFPICGLFYIDRSLLTSIGGAIATYLVIIFQFKNQ
>MdGR9FIX
MEINDTTESVYQACRWYGLVPYSLTRNKLNQIIDLKLNRTLCGYSILLVIFFIISIEYALFYDTYSGYSLRSKSTLSKYVYWLDLNILLAAYVIHTITSIFSVKNTLYVNNLLNKVDKHLNILNSNNTLHSIRAKRRISFIIFSGIILLILMLSVDFVVWLQFALKLKSDEELHGNFRHDFNENQYYLIPFYTMYTSFVPLYGKCTTTIYRIGLRYRMLNDIICTHIAAADSLNRYTLDNKGLSDVTSRLFTIHETLGQVLTQVSSEFGLTILCLMLSSSFQIIICVYFLVSETLGNNDVVFVITQTLWLTSHVIRISVIVEPCHVVAIEARRTCNCVSRLLRLNRSDLVLKHFWEKLMTDNIGFSLCGIFQIDRSLLTTIGGAIATYLVILFQFQH
>MdGR10FIX
MAHNINNFFSSEILNFLGAINFIFYVSELYGLIPYSMLNFYRSKVLASSFRGNIQSLGFLLGYVSAYHFILARTYFDGQTFDSGTLTTIIGIFILYMEPIMLALDMIATLINQRHLIRCIQRLELIDLKLAKENITIDYKPVQRLSICLIIIIFCRKFLMILFGYFVFELNIFQLWCMYVPIFVSILSKVWFVLIVSNIRKKFESINGHLDKMGDSLKATKEKSLSTEILLLNSDCDDDGKLSLEDVTSDFVTDFLRREITSKPKSRFVEISAKATKPMDTSMGSILLDANLSRNSNRRFPLVTNTAPSIGEKYDKRLINLCFVHDEICEVSSIANYMFSFQMLMLMAYGFLGITAQLYFVYCSLAGQSVPRLFRSAQNIGISSVLIISTAVTCVYVIYVCWQTKNSAEKTGVFMHKLANIVDENHFYELTNHLSLKLMNHRLNFTACGFFDLDMTTIYAITGAITSYLIILIQFNVAAQRSKKLFLSGAISTNNTNKSG
>MdGR11
MQYRAIETLFPAFFIWQTLSMSQFTLKRNSYAPKLHKNHNILAGSSLTIQLIVLFYGFYNPEMYTDLTLNFILIVMSVAQVAFYRFSSILTVIESRLHRKDGMKFLTLIAKSDEILINKLYIDIKYKEQKQNNIRKLIIRFLLFLISFASVIINWLFFDVPIQFTIWFASISFPIFIGSMRYHQIISYVNLIHDRYKLLNGFIENIRFNEIGSNGLSIELTHINSVQSWKEKSFESAMIMNKLKNIQEIQSHLSDARCIVRNIFKWSMIFNLMNDFVLTLGSAYFTIFFSIKYEFKYEFFSAIASIVFCSFNFVFISIACGSANGEVSRLAGLLHNIDPEMRHIDLANMIRRFSIRLICSKSQYDVVRFFELDHKLLLMIISAIATYLIVLIQFGFKP
>MdGR12
MKNRAIETLFPAFFIWQTLSMSQFTLIQKSYIPKNHKIHNLIASVSLFIQSFVFLYGFYNIELYVHLNTPIVLIAVGVGTLQLYRILSMVIIIESWIKRSKEMDFLNKIAKIDEIMIKQLQIDMNYREKNRGNIRFLIIRIVLLALVNLSLLLTGSTVISIKKSRLYWIFITIPQFIHFLRSHQIVSYMYLIRDRYRLLNKSIEKINKSESENGPMLIVDYSNISSRIGKNSQRNNFLKKKLLQIQRISRLLMDSKRLNHKLFNWSMIFSLATEFNTLLAESYFTIFLLIKKGITGRTIPGISKIFLYALNLFIVAQACHSTNEEASKLSPLLHNINLDAKSDELNDLIRCFSFESMFYKSRYTILGLCKMDHGFLVVIISALTTYLLVLIQFSFKA
>MdGR13
MHYRAIKTLFPAFFIWQSLSMSQFTLMRKTYAPKLHTHHNQLASLSFIIQLIVLFHGFYNPALYLDTTLPFVLMCLSTVSLTLNRFLSILTVIESRLHRKDEMKFLTLIVKSDEILINKLHIDIKYEKHKQNNIRKLIIRILLFLILFASFMFDWLFMDVPIQFTIWFASISFPIFIGSMRYHQIISYVNLIHDRYKLLNGFIDKIRFNEIGSIGLSIELTHINSVQSWKEKNFESAMIMNKLKNIQEIQSHLSDARCIVRNIFKWSMLFNLMNDFESTLSSAYFLIFSIIKTGVNIDIMSGTVWVVHSLFNFALLANACLSANEEATNLAGLLHNIDREMRDPEMNNMIQRFSFGMIFSKSQYDVLGFFALDHSLLLMIISALTTYLIVLIQFGFKG
>MdGR14
MKFLATILLPFRFWQIFSLVPFGLISEKQYLNKTSKLHYYSMASLVVHIVALLHGLITQDFYVSNEGKLYSQYDETITLGLMRFIACVIVLEAILNRQTQFTILEMMNQIDLNLKYKLRVKINYKQQQFHYNIGTILWLLVFGICDTVILVYAHVKGQEKFKIFWLFYSVPFIICGLQYQRLAYYATLMCQRYQLLNEYLLNICSIQEAHRIESDSFDMKSKYFGLDPLITTKQVRDFRTIYQQLYDVSICVNDIFWWSLPLCILSDFHKLLVNAYLIFAMFLVRNSEDDAIIGALWGICNVTNLLLVSYACHSTTIAAAATPTILHKIDIEEFDESLCDVIQLFSSQCIHQKTIFTAFGLFTVDFSLLLMITGAIVTYLIFLIQFALTANKALPDINADNGTMNITGITNATENVNATG
>MdGR15
MSLTKSISSIIKMCQFSGLFAYSYSDSTGHWQLNPTFGLLNKLLIFLIITSTIITCVYQEKIIRRDKGQSAVITIALWLIMINLCAFVNLLESSVKQEQHLKLMNSFCELERMFENIIIEYRVRCRFIKNVCHKFIILLIVELIVLFTVQIIEKIRSGDSFDLSFWIAYSFPYLFTRLNQLQIMTYILLVRQNVLMLSEYSQKMVKINEMPKRKLFAMRAIIKVQSCRANHLPRQFNEFDIFRVQKMHRLIWECSVIVNDIGYWSTPFGFLNDFFILIFNTFWFVVFLLDDFLTPIEEFLFIFLWTLFTLKAVLFTTINCEITNSAVDDVLLDLMRISIDDTNLKMKRSFDYLQLQLAQQNIAFHLFGVLSIDNTLAFSIIGATATYIVILVQFYI
>MdGR16
MMTLSASISTITGICQFCGLAAFSYSTSLDKWETNRSLGCITFIFIILITITTAIPIIFNESFIVYDSQDQSSPIIYNVMLATINLHAFCALVENYSKRLHHIKLMNLFQNLEKLFNTTANIRLKYDIIKRMFRNFQIFGCFEILFLFALECFLSSNDRDQRGQFLIIIYLVPFVVSVLSYIQAIAYISLLFRNIEAFDRFTDDLEIKGNVSVNRWFATPARFRKNTVKKCDLILLKQIYCLIFECSIIINNLTYWSLPIGLLNELFLLTFNVFWIIGSIIENNLFRTAFTVFGLVWITMTSLNILFITINCGRVRNQIAIVRMKLIKVPINSTEPQLKRLFDNLMLQVIQQSISFKLFDFMTIDNTLAFSIVGATCTYVIILLQFFGA
>MdGR17
MAALFECISTLTGICQFCGLAAFSYSTSLDKWETNPSLGCITFIFIILITITTAIPIIFNGSFIVYDTQDQSSPIIYNVMLATINLHAFCALVENYSKRHHHIKLMNSFRRLEKLFNTTANVRLKYDIIKRMFRNFQIFGCFEIFFLLALECFLFLNDGDQRGQFFLIVYLFPFVVSVLSYIQAIAFISLLFRNIEAFDRFTDDLETKGNISVNRWFSTPARFRKNTIDKCDVILLKEIYCLIFECSIIINNLTYWSLPIGLLNELFLLTFNVFWIIGSVIENSPSEIASILFSSVWITMTALNILFITINCGRVRNQIAIVRTKLIELSIDSTDSKIKRLFDNLMLQVIQQNISFELLDLITIDNTLAFSIVGGTCTYVIILLQFLGV
>MdGR18PSE
MDLSAVLAKYTKIFYFLGESNVIFGAIPTSKRRLFNLIFIVLNVALITGNIFFEIEWVLLNAKVDIKIQIIFFCSVLLTRAAVFEQICSSNKAFARFFILFKQFEQILGSKVKLDFTYFVNRFDREVYPIIFLWILTMIVSVITTSGETSFSVGNKLLFLSMILLSRISICHVLLYLNLLKACYYFYRQFLKEMRTKNEKCRSSLSKTDLFSLKIIHFKLWELTKSFNQLFGWILWLIFLQLFINIVFRVYWILRDSTRGMDIAKTELIKNIEKLTFWTAGNERLHNAKQELLSQINNLDISISGKGFFIIDRQFLAGMTAACCTYIIIFIQFYLSGV
>MdGR19
MDCMGVSNMSQKVNSLRKYFIFFFVFGQDSNIPLGKSPPRFLAYIPTIVSMFVWCMHSWIVRKIFQQAPKNSPLGVVGMRVFVVISILYTIPVVSILYENWAHPKSVSKIVNELLITKRFIENKMKIPFNQTRFERIFRWKAVAILLSTIFTFSLKIWIRSLSIPIHLEISYYSITLVKCIAITHIVFYMDFVKCTFESVNLHFDAMASHYMTENFYNFHSKTIVSNFYDLKFVHFKMMRIISELNCRFGWTILTLCLEAFLYVTNNVYWIFLYRTWYPENWLVLIRNYDDFFYFGLLIFLILCSAQVIIKKHLFVLINGLILNFPLCHVCFFHLAKKELLAQIRNLDIHISGKGFVIINRQFLAEMAAASCTYIIIFIQFFIYVK
>MdGR20PSE
MDCMGVSNMSQKINSLRKYFIFFFVFGQDSNIPLGKSPPRFLAYIPTIVSMFVWCMHSWIVRKIFQQAPKNSPLGVVGMRVFVVISILATIPVVSILYENWAHPKSVSKIVNELLITKRFIENKMKIPFNQTRFERIFRWKAVAILLSTIFTFTLKISIRSLSIPIHLEISYLSIILVKCIAITHIVFYMDFVKCTFESVNLHFDAMASQYMTENFYNFHSKTIVSNFYDLKFVHFKMMRIISELNCRFGWTILTLCLEALLFVTYNVYWIFLYRTWYPENWLVIIRNYDDFFYFGLLIFLIFCSAQVIIKKHLFVLINGLILNFPLCLDCFXHLAKKDLLAQIRYLDIHISGKGFVIINRQFZAEMAVASCTYIIIFIQFYIYVK
>MdGR21PSE
MDCMGVSNMSQKVNSLRKYFIFFFVFGQDSNIPLGKSPPRFLAYIPTIVSMLVWCMHSLFVRIIFEQAPKSSPLGSVGNKVFIVISILYSVPVVSILYENWAHPESVTKIVNELLITKRFIENKMKIPFNQSRFERIFRZKVVTILLSIICSFLLRTTIRTKAIPYFLEISYHSIIFVKCIAITHIVFYMDFVKCTFESVNLHFDAMANNHTTEKFYNFHSKTIVSHFYDLKFVHFKMIRIISELNCRFGWTILTLCLEALLYITNNVYWLFLYRTWYPDNWLVIIRNYEDFFHCGLFIISIXCSAQVIKKHLLVVINRLVXVCFXHLAKRDLLAQIRNLDIHISGKGFVIINRQFLAEMAAASCTYIIIFIQFYIYVK
>MdGR22JOI
MFHFENFKYSFIFFYCFGQAPYFPIQNRAKKSSWLLKFLPVIVLICVFLGSGYVVLHNYLRPLTQTNSILSYMLTLLTYAPNFCVIYENVIHPYGVTYLNRGLISIDKFTKTKLKGNAYSEKFQSVHKQVIIIMFICYSINTSVRCNILSPFKNEQAELSLSIMNLYKVCSLIHAVFYLHAIRFMFVSINTKIDDNDFESMIELCNMLGGEFERSMSDTLLYFNRLQLHYFKLWEVITIFNERFGWSLLALIIDSSISAADAIYWLFVYPSSLDNGIYLIWRKYFSFWLTFLTNIRHQASRTELIKNIEKLTFWAGDNERLHFAKQELLSQINHLDLSISGKGFFIIDRQFLGGMAAACCTYIIIFIQFYLSGK
>MdGR23NTE
LIITACPVQLYRKTIQLDSLKLSNPIRFTSCAIIALTIVYFLIIALVRIFCFNTFNNNFGVWIYLFLISSTCLVILIESQFTHRYFIRFAIIKQNIEKNLVILCSDELFSAEKFAFVEEYSKLLIFLQLFSWSLNLWTLYRIRNNSNWFFSCFSIIFPTMYTRLRCLQHRFYTSMVFTYVKMIRIKIQDFIFALESKELIARQQGKYEFRINSLKIMQDLNLSKCIFTSIFQMTYLINKIFGFSLLMNIFENFVHLLSHLFWIYLKLHREELDYLLEIALGILPTISIIVILFSSCERCIKEVNLLAFSLTNLEVKSVDHEKTFDMVLENFSLQMIHERFQFSAAGVFQLNFSLLRTMVAGITTYMVIFIQFTPKLNSSQSFKHHHSHQGLNDSFQLPFIH
>MdGR24FIX
MSRYKSFFEEMRSFVAFFLIFGLWPAWKECSDYKIALIGYSIFSISLVAGVFVSAIVVNKVLEDNTLSTAIAYSFLLSILATHLIIVLQALFYRKTLVRLMNKFTYVDKLFSNKLQIQISYRNERKAMWIRFVLLLSTFVLIKIMLIGHLHQTSRLSIFWYHCLFSIWLLRLRCVQVLFFVYSLRSRLLLVNGKLKEILRAIGVPDDIHDARVPKPKNTIFVLDNSFNRHTVYDRLLNLKQIYAELYEICELINITFGWSLLAIITQAFIDFTSNSYWTFLALEQQTPDIGNAFDCISLLVPIVIILIKMAYYCSSCSRSARFMGSYLHRIAREKENEPQNDLVREFSLQIIHEPIFISANGFFNIDFDLLGSMAAATITYLVILIQFELNDKEIQNLSNSNGSFPQP
>MdGR25
MKYITHMFVIFRTYQLCGFSPFPLSFDPNQICGAKNPSDKGHRRWIIYSCSLLVILFLLVVCNFVYHEIHSDTRVSTMLNYLTFLMFSAMRMLAVFVVFESLLTRSWQMQMLHSLNDVDEILSKDLIVTLDYRHLRRSGLFWLTFWLIKLTSLQTMIIIMRYGKTRSILSVLLSFWYTVPLFISSIRYYQVTHYIELIGYRFKLLSNYAYSICKREFEIKSKPQTPMDKEDNFKRNNDLYDKVVRIRHIYHNLWQATIFLNGSFRWSLLLSIGCSFVIILVNSYRSLLYALSKPDDRAKFGGNSIIIFFIWAVFHSIYFVKLSASCYNVLRKVKEIPIFLHNLAFERLDHRLNILIQDFSLQLYHQQIEFSAFGFFSLDYTFLFSAMGATCTYLFILVQFAITYHI
>MdGR26
MNRSIFEKIFKMISFIETNKKPQKWTKHSKAISKIPDFMGPKVKASSLNFYHLFQLIHNASRIFGFLPFSLEFDAKCEVSGCKVKIRDMIWFAVSLFSYISLIYLCWYTLNVPNIEYSYIFFVGNHVVVIFGLICGVFDVIFDMFNRYRLTDIIMKINSFDKEMNHFGLCMDYNKYRKRIQFQYKSATLLSLTMTLLSIYFHKSIRDSRSLRDIAIYYASYVLAFVSRRFFLMKYSFVLIGLSTRYGQLNALLLSNQSSLDLHSFRIPNRLLLIKRVGKFYDHLCEIMETIMLSTVEYFMFSLLTFYSFYQSISLPNMIFQEFAIIHMNLEIFISLSYIWNIYCSTSLTREARTTSTIIHRMLNNCYDAEICATLMHVSQQIQHRLPIANCGLFAFDWTLIFMIIGAIASYLMILIQFDSHDTDLTNYKASFNQNRI
>MdGR27
MSLIHSIRPLHIVAKIFGLVPFSVTITSNKRLMYPKISIIDLIWSVTILATILIMIILTGNSFHVTESEKINVLYVYTCLRMILIYDLIFVAICGIFNLINRSIIVQIINEFSRLDEKISGIDVPVDYRKFRRYVIKSLLISLGLFMFTLIVSEFPASSSTKLFSFMLYGGFIYTSFAITIFLKIHQILIINVRMRYTLINRILKRNFLSDNISIKIRIIHSIDYDSNCSLIEQLARIHDRLGEIVDKINFCYSFQVLIRLGSLISYVLLSSYSMCQAILTKNDQLKGSSMVILASALFHTEHLLETIYCTSSMSNEAKQTSVIVHKCVNRNEDARFTNRLMHFSQQLQHRKPVITCGLFTFDWTLIYSIIGSAATYLMILIQFSSPKK
>MdGR28FIX
MYLNVCFVISGWLMTRNFNQLDKIFDSIFHIDQTIMKISRNDVILNNCCRKQFRFEFIFIIAFLICFILIGVFDIKMYPPCPVYVVIIDYFPYAYPYLIASLITMQFISLVKMLQLRFHTVNKCLKHILVNSEASKLIRTISSKDESPKYTKQRIFSITKIFPEVPNKKERAFNSINENSLQQLFDVHDKLLDLSEYSNRSFSTNSIIYVAVSFVYVMFGVFFETKELFYNFPNDLNLQKMATSYLLWAAQYISIISILLRMCEETRRTAYETANIARRIIQNKPKFMQNNDYCYNQMKSFIIQMLHRKKTFNFSGEGLFIFDYTFIFSIVSAGTSYLIVLLQFDMSFDRDEN
>MdIR8a
MVLNFISLKNILLYFLLTGTWFGHGQNIEKSNVSIVILEEPQQTDLNERINAIFTTNGNAQNIAFDLNFVQVDRDQLDESFMNLCRNLQAETVLLIDITWDEMWPQMIQMINGLNVPYIRLDVTIRPFARTFFKYLQHTDTYDVAMIFQNEKEQYEGIYEVLNQYQIRSITFNGLNKTTANRIKKMRPMPTNFVIFAGPMQMRKLFQNAIKYKAIERFNRWRLFYLDFIDPNTVHELIHQYPELSSFAPTIEMCCIYMHTESSMDCNCKENIRMMDIYLDEALGKIIDVLRKNNFESNALDCSSSLNGTDLASVPKPASIIKFEQTLNEYVATTPILHMYKNSTNIIEYYLKFSVFGRDGNEKPIASDESPILTELATIDNTKFNLTRNISLTAPRKFYRIGIGQALPWSYIKLDPKTSKPLLDNDGNMIWEGYCIDFAKRLAEKMDFDYVLVPPSSGLFGDRVPGKNNTWDGLVGDLMRGDIDITVAPMKMTAEREEVIDFVAPYFEQTGILIVIRKPARQTSLFKFMTVLRVEVWLSIVGAIIATSIMLWLLDKYSPYSGQNNREAYEYPCRDFTFKESLWFSLTSFTPQGGGEAPKSLSSRTLVAAYWLFVVLMLATFTANLAAFLTVERMQTPVQSLDQLARQSRINYTVVEGSDTHKYFINMKFAEDTLYRMWKELTLNSTSDQTQYRVWDYPIREQYGHILLAINESNPVANASEGFRQVKEHLNADYAFIHDSAEVKYEISKSCDLTEVGEVFTEQPYALAIQQGSQLQDDLSRAILELQKDRFFEELTAKYWNSSAKSSECPNNDENEGITLESLGGVFIATLFGLALAMITLVIEVFYYRRKDALENTVHDITLVAPADDNSANVTRPPSYDADQRMESKLFQRNNNENTITLGGDQFLPSSQRVPPYASVYSRRTIHSANQNDYIP
>MdIR21aFIX
MHCSSQVFVWWISFNSLSWIRVFASFHFENENDISANIVKSSLISQSTETKFYKDWSIDSNETTARHRNKRSDDGTFYGHPKTREERWHAAFNMSGANLQLEQAQSLVTLLVKVMDKYLNSCIPIVLYDKYVESSEGIILETFFKSIKISYLHGKINNNFTVVNQNLLKANDKSCRSYIVFLSEVLKARDVLGPQVSNRVILIPRSTQWALQEFLSSKEASDIVNLLVIGESVTADPKKERPYVLYTHKLYTDGLGSSAPVMLTSWIRGKLSRPNVNLFPRKLTTGFRAHRFLVSAIHQPPYVSKTSNTDAVGNKILNWDGFEIRLLKLLSHKLNFTYQIIEPVHENVVGKTFGVIDMVEMKEADIGIAGAFISNERMLRTEMSVQHTADCAAFITLSSKALPRYRAIMGPFQWPVWLAIILTYLFAIFPLAFSDRLTLRHLVGNWGEIENMFWYVFGTFTNSLVFSGKFSWSNTKKTSTRLLIGTYWMFSIIITACYTGSIIAFVTLPVFPETIDSIEDLIDGFYRIGTLVNDGWPTWFTNSSDANVRRLAKNLELVSDVDEGLRNVTSAFFWGYAFVGSQAQLQFIAQNNLTDGNLGKKSSLHIAEQCLARYGVSLIFPHDTVYAQLFNDVMLRMHSSGLNLKIQNDLAWDLQRSDSKQLLDSTKSKKFSLSEVEERKLNLADTEGMFLLLALGYIVAGSILISEMVGGCAKSFRQFVRRKSNAIVSFHRNISRRSSVASIEDGSSPPPFASFTQNLRRRFSQQIRRKSTTEISLFLKKMFKRSENQFAKNVPSVNVSNDWSSECEPHRNVFPDYYDIDEENIDMGPEYGGEEKRKDSYASSTPGPSSIDSKSHVIREEHLADVNILAIENRDEMFGEPINCQQ
>MdIR25aJF
MNLLILISLIIVLKLNYGEAQNSQNINVLFINEVDNDQAGQAVEVILSYIKKNPSLGISIQLMQIEGNRTDSKKFLENICSTYMEAIKNNQPPHIVFDTTITNVASETVKSLTSALGLPTVSASFGQEGDIRQWRDISEQKKQYLIQVMPPSDIIPEVIRSIIVYMNITNAAILHDDSFVMDHKYKALLQNIPTRHVITAITKPADRQQQISKLRNLDINNFFILGSLQSIREVLEAANDEYFQRNFAWHAITQYRGDVTCDCKNATIIFLKPSPDASSKDRLGLMKTTYNLKKEPEIVSAFYFDLALRTLTAVKEMLLTGAWPTNMQYLTCDAYDGTNTPERSIDLKSYFINANEPATYGNFSFPSGNVAFNGHSYMKFDMDISVVSVQGGASVSTKVLGNWTAGLSSPITVKSADDMKNFTAAVVYRVYTVVQPPFIMRDEKSEKGFKGYCIDLLDEISRLVKFEYTIQEVEDKKFGNMNENGEWNGIVRKLIDKQADIGLGSMSVMAERETVIDFTVPYYDLVGITIMMQLPSTPSSLFKFLTVLETDVWLCILGAYFFTSFLMYIFDRWSPYSYQNNREKYVDDDEKREFNMKECLWFCMTSLTPQGGGEAPKNLSGRLVAATWWLFGFIIIASYTANLAAFLTVSRLDTPVESLDDLAKQYKILYAPLNGSSAMTYFQRMSQIEGRFYEIWKDMSLNDSLTPVERSKLAVWDYPVSDKYTKMWQAMQEAGLPNTLEQAVQRVRNSTSATGFAFIGDATDIRYLEMTNCDLQVVGEEFSRKPYAIAVQQGSPLKDQFNNAILQLLNKRYLEKLKEDWWKDKRKCEKVEDQSDGISIQNIGGVFIVIFVGIGMACLTLIFEYYWYKYRKSTKSVDVAEEDNTQKVDYKVIDLHKKKSDPKNAMLRPRNVNNTRTKF
>MdIR41a
MEIIQAHKPLEQITSHIITNYLSQLYCICVLWTNVDFDQIQNMHFISNSGNGSNIDSHVFVWLKYENETNVNDLVRMGIDSGCQAFISTPESILKFFDAFDNVRFTAKNRYHLMHVVVLSTPKNKIQTILNHSVVKDLPNILIVVPSNDPSGYFELITSQYVGQSNNSAARYLDSFDATKGHFVNNANLFPDKFANLQGLSIRVALFNYIPYVVWKLVEPGTGNAKSIFSDQENDIFIDGTESAIFLEFCFYFNCSLIVSHDDKGEWGIIYDNITGEGVLGAVAERRVDIGVTALYLWGHEFQFLDFSSTITRSGITAICPKPRLVDGWLYPIMPFTRTMWIAVIVSFIGLLITFIAVRRFQYRFNENSTKQFDSDIAGIWLQIWGIYLSQSNFISRYLPEMIISTIALLTSFMIGNVYCGGLSSIVTIPQYKPPIDNYHQIAQGNVKWGATHDAWIYSILPATEPDMEKVVSLFQALPEEALSKRTTTEDLSFSVERLPYGHFAVGDYIDEEALNHLRLMRNDIYYEYCLAMSYKTWPLKTNFDLFVLYVSQSGIQKYIELQAANAYSNAKIQLGIASSRHTDRNPVKMNLTNASGIFAIWIIGILISTLVFITEIIRKTHSTRRDIAQIGMKFPPTVIQ
>MdIR60a
MFHIHFIYIISVVCMPTAESSIWIKNIQFYGPASTNAGKNCLAIMTKYYFRSPLLTRSKNMMMAYAHDLTLPAENIQRNYLLWVHEAIIEGELTDMELQLVSNFHPNDKIRDIQTHEIYEVDYYILVMDDIGKLDKFMRNYVTRNSFNPGAKFIILYNNPNIYSTNESRHKLAFRIFKLLYDRYNAANVIFMHVIDAYAYGIYVTEPYENTKECGSLKPILLDVCKNGTLQNNELTMAWTKHNRVPHTLPNCKFKFCAQIAEPYVNEGCMTGLEIQIIEVLKDELEFDIEVFCTNMSRGEPDGNGSWTGLLGILRNDQCDFVVGGFFPDYDVYRDFGVTATYLQDAYTWFVFVSQKQPEWLAMLCLFKEETWALSIAILVISGASWYFFGRTTPEKLAHKDGVLCMLNSWCVFIGISTNNRPNFAPLRIFFITFTIYSLNLTTIYTSKLIRVFTHPELDHQIDTVEELIDSKIPVGGREEYSDWFENDNPYDIIIGKVYNDSEAFWPLEENFASVARGERIILTNRNFVLSKSLPGIFAFPTDAMASPLQMFSERGFPLLKRYSTLLSYMVDAGIISKLHGDFIYDVTVLDHIRKHEIRSDDDGQIVLTLNHMDGAFTILLLGSAFSLVIFIAELSINWYRKRRTANRIWHKVSIMNQTKTDHIKNRMIMKKSPFTLKLKRLKSGKKGIKHSQMINTIDHNNLFAKLNRNLNRNPVLIRNRSIGKQSGKLNIFGPNNTGLNNWIR
>MdIR64a
MALCQIGLMFIFIYGVTKFVGSSAMNINQNATPNIQCHIGNGPAHTTIYKHFYPESVANLMLDFFKSYKHIEQLTLFMCNDNTMHSTSFSMFEHIVNGKSVAHQMQINESYFQQNHFSNFQQIVKYLMESENFFIKGIGNDVKVYSTSGNYTITGTNHPYNDDDDNDGNMRSMNPGRQYGGKLNVSHMGTYNADKRNLSISFEQTTIVRRLNVHGITVRTMLVTNRFNESFEKYLDQTYNPHLDSMNRFNYRLLSYVREMFNFRWTVYRTNSWGYLKNGTFDGMVGALVRKEIDVGGSPIFFRLERAKVIDYTARTWISRPCFIFRHPTGSVGNVFLIPFTNYVWFCILITGCLAIVITSFMLQTEQAQNPQNITDKDIFKASQSTKQQLRNAPLNRKKRLPVSKKENGKFSINDVAMSEGNRKKRQHQIHRQHHPIDSMLNAQVQLDETIIPERKPYRQSKQTKLQRYTIPKENVIIGIFSKVFRKYFPSSSFPPCTVQKMSEQIMPTHQHRTEEGIQECNESDQSSLSRCALLFIGALCQQGSSETPRYTSRRCIIMLILLFGFLMFQFYSASIVGSLLMEKPKTIKTLRNLIDSPLDVGIEDIVYNKDFFQRTTDADALDLFNKKVKIVNPKTGEITYKFYSPDIGMKKVKQGGFAFHADAATFNKIIVDDFSERSICELSEIQLFPEQHMMAIVQKGSPLRKMITYGLRRTFEHGILYYERKRWYSARPQCVRRIQPQDLQVSLKTTESASFILLLGMVVSLVVFILEYTVWHYQQRTRT
>MdIR68a
MKLFLSLLLTQYDFCFEVLDFYCTVILRTEQMLENIGILTKDLLYKLEPGHCYTLITDPLYQAILQSELFQEISHSSYFVINVPYNEDFLQTTEDEIITTLKEANKVGCKCYLIYLANGNQMGRFFHFINRERVIDPSVRLIILHDNRLFISRMHYLWKRFINVIFVRQYEQSNQISNRRFTENKTAFELTTVPYPMPISELFVTKTIDFWRNGKYRYGTKLNIDKTKNLHGQQMLICVLKHTPGISDPKSTGEYNLRYAGLEIEIILGLSQSLNFTAEFYESEDAASEQWGTKTENNTYTGLIGEMVEGVAQIALGDLYYVPYFLDAMDLSIPYTAQCLTFLTPEALTDNSWQTLVLPFSDEMWAGVLFFLFCVGFVFYIFEHINLWIQKDHHRTSLDDEESKNSMTKGNIKHISGTRVLKLDLSENSFQRKIRQKDLFDGFTDCLLFTYSMQLVVSLPRFPTKWAVRILTGSYWIYCILIVVAYRASLTAILANPAPRLTIDTLHELSYSPISCGVSGEHNRQIFITPTDDEDSKKIASKIETIRTASEAISRVSQGKFAYFENVYFLKEMRFHHDQIESNKLKYLHIMKECAVNMPVSIGLERNSPLKPRFDRLLRQIIEAGLISKWLSDSVQKFDASEEEQPREALMNLKKLYGILIAILVGFFLATLALIIENIYWKFVTKRNPHYDKYDFKKLYRTN
>MdIR75a
MIEKSFFIILMHYFSLRYYTETIILLDCSGIQEHALHNKQASDEGFSILSLPINTNANETFQIIVNSTGTASPVGVLFDAGCETSAIFLSTCSAKECFSNKYKWLIIEQDIKIHQSKALEVLKTADIFINAEIVYLNLNESALNPFGIQFQRIYDIQNNAYKLGGRFEINPNGHLLIDFENLTLQIVEENSFKRRRKISDVTLRIGVVLVKPERFASDEARMEYLFANNDTTDVSCRFPVHALLPVADMLGSKLAYKIYDKWTENENSGGAFQSMIDGEADFLFCITILNLQQGLYTTPIIQVLEFQTFFFFRTTSEIDVFQRDFLKPFESNVWIGLIIAIVLISILMKIVLTYQPRVKRDTVRERFSCTFITTFGAFCLQGAHFSPSLSSGRLLFISLFFASILIFNYYTSLLVSTLVQTTSRNKIKTLRDLADSNLDLVFEDPVYMRSFFRTTSDPDQRYLIEKKVKFNDTDYKNGTSISSIVEGFKRVQQQKRFVFHSDRLFGFPIIRKTLNSLELCDLNIIPFRRNELLGFNLPKHSPFKHVIASKIFWTKETGIFSKHYKQWISEKPKCAYSSIFVEVGLDYIAGMLTFLFFFYFIVILLLICENIYFYFKRIQDMKKRNELT
>MdIR75b
MFTISLLSLVLDFFGTQKLTSNLYIASCPNHQGLSQVQISTVLSSNGFSVNFIAPNIDVEKFMDNMAKINYNLPSIGIFVDFNCSSSVAFLNSSNKIFSTKYKWLIYEMSQTFGVSKALELFGQLNLFVDAEITFANSNETHGNGDHATYALYDVYNNARVNGGKLNVTFDRYYKFACDEAFKGCFSNSLLSGRPKYQNRDKMKDITLRVGVVLPNGDRFASVRDIVQYLLTDNNTAIDTLPRFQSNMAVLIKDALEFEANYVHFNAWTSTVNDTSGELLEAISTNQLDFALTFLIMTPERTHFFSFITQVNEFRSRFFFLTDDDFDVFGERILKPFKNSVWIFTAVAIMMIGVGMKLVFIRDRTHHQNDSAFLTTLGAFCQQGSKTVPLLISGRGLYLAILAVSITLNNYYNSVLVSTLIKSDSSNKINSITALADSRLTISFDEIPYMHTFLNITKDPEFRYFIEKKVDLEKSFMKTHEGFELVQKGKFAFHCDANTAFPIIRTTFAEPQLCNLNVLPFRREKLQSLVLRRNSPYHDLFATRLFWIRETGLLKKHQRHWTAAQPPCSANSLFSGVSIESTVAACIFLAVSYAVALSILLLENLVFLSCKGFTNNSKK
>MdIR75c
MNNNQIIRIIIFVEFALFGTCLNHSYLEDYVETVVSFFCKQHVWILTHFSCFTFGDNIKISIALSEKNIQSRFVVKFERNVRLIDTPQHTIQGFVVDLRCKNAEKMFQDEQHEIIFKDNNFWLFIDNDLDWSLNESRTVHEEWFKNINALPISNVFLAKKISLNPLIWQLFDVYRVHETFDIEVMPNGFIGQSAKNDSTSNEIEVDGVNFLSYRRHNLKNITVNCGLVITYPDEFTFLDDAGNSHIDVFTKSLVNLIAILRENLNISCNVFQTNSYGWPQNITSDANGTIYDGMVGLFQQKKIQMGFNGIDMLPERLTYFEFAGDLFTPRAPLVFRQPPLSAVANIFILPFSVDVWICIVGLMLIIFLIMACQLFHPVLRSKLTLLDAATFVWGAICQQGTHLNIPNTSGRFVILTTFLNTLALFTCYSASIVALLQSPAILIKSINDLIGSPLNVYVHDSNFARFIVFMYNDTVVNNLYEAKIYHLGDKAWIVDPFLGIERMRNELIAIQIDSPTAYKAISQTFTEAEKCSLSEMQIFNLPSTTIPVERNSGYKELIRQRIKWMREVGLMKRDEIRWIPKKPDCEGSRGFLSVGLAETKPAIQYLFIGYGFSIVIVAFELMWHNAPSI
>MdIR75dFIX
MKGVTEFIFFCKFFAIVHGTRPENIVENYIDLTKCYFQFRHVSILTHFNCFLTNTNARIESKLSKSSIQSRFVTNFNKIERLIDTPTHSNEGYIVDIACEHFLRIFKQDDHKVIFKNNNLWLFVDFKETNKTEISVCIATTHIPNFDAIFAERFANTIDNGTSAVIDWILFDVYKIASHFPFEVSVFAFILSSNEVNALEFDDPIEWAQQRIIITAKFQSKSTRDNLQGLKLKCGLVIAYPERYTYLEDPNVENVDVFTKATVQVAANMRENLNLFCDIAQMDSYGWKDKNGSFNGVMGLFERKKIEMLTHASIMREDRLSVVEFTGEVFVMETPIIFRQPPLSAIANIFILPLTNEVWLCCFAIMLIAIGISFTQLKHPVIRNDITISDMISFVWGAVCQQGTHLSIPTTSGRFIVLTIFLATLSIFTSYSANIVALLQSPSHMIKTIDDLLESPLKMALQEAGYNRYNYLMENRSILTRVYEKKIRPQGDNGWIYDPFVGVEKIRTELFAFQVESASAYKAVAQTYTESEKCSLSEIHVLRLAIGSVTVERNSPYKELVRRRLRWQRENGLMNKYKRRWFPKKPMCDAGSRGLQTVGLQEVKPALLFLGIGTVISWFIMIGEIVYHSIANRMRKRCIKSKSDKKKAHYFQ
>MdIR75eFN
FFNEKPNGVRGRKFPVQTKINFVKDLLDNENIPSSLVVKGCWSHREIATFLKNVGYSTLFQNEHFNVDQLFASNTIWFFIDMNCNTSLQLLNITNPRYFRHPYRWLLFDVTAKQRDQLKRLSFQIDSNIMLTSFNETNKQFSLDQFYKTHERMESVYEEYFGSWNTKSGLVDHRTTRILSKRRRDLRGRIVSVAMVLTNNNSINHLTDYRDRLVDSPSKASYLICAHLLDAVNGTGNFSIEKTWGYKDPKTGQYDGMTGQLIRKEADIGGTVIFMVPSRLKQMEFISVTVDTRTEFVFRAPPLTYVSNIYYYPFVGLVWIVSICLLFVGSIVIYFTYAIPKPDQANESCGFFSDVFLLAAGLVSQMGTHLNPRKISGQIAMFTVLMCLLFVFTSYTAKIVALLQSTTKSIRTLEDLLHSRMEFGVQDTPYNRHFFPLTEGKIQTELFNTKIAPPDEKPKYFNLTYGIERIRQGFFAYCVELGSGYDQIKKTFLEHEKCGLTEIPFLNLNPWFVIQKNSTLKEILKVNVFKIREHGIQIRENSKIYDTRPKCDSNGSSFVSVRLNDCYAIMLAFGYGIIASISVIFCEIIWKKKSNIIRMRGGIF
>MdIR75f
MIIFKLVTLMSAVLILARCNEQNIGTISKIVSDIIRNENVLSHLSVLTCWPNVKSFQFVKNFNLPVQINSQFIISSRLSDNLTNKLWYLIDMRCERSVSCLHKMKEEYFTHPFHWILYEPNLENLENLAFLTGSNVILINSNAKRREFDLKQIYKIDITKPFIFEEFGFWNESNGLMDLRKTRILSRRRKDLRGKVLKGSLILLHNDSINHMEDLRYANVDSLFKTGYLITSRLVRSLNASVDYKIVNTWGYGDIRYKDKLTGMMGHLLRKEVDIAGTVLFMTPERVAHVEFLSVIIPTRAFFVFRAPPLSYVSNIYYLPFAGSVWLCTIVLVFLSTFSIYLTFSFSQEKKQHFKITDFILFAIGTVCQMGTHLSTKRLSGKLTTFTFCLALIFIYTSYTANIVALLQSTSNSIRTLHDLQNSNIELGVEDTPYSRYLFPAETEPVRKKLYETKIAAPNEAPHFMNVTYGVGKLRQGFFAFHMEVGIGYKFIKKTFFEHEKCALREISFLRALDPWYGLPKQSPYKEIIKIGLFKIRESGIQIREKSRFYTNRPYCSSSAQSFQSVRFIDCYAALLVLCYGIIASVVVLMFEFRVPVVKTVSELFKTIIHRRI
>MdIR75gFIX
MNLPAAISIIIFSYSFGSYLCMVDRQRPKVLAQLTKRLLQAIAKPGRLTAMTCWTTDVSFKFYESFHMPFGNNELNYGLSINNINLNNFPPPNQIHSEFIMIDGNCNYSMDVLRFIGKEIDDFSWIIWNFQSEQTLGNDINEEIYDIFSGIAYISAQSEIFYSKIKNDATDSEQMYVFQIYRISAKKPLIIESFGTFGIKHFTDLRSSSITSRRRMNLSGYNFKASLVITNNDTLNHLNDYRDTQTDPLTKVNYILTEFLMNYLNATINYTTVSSWGYRDEKTGDWSGMVGQLIRNEVEIGGTPLFLTVDRVPIIQYIASPTPTGSRFIFRSPKLSYTDNVYILPFDEFVWYCLILLIFVAAVFLTISVLIEWNYFLPKYDMPNDVSSLLHPKIGDVFLLVFGATCQQGSSVTPRSTSARFIMIITSTILMFLYTSYSANIVALLQSPSTKIKTLKDLYESRLEIGVDDTVFNRYYFAHAEEPIRKKIYLNKVGKDNFMNLEEGVRRVRQGLFAFHMELSIGYKLMSETFFEDEKCGIVEIAYLQVTDPWYAIRKNSTFREMFKIGMMRMREHGLEGRENTRMYSKKPQCIGHTGNFITASLIDTKPALLILIWGFTIACGVFFFEWSVHNYLKKVKKNNAA
>MdIR76bFIX
MCKWIMILIGLCVISGSFGSLMDFVDLDAIKSEAEALRMSFDQFSAASSQESIKAAKLSDLKQKLNGQVLKVVTMEDPPLSYTEKDETGKLIGKGVAFQLFQFILDKYNFSYTIVTHQRNIIGSRADFNGSLLEVLYKKEADLAVAFLPILTDTKDYLKYSDTTLDEGEWVMLMKRPVVSATGTGLLAPFTLNVWMLILISLLIVGPMIYGLIILRYKLTRDKEQRIYPLPHCMWFVYGALMKQGSTMQPVADSTRMLLASWWIFITILTSFYTANLTAFLTLSRFTLPINTWDDLFQLQKPFVSPKGGCVEYAVLNANETLNSMFKMYEKGKAVFTEQTDNETLNDLVYEEDFVLVRDKPAISHLIYNDYMLRKVAFPTDERKQCPFAAGKKPFMRRRRSFGYRHGFEFNLVIDPALLTLVETGIVKFIMAENLTRAEICPQNLGGTERQLRNSDLKMTYWIMLGGFCTAAVIFFTEIIFRFLNDRLMKDPVKMRSSFNQRFQGDPTSVTPPPSYGTLFNRNKVFTTNEYIKQYEMNGGVKKVINGRQYVVFQNSDGQSRLVPIRTPSAALFQYAFTK
>MdIR93aJF
MMLRAHSCLTLCAVLVVSINQSEANDFPSLLVANATMGVIIDHGYLGDRYESTLDTMKQIIERVIREDLRGAGLFVKYFSWSRINFNKDLTVIFSIASCKSTWETFFHARRERLLLLAITDPDCPRLPSHEALTIPRIKVGMELPQIILDIRTSKSVNWKTVAILYDDIFDRDTISRVATALTVESSSMAMSISLLKLNSSTDSFERRENIKRSLLSFPNRFIGKNYLVVATIPTTILEIATEMNMIDSKSQWLFLVSNPKKTNISTLLPFIKEGGNVAIATNNTANDDNNCAKTDECLYHELIKYVALSLSKLLREEEAIYGQISDEEWEAIRLTKRERRDSMLEYIQDKLKNSPICTPCVKWKFEAAETWGLRFNNIQGGKLKEFKPIITKAATWEPINGLIMYDTLFPHIAHGFRNRTIPIATYHNPPWQILTYSETGQVIGLRGISINILDELAVKLNFSYVVNNMERGLINRSAYSYLDDFNVTNDNEIKATYNVPADILESLSENMVLFGAIAITANGNYEKYMNFTYPISVQSYNMLIPRPKELSRLYLFMAPFTVDTWLCLLLTIILIGPLLYSINFISPYHEHHQITRHGGLFKIQNCFWYIYGALLQQGGMYLPRSDSGRIIVGTWWLVVLVVVTTYCGNLVAFLTFPKMEIPVNSVRQLVSTEQSYTWSVRSNSYLETFLKETDIEKYVKLNASAEFFEQISNDTIERVRKGKHIIIDWQTNLMHVMRREYLLSDRCDFTMSTENFLDEKIAMVLPSNSPYLNIFNEEIYRLLQMGFIQKWSSEYMPKKDRCSTLNMESMKIENHTVNLIDMQGCFLVLMAGMIASIFAISVEFCLYKRKLMLERRLIKPFVK
>MdIR7aNC
KIATEISKHMNFTINFIKPKIGQERGIVYENGTATGALQQVLNREANLTIGAYMQTVDRSRWLSPSITYMQEQMGFAVRDKWIAPSSWNHLMGPFSFGSWIIIFTTLSVAASFILLTKLLKVHYRRFLIGGRLHRAPILNAFHLAIGGSINNSLMQQRRYFGTFARTLAILWILLFFFVRSSYEGGLFTLFQQPPQFSKCDSFDKIKTHHCKVVAPDSGIHYLMLYNATRSQFTICNKNALNCGASIFKENADVAYIHERTQQYFNHINAKAFHDVRRRLDYTKDRVFMISMIFYFEKNSRLRARFDRCLRLYDQAGLINYWTKEYTEKDKKWTEKFEPKKIPQLKLHNITAILSVCGCMFVLSIVIFLLELFAHRFETLK
>MdIR85a
MILLKVIFFKLLLIATIADQPGTARLLPKDLEGHHRSLIEYIRNLFCSERSRQTFHIYTERSVYDFNDSHNFTIPYPTFVYGGQEEIITSNINVNSLNIVQNLNKMDIRPQKVNVPQKGRRYDFIVCEEPIFKTANQKLNEIFEELWNSNSINTVIVYWNRTVTDAIYTPFQKQKLIFIQGNELNHVKSIMERRMNNLYGHSLKVTAFFDESRFRFDTNNLTNVSALDGPDGLLGRLFLERMNATLNMSIPWDNQEIGELYPNGSASGCLGALVHREADIGFNIRFYRLNQFENKVEATFANGRDDICFLIPRHGKSTDIANIFRPFSFELWIAVVVAVLCYPIVFYLFTIRDKHRRSFFHNLLQFFAYVLQQPGTFNIKNNPIRGFLVCIWMFIGLYMSYMYQAKLSGTLIIPKDAPNFKTFRELANSDLIFYSLERYNRQIAQFFRADQFEGKLEPIIRRMVNVSVDELYEKIRELNSSRAFANKNHINIHMKRKLTKNSHIFYHQVAKCPIPYMAVYGMGYGSIYKDRINSILRRAQECGFIEFWDRDLKVKEQITQSKLHDGHDNSIAFTLEHLQTAFYVYCLGLIVALVVFIFEHCWNHLKNKFKSIK
>MdIR85b
MLLKSIFVSFFITFVSLNRQNSSMAFVSIPNQLTSNEYHVKLLKYVEQIFCTIQSRFINISIGKGVVFDEHILQTLTECSVCGIMVNRFSDGTKNEFNLKRYADEGIGIEFYSLNIVQTLNDLNLSYVVKRMPNKEYARYVIVLMEKLDLEANIYSQIDGIFKEFWKKNVLNVIIVFWQTELKVWTYHPFAEQFLIDIIPNETRPEHLFTDKVQNMFGHPLRVGLFNASVKIIGVDGFFTNLVIKKMNATLKLIQPQDQSALGELFPNGTSNGLFAYLQNEQIDVGFNARFFRHQQFRLKIETTATIGRDDLCIIVPRSGIASNLDNLFDTFKISVWILIIIALPIYSSIFHYYLCKRRSNESKFSGSFSETLIRFFGWNLNQPSHFLPNAFNAKILLFLWIVYSAVITNWYSSKITSFLMIKPQLPDIKTLAQLEKSNLHILTIQRYVDLIHGFLNNSHEYQGLLGRVHAIEHDDIFTRIWNLDTNFAFAHKQHINEYILRKGMTSEHFAQMTECPVPFLNIYAMPIGTPFKGYINWILVRAKDSGLFTFWNDIKEHKDNIRTHSKCLQNSHSDSNKPIKVYHLQTAFYIWAAGCFASFCIFCAEIIWKLKHL
>MdIR87aPSE
MAHLFEIVLCILILQWKLASANFISNGTFLKKIQAAAFNSEPPINNVKNEKTYKEFDSNLIEAIVKEVSPVTSIQCPEDDFSSDTLIGGLPNLFDIEDIDGLIKLLTNSNFQDNLIWCVKNSSFYPIYMSYFFSATPECWILIIFGIGYVCGFILYIFIQFDTKYVQRNVRDCHYTTWLILLPTILNMGPRFKPMHAPLRIFYGFLLLTGMLISIFFTSCGIKLLSFPIRKYQISSEKEIILNEFRLFGSRDCLQALRFERKYSPKQIESFHICENIDECLKSLYLNEYEYDWAIGTSRQNIMNSSFYSSAKFFCFDQSHSIENYIVSMRMRNGFENMAKVNKIISYLIEGGFLAKWHRDNKLRKKYKTPFIEPTFLTMEHLWMCFFVTGVGLLLSILTFCLELIVHKMINKRNDKHWLWIKLEHMCDGHRHCFKNLADPLNPI
>MdIR87bNTE
RSEYLPAPEALKMTHFPRYIVYIEAVLTLICVGAATEHHNLKVLAVNFPPFTFFDKQNGVIDGVDVLILQTIANKYDFDYFLNWTENLTQMNRSEYEKFDIIIGDSKLNKLKSTRFISSNIYSQTELTWCVGRAKPIARWKNLFFIFKDIETYVVSVFAFGGVAAAVFSTTAFEKKPLTGWTAVLVSLQHLVGNTSPFEAQKSTIRFLFMWGLIVSLLLNNFFLAFLLSFQTRQFYDAQVVSIDEIIENGYHLVGSEPLLKQLRNGFSFSDDQIRNYEICNEIDICLSRLVSDEKIAVAVSKEYIESKPIQNQISCFETIERIQVFHKSILIRDDSIFVAEINETINNLFNSGIIFKWLNDYRIKEFVPIEEATMDDTFVGIVALIGAIMIIPFMVLYCELVTFKKCREESPNRFWKYAEMLIDGERHLFVLDQNFL
>MdIR87cPSE
VFELNFSNDPHLAQMTTIYNFFARKMFKNIAQVTIVILFIVCLLSGIRGSRNDKNNKFTTNNNWINLIGQISEQTKNEIKILINDAPPYSMLNKKSNRLEGSDVITLKTILAKLNLNVSFARVKEFSRVSKDYLQKFDIIAAGMDPTWSDLNDSSKFIATISYGHDELTWCVTRSKPIPQWKNLYHLHKDVETWIYGIILFSCVVVGVFLLTAFDSRPLDIWASFILSIQTVIGYTSAFHPEGALLRQLHIFFCFIALLVTTFYNAFTMNFLKNIIYKPQIGSIDRIFSENFNLSGNSVALQYLMDHHDKFSEEKLRHFHICKRIDECLEQLEFDEKLAVAMTRRYIESLPYRDKIFCFDSSQAIKIYPRVFMIRKDFRFILQFNDVLSKLIEGGFVTKSDQDYRYARGPIDNEHDKARFDGVFLLLASMLTFDIIIAIFEQIVHWQCRRQHAHRHWKLISELIDGQRHYLILK
>MdIR87d
MVKFVSFLLIFVLDHSCLCIANQSIIGKILNGTNEKNSLTVFAVHFEPYVYIKNGEVYDGIEYHLVKMIGKALNLEISFKIGNVTNLQNAIDNTDYDIIIGGTFLYLLNSKHHTSSTPYEYDDIVWCIQRSRIIPKFFNAFKTLPPELWFLTIFLGMFVIGTLKYFMIQFDDGIKRRNQMDWWYIIVIHTMSTFVTIVHNYKPTKSMHRILYFIAIVVPIFYHGIICAFLYVYLKNDMFYHQISTTREIVDNNFRLAGSPEVLYMIERHPMFSRDDVTIFRQCITMDHCLMELKQDENYDLAVGGFSRHLKHLPQYSASKIYCFDKSESLISYPFSLIVKNERKAIIDTIIKRLLEFGIIQTMIFDFDSTEKKDEIPEDKPIELRIEHISGFFVFIYSIGMSVSILVWLFELLVNKKSRNERAHRYWRFIERCIDGQRHYFKNLPEKLQNGSS
>MdIR87e
MVKFVSILLIFVMNHSCFCIANQSIIENFLNGTNEKNSLTVFAVHFEPYVYIKNGEVYDGIEYHLVKMIGKALNLEISFKIGNVTNLQNAIDSPEHDIIIGGTFLYLLNSKHHTSSTPYEYDDIVWCIQRSKVIPKYINAFKTLPPELWFTMIFIGVFVTGTLAYFTIPFDDGIKRRNQMDWWYIIVIHTMSTFVGVAHNFKPKKSMHRISYLIAIVIPLFFHGVVGAFLYVYMKNDIFYHQISTTREIVDNNFRLAGSPEALYMIKRHPMFSSDDVTIFRQCITMDHCLMELKQDENYDLAVGGFIRHLKHLPQYSASKIYCFDKSESLISYPFSLIVKNERKAIIDTIMKRLLEFGIIQTMIFDFDSMEKKDEIPEVKPIELRFEHVCGAFVFIYIIGMSISILVWLFELLVNKKSRNERAHRYWRFIERCIDGQRHYFKNLPEKLENESS
>MdIR87f
MVKFVSILLIFVMNHSCFCIANQSIIENFLNGTNEKNSLTVFAVHFEPYVYIKNGEVYDGIEYHLVKMIGKALNLEISFKIGNVTNLQNAIDSPEHDIIIGGTFLYLLNSKHHTSSTPYEYDDIVWCIQRSKVIPKYINAFKTLPPELWFTMIFIGVFVTGTLAYFTIPFDDGIKRRNQMDWWYIIVIHTMSTFVGVAHNFKPKKSMHRISYLIAIVIPLFFHGVVGAFLYVYMKNDIFYHQISTTREIVDNNFRLAGSPEALYMIKRHPMFSSDDVTIFRQCITMDHCLMELKQDENYDLAVGGFIRHLKHLPQYSASKIYCFDKSESLISYPFSLIVKNERKAIIDTIMKRLLEFGIIQTMIFDFDSMEKKDEIPEVKPIELRFEHVCGAFVFIYIIGMSISILVWLFELLVNKKSRNERAHRYWRFIERCIDGQRHYFKNLPEKLENESS
>MdIR87gPSE
WVKFSSILFIFVMNHSCFCIVNQSIIGKILNGTNEKKSLMVFAVHFEPYVYIKNGEVYDGIEYHLVKMIGKALNLEISFKIGNVTNLQNAIDNTEYDIIIGGTFLYLLHSKHHTSSTPYEYDDIVWCIQRSKVIPKYFNAFKTLPPELWFTMVFIGIFVIGTVVYFLIQFDDGIKRRNQMDWWYIIVIHTMSTFVGVAHNFKPKKSMHRILYLIAIVMPIFYQGVVGAFLYVYIKYDMLYHQISITREIVDNNFRLAGSPEVLYMIKRHPMFSSDDVTIFRQCIAMDHCLMDLKQDENYDLAVGGFSRHLKHLPQYSTSKIYCFDKSESLISYPFSLIVKNERKAIIDTIIKRLLEFGIIQTMIFDFDSMEKKDEIPEVKPIELRFEHVCGPFVFIYSVGMSVSILVWLFELLVNKKSRNERAHRYWRFIERCIDGQRHYFKNLPEKLENESSKEHQIE
>MdIR87h
MVKFVSFLVIFVLNHSCFCIANQLIIGKILNGTNEKNSLTVFAVHFEPYVYIKNGEVYDGIEYHLVKMIGKALNLEISFKIGNVTNLQNAIDNTEYDIIIGGTFLYLLHSKHHTSSTPYEYDSIVWCIQRSKVIPKYINAFKTLTPELWFTMFFIGVFVIGTFVYFLMQFDYNIKRRNQMDWLYVIVIHTMSTFVNVAHNFKPKNTMIRILYGIEIAIPLFFHGVVGAFLYVYMKYDMFYYQISTTREIVDNNFRLAGSPEVLYMIERHPMFSSDDVTIFRQCIAMNHCLMELKQDENYDLAVGGFIRHLKHLPQYSASKIYCFDKSESLISYPFSLIVKNERKAIIDTIIKRLLEFGIIQTMIFDFDSTEKKDEIPEDKPIELRFEHVCGPFVFVYIIGMSVSILVWLFELLVNKNSRNERAHRYWRFIERCIDGQRHYFKNLPEKLQNGSS
>MdIR87i
MVKFLSILLIFVMNRSCFCIANQSIIRKILNGTNEKNSLTVFAVHFEPYVHIKNGEVYDGIEYHLVKMIGKALNLEISFEIGNVTNLQNAIDSPEYDIIIGGTFLYLLHSKHHTSSTPYEYDYIVWCIQRSKVIPKYINAFKTLSPELWFTMVFIGMFVIGTLVYFLVQFDDGIKRRNQMDWWYIIVIHTMSTFVTVAHNFKPKKTMIRILYGLEIVIPIFYQGVVGVFLYVYMKNNIFYYQISTTREIVDNNFRLAGSSEVLYMIERHPMFSRDDVTIFRQCITMDHCLMELKQDENYDLAVGGFSRHLKHLPQYSASKIYCFDKSESLISYPFSLIVKNERKAIIDTIIKRLLEFGIIQTIIFDYHSSEKKDEISKDESIELRFEHVCGAFVFVYIVGMSISILVWLFELLVNKNSRNERAHRYWRFIERCIDGQRHYFKDLPQKC
>MdIR87j
MFNFTWIFLCFVLDQTLWCSANHLIIDKSLNDTRIKDSLIVFAIHSEPYVYINNGEVYDGIEYQLVKIIGEALNKEVLFVTGNEDNKVIDNTKYDIIIGESFVHFTNAIHHTTSISYNYDDIIWCLQRSKIIPKYLSILKILPPSLWFTMFFIGMFVIGLLKYIMIQFDPKVKRRNQMDLIFILIVHSTSTFVSNAHNFKPKSAMHRILHGMTLAIPIIFQGIVGATLYRCMKIDMFYHQISTFREIVDNNFRLAGSSEVLHMIKRTEMFDSDDVLMFHQCNSTDHCLKILRQEENFNLVVGGFRQNLRYSPKFSASELFCFDKSESLVSYPVTLIVKNELKIYIDKIIRRLDEFGIIQKLRLSMESKKVPDIIEEGVPTPLQFKEVNGAFIIFYFTGIFVSIIIWIFEVFVKKKLHSENAHRFWYFIDRCIDGQRHYFKYLPEKLRNECNRKYTRNHHR
>MdIR87kNTE
WCIQRSKILPKYLSILKILPPSLWFTMTFIGMFVVGIYKYFLVQFDSTIKRRNQMDLNYMIIIHSMSTFVSNVYNFKPKWTMLRILHGIIIAVPLLFHGIVGATLYRCMKIDMFYHQISTFREIVDNNFRLAGSSEVLHMIKRTEMFDSDDILMFHQCNSTDHCLKILRRDESVDLVVGGFSQNLRYSPKFSASELFCFDKSESLVSYPVTLIVKNELKIYIDKIIRRLDEFGIIQKLRLSMESKKVPDTIEQGAPAPLQLKEIYGSFIIYYVFGMSFSIIIWIIEIFVKMKLHSENAHRFWYFIDRCIDGQRHYFKNLPEKLRNDNNPNSNISKCKRSRPLRFNRQ
>MdIR87l
MVKFVSILLIFVMNHSCFCIANQSIIGKILNGTNEKNSLTVFAVHFEPYVYIKNGEVYDGIEYHLVKMIGKALNLEISFKIGNVTNLQNAIDNAEYDIIIGGTFLYLLHSKHHTSSTPYEYDDIVWCIQRSKVIPKYMNIFKTLTPELWFTMVFIGMFVIGTLVYFLVQFDDGIKRRNQMDWWYIIVIHTMSTFVTIVHNFKPKKAMVRILYGIEIAIPLFFHGVVGGFLYVYMKYDMFYYQISTTREIVDNNFRLAGSPEVLYMIERHPMFSRDDVTIFRQCITMDHCLMDLKQDENYDLAVGGFIRHLKHLPQYSASKIYCFDKSESLISYPFSLIVKNERKAIIDTIIKRLLEFGIIQTMIFDFDSTEKKDEIPEDKPIKLRFEHVCGPFVFIYSIGMSISILVWLFELFINKKSRNERAHRYWRFIERCIDGQRHYFKNLPEKLQNGSS
>MdIR87mNTE
FNLCGSAKECLRQIYSDQDTAVAISIEYFRIISKDITANIYCIFENGFSSRHDLNFLLHKDFDLTTELNRFISMANEGGLISKWMTDFSSYQIDKHQNINILWVSMTHMKATFIICCSLIVISLLVFLAEIIIYSHLKPNSKSNARKFWTIAELLIDPQRHFLNFDFRFVLPISYENNNLKLFEKKTSKLPRVSGARKT
>MdIR87nPSE
MTNSTLWFMYAERYNQISIRLSEVDSQSDTHNTQKAYDLLFSIRFDYHRICVRFFGCRLKIETIVCLIIAWNEGDCALFNENSEPLMFFLLSFLFFRILSSSNAKLAEVLLMFPEKIVIEYGACHFLMDSNPGRINTLFYIIKMIPIQALMYSEWPYAFAASNHKLNLKTLLRHIIGSNDITLYEIQMCNKTMWEISSKVDLLVFGLTVWLIIPIVAIETPKIRVLISERSPFAVLPLENETFAKDLKGLDISLLNEFAKKYGYEIEYSISNISLHYVLSSDELAHEFLNSPQQFDIFAGGLEANLIVTKYLNVSYQYHQDNLLWCLQRKRIPSEKSFLYFCQDWCVIIVAFITMIFELCTVFALDVFEYPRHDWNTFVLIGSAGYMGTVYRFNPKSIPFRMVFFTILITSTILSTIVVGLVMIWILDIHYYPKLQSFEEIIGAGYQLSGDSFAFATHSELKNIFRLCPNTVACLNQLNFDQNLAIAISNEYFRNIPKIMEKIYCVSKYGFSSMHNLHFLLSNNFQLKSELNRFIRIVNERGLIAKWMVDLIPRQKFKYDSIIYEVHSMKNMPSLVAICGSLIALATISFLAEIIIHRQKSKKNSRKFWTFAEQLIDPDRYLLNYDLRYMLPLSYHQQEQQ
>MdIR87o
MMKRIVILSSFLFVVLNRAPIVDCGIEDLELPELSHNLSSILCIVKLCQKYFRSEKRVIGSLVIVNVQNTTEFHSQLITMLNEDADYEIGVMIKDATKKHGNPAHVVDKAKNYFVVCDQMSEVMDALKMWNKLPTWNPLAQLVVLFINTYADNDLLAQMQIILQHCLDRKMINVNVISYRINANIIQTHTFYPYDGANCASKVIKLHILDECEYSDETPNEPRITPVDSLRPKIPTNLHGCELYIASSVLEPFVFYEQETNSFEIGTEVLMARTIAQALRMKPVFIRINETRENRVISNETGIYALLLSQKADILIGGLDNDARVQKLLWISIPYIQDDQTWCLAVARPQELWRNIFGIYTVGTWCILIGAIFFNGFIVYLLIRVENRKDNYIWTLMIGMASALGQYSPYEPHRMSIRVMMIFLFMYGLVMSSSFNSFLISILTRPKFKQQIDSLGMAIGSDVDFTGGEVALSHYLGHDTISNEVRKRFEICNDIEKCLSRLEYDVKLAVAVSRLHAMNTPIISPSKLYCFPRTRNIYSYSVAMPIKSDFHLMPFINYYIRQLFEFGLIERWHKLSQSIAANEEIKKILNEAASGEDDQLVVLTVAHIMGAILIMTFGHTLAMIAFLSEILTVWHIRRPNCGRIWTMLNTFLTPIRD
>MdIR100aNCF
SLAGTFGKNNSGSPVVQSLARKYFFSNATVPTIERTAYKRDIFCVERWTDIAVIIADQYEKPDGSVLLHVIKECPQSFYVSFIVKKGYPLLPTFDNYIRRAFEAGIIDLWYNHVEYAIITHKRYNRSSISDEAEAFTMVDMQTAFYILFIGLFISTVVFIAELIIHWR
>MdIR113a
MVPIKIVLIFSVEIIKVLGFGAIGLNDSELWTHSDSIYGNITLNTKIECREDKVNVLEWLRYNNYNRCIYLVSDVPLPVCLYSQMRQNNLTCMTRSKEYILQRDVIKKTPRLLFCNSFMIFTKNLDFLEKIFDSATKHFLPFTNFFLFTPEKMIIPQELITNGLYHGYNMYSIENNFFAKNLTYFDLSYHRLINLFTNETLDTTEVRSEKLANYFGNVFSHPLFNKSIVKQRPFRISTFNCPPYVIVDPITKQLSGLEYQFISDVVRDWNVKYFLSNTSNRPYFELFASLENRTSDMGMCSIWLTEEYLKKYDLTHYFDQQCITMMVPRQKYINEVPALYAALNIDIWSYLIISFAFVVFFLTMMSRFFIRMKMYRPHEMPLRNFPRSFIEVLNALTLHGVSYFPSQTPIKMTITAWMFFSLLFGSFYSSEYMSLLTSPPLTKPIDTVEDFTNRKLYWGKYMHGTTIEKHLQKYNDTYYTAIINSIVNESTQEERLRNMESGKFGYMVTKLHEQYLTNVPLTNVKKVLPLRVMKSCIMKFFSVFGFAKHSPYKEYFTRKIESYQQMGVMWRWFDIFVNNQTDIMKYYFQRGADPEIFKPLSLTDFYGAFCVLGIGLTLSTIVFILENIFHPKITGKQNSQAKKSDLPEEDPPFPFTL
>MdIR114aJI
MVPIKLVFIIAVHLSFAMDGDLKTSENGGWQGTEQSFKNITVQTKLECREDKENILDWIRFNNYNRCIYLVSDYPLPVCLYDQIRRNNLTCMTRSKEYMLVRDVIKKSPRLVFCNSFMIFTKGANFLKKLFDPMIKHFLPFSNIFLFTPKNLIIPHELIVNGLYHGYNMYSIENNFFAENLTYFDLSYHRMINLYTNETLDTSESRDDKLANFFGDVSKHPLFNKSIVKTRPFRISTFHCPPHVIVDPITQQLSGLEYQFISEVTRNWNVKYYLTSQRWPELFSSLDNRTSDMGMCSIWLTEENLKKYSLTRYFDQQCMNRKLFWGKHIDEQTAERHFRKYTNSHYTALINSIVNETSDEETFRNIESGKFGYMVTKLQDLFIANIPLRNIKTIVPLRVMKSCIMKFFTVFAFSKQSPYKEYFTRKLVNYQQMGVMWRWFDIFLNNQTDVMKYYLKQGAEADLFKPLSLADFNGAFCVLAIGLTLSTIVFILELILHWLTKKTKQESEAENSVSAEEHPPFPFVL
>MdIR115aNC
ILNAIILSSCMPNNFGFYDPFVNVRQLIVTDDFDKWGLYRSLPIKSSYNFNDNWLVQKEYSLNYFPLTFTIFERYPTMLKNLPKYFADAYYNKAMKTSGYGGIDGLLLANLAENMKFTILTIEPGWEETYGGKLGNGTFFGSLGDVVYGYADASFNGRFLQLYGTNDIEFMLPVLGDRVCLVAPAAKKHPQWKEIFLCFDLSVWISLIIITLSMLYSDYKPYVVEAKSKFYRMFWTTWKVMIGVSTNMPNLNVERILIGSCLLANVIVIGSFEVSVDDFQQKTKIS
>MdIR116aNCJF
AIFSKDNVGTVNAFMSATKIVNRDNDLKLNPIVVTVDTNDNFAVQETVCQLLKQNVVTIFGPNKPKAAGIASSICKKVKVPHFVATFQQPGADDFNSTDSYTRNLFPVPKLFTKALHEIIKSFQWRTFAVIYDNSENLVKFNDAFTLTMDPNTMGKQKMSFYKIPNDSGDFKPMLKKISKSGINQIVLDCSEANIYSILRQSNEVNMMNEYVNYFVIGVDAYTLDYSRLDDISANITTIRMFDPWSNEVDSIMYENRRRFKGPAKANQLTTEAALIQDALTVFVKAFGDDIEFISNFRMNRTSCYKNAYFSPTSSGKDLLNRVDSNVVQGLTNEIHFDMNSKMRDTIYIEILELSRKNDELRFQKLALYDNYMGIQLLRNFSNVEDQTVQSIHKKLFRVIVHEGMPFLGTNPNYVPGDNTSQNDMYEGFSKDLIDEISKICGFKYQ
>MdSNMP1a
MVLLKFLKTLDYGKFANRSVMTLLFGIIVLGVIVPMVLKFVVKSQLRVTPGSKNRALFERIPFALDLEIYLYNISNPQEVVNGGKPKLHEIGPFFFDEYKHKENIIDNGIDDTIEYDYVNTFIYRPEKNGPGLTGDEIVTVAHPMMMPLLLAVNIERAELLDFIMVAIDGLFNSPSDVFYTGPVKNLLFDGIKINCSSDSFEVGAVCSELDSDDYPQVKKISDTEFTFSIFGNSNGTSIGRFRAKCGKESIKELGKVVAFNDETQLEVWDGDDCNKIMGTDGTIFPPFQTKKHDYLIFTPQLCRTLTAKHVGQSKYSGVKTQRFKIKMGIENAKNQTCYCRDVDKCPPEGTFDLYPCSGVPITVSAPHFYNADPAILEKLDGLSPNKEKHAFNLDFYQYAGAPMSAHGRVQLSFEVVPIENVELMSNFQEMFLPFLRIDEGTDLNRKFTNMIKYQLYIVRSVLRFLKYICIIGGLVGIVLACVGHFFQMDEEKAANITVEAASEKQPANLNG
>MdSNMP1b
MAGMAGRFDFLRRLSPIKLAILSMILLFLGIVFFGLIFPMILKFVMNMNLHIKPGGKNRAVFEALPFVLTMDVYLFNVTNVHEVMEGGKPELQQIGPYRFDEWKTKQNNIDNDEDDTVESDYINYYHFRPDRTDNGLTGEEIVMVPHPLLLSMLLAINYEKPDMLDFITKALNLIFQNPEHFFYHGPAADLIFRGIPLDCSAEDFEVSAVCSELESDEYPLVQKLNDTFMQFSIIGNTNATATDHLTVKRGKKNIMDLAKVIASNGETEFSTWPDDDCNQFRGTEGTLYPPYLKKTDDYWIFSSLLCRSLQLKYKERTKYKGIPLSTYSLEWGIENTEKPSCYCRYDDDDEDENVPPVCPLNGTYDFQPCSGVPILITSPHFYGADPQILTKFKSGIEPNGEQHSTQFGMYQFAGLTTTFNVRVQLSLEVVTIEDHPLLGKVQPMYLPFAWTSNSNNLNKKFTRMVKFQLVYAKRMQKVMKVLCIAFGLMGLAISATVYYQKLSLQGEFERNTKAPSNDIQIPDAATIDAINNVKLTKENNQFKE
>MdSNMP1c
MKMNLLNTLKSVDFVKVMMISTFLIAFGFIFGGVVLSKVIKMVMKMQLRITPGTMSRDIYEQIPFAIDMRYFFFNITNPDEVMAGGQPHLNEIGPYYFEEWKTKVDIIDDNAEDTMEYDYINTIYFRPDLSAPGLTGDEFVVLAHPLVLGMAMSIKRERPELLELISNAINGLFHDPENIFFSGRLFDLLFDGIDLDCSSEAFEIKGVCSELGSDDQPKVTVINETTYSFALFDHGNGSSIGRFKVMRGKKNIRDLGKIVELNGETLQDIWYDDECNQVDGTDGTIFPPFMKKEEGVQVFVAQLCRSFVANYKHPSKVSGIKTSHYEVNVTASADCYCSEEARHCPAQGQFDIMPCVGAPITVTLPHFHEADPSLMDNIKGGIHPIPEKHSFYFDFYDFAGAPISAAGRFQLNFEVEPVQQIEMMNNLQPMLLPFAWFENGVDLKKKFVNMLKYQLILGLRLKKMLKISCIIFGFLGLIVGSTMGYLQMNEETMKKTKAVQVQAAAIENGIFNDQKDDNHDEQK
>MdSNMP1dFIX
MHLPKLNFKLLLIISIILLSIGISLFIGFPKLIRKMISGKINVAPGSEIRPLYEKPPFFIHFRIRVFNITNKEEVIQGKKPKLDEIGPYFFREWKEKFDIVDDEMEDTITYHYRNKFIFRKDLSGPGLTGDEIVTMPHPLMMGMLLAANIDKKPMVPMLGGAINSLFHNPADAFFTGRVMDLLYDGVPIDCSSKQVAAFAVCTTLESETAIKKIDDGHFTFSLFAGTNNTDLGEFKVYRGLKNSQDLGRVISFNGDTEMNTWDEDECNQYVGTDSTIFPSFMNVQDGIWAYEPSICRSLGATYRSKTKHNGIPVLRYEMDMGEKINEKQCFCRSENECPPKGTIDLFKCSGMPMIASLPHFYKAEQLLDGIESGLNPNKTQHGIEMLFEIMTGTPFSASKRLQFSLQVKPIPEIEIMKNLPEVTLPLFWVEESIQLGTEFTDKIKNSLFLMIKVVKIIKWLFTVVGLLGSILTGFALIMDRKNSAKIVMQNGGR
>MdSNMP1e
MHSILSKLNTTKIIIISFCFLIAGILLGFILMPMGLRKLIKSQINLSPKSDVRVMYTKVPFPLEFKIYLFNLTNREHVRGGAKPHLQQIGPFYFEEWKEKFNLLDDDTEDTLSYHYKNTFIFRPDLSGPGLTGNEIITMPHPLISGLLLSINIDKKPMLPLISKAVNIVFNDPIDIFWQGRVMDILFDGIPVDCSSNAFEAAAVCSVFSTGEVSAVRPLNETHYKFSLFGSTNATDLGEFKVMRGVKNYNEIGKVVAFNGETEMDVWPEDECNQYVGTDSTIFSSLMDVNDGIWAYEPAICRSLGAHYVGKSKYMGVPTAQFDLDIGSEQNTKECFCRDFPDDCPKKGTFDLFPCVGAPMFGSLPHFFNADPSLLDNIEGLSPNKEEHAIFMHFETLSGTPMSAAKRLQFNLEVVPIEEVPIMQEMRQMLYPMFWVEEGANLNKTYVNMIKNTLILAVRIKNGFKWMCIIGGICGLIFAGVLFYMKENAVVEVSSGKKPALNRIKA
>MdSNMP1f
MPVDNLKKVYNMMPELEMKRRNYGKLTLIFLGLFLGGCLISFYLYYVILDFEIRRNISLRPKAIVRWIYMNLPFPLTLKIYIFDVLNKEEVQNGGKPILKQIGPYVFHEYVIKTNTTDFNSEDALEFITKKKYIFRPDMSHGLTGEEIVTTLHPIINGIGLAVQAEHKQFMHVAIAAIKAMFHDPIDAFWTGRAMDLIFDGIDIDCSSKDPLVRIACKEVDRNGGATIRRANETTFKFSMLGASNNTVSGVYKVLRGKRYPRELGKIIELDGENKLKVWRGEKCNEIKGTDGLIFPPFQTIDEPVNFFVKQLCLNVDLRYRRKTYLRGIRMRLFEYKIGNIAKEDHLECYCRHPNQCPINGTIDLMPCLKVPITGSLPHFLYGDPSLLQNVHGLNPSEVNHSFTLNMELRTGVPLAGAGRFQLNFELEPVPQIEIMSNLPKMIFPFIWFEEGADVPDALVNLLKYTLIFGTGLNRCLQYFSVTVGPIGFIICFTIFLMFKCNMVRLKGAPRRIYVSESRDVEISMIGHGYPTRWINNLRKDGRPPNSTKSAGY
>MdSNMP2
MLIFGKKISKISLGAIGGAFSAVLGAFCGWILFPALVALNVNKQTVLEEGTEQFERWVTLPQPMHFKVYIFNVTNPNEAMKGAKPTVKEVGPYIYRQYRRKIVDEITPDRKLISFRTIQTFVFDEEASLPLREQDELVVINAQLNSVLQMADTIISPQLGIFNGQLSDVFGKKYSSIFMRVRPNQLLFNGIPLCVDTSGIAKMICSIIKRLRPKTMKLMEDDSFRFAFFEHKNNSDDGLFEMYTGVDNIDKLGIIRKWNKQNTIQTWLNTSSGHTSICNMINGTDTTVYPPHIQSTGYKDIFSTDICRSVRIYYKEKLNFNGISVYRFETSNDFLRDVGPQYGNECFCIDKIANVPMRSNGCLYKGAIDLSNCQGGPIVITLPHMLGTAPEYQTVNGLTPDPEKHLIYADIEPVSGYPVRGAKRLQLNIFLKKINQIDITENVKTCLFPILWIDEGVELNESMQSLLKRKLIIFLIILDVVHYSMIVGGTLVCIICSVLYLIRRNKENIVIPLR
>MdOBP1
MGVCQLSLKACPLVQQWNIKGKHFHHQNHHTGIWSEITELSKMVVLQYCLILVLFSVLSLLSAYKTDTWPPKLVYEYFDVPGIVSKCKHQCNTTTEQIIEFETTPDVDHLPNADELKCYFLCLNIEAHIMKPNSTEIYISELIDFIQKFKDEDYKNLLTLSKGCLSRVRKLKEPTEVAYQLNVCGKQNSLELYYTFY
>MdOBP2
MVRNRCRKMLFALVFLFLIYQTSLAWHTDTWPPKVLRDLYNVPEVLNNFHSQCNSSYALIQEFELSKDLQNIPNSKEVKCYLYTAYVFFGYIKPNSPRFLFHDLMELMSEITDDEAKRIAKLFAGCEKRAKRSKDPIEMVYIFNACAKQNANEDYYFYY
>MdOBP3
MNLITWASLTFTLGFIRLTISNDDTIFDEFDDTFTFLHVLNTCKIKERATDQGVEDLFKKILPETRMEKCFTACWFERFGVIKNKKFNQEQYIKLYTYRQEFNDSQKESLRLLLNDCKIGRICPTDRCEAAFRIQKCVNDGAVKMDINPDNM
>MdOBP4
MDGPKRLLFPLLFLCLIYGIRSELTAAELMNMMEGFRASCQPKFNVTDDLLDGINLGRFPENNQLKCYVKCILEAMNMMKKGKINHELAIKQIKLFMPAGIREEYLNGINTCKDRGNDITDHCDKAYAILKCFSSANEHFMFP
>MdOBP5
MQSVYGSCYSRPLLLTILIVSLTLFTNGAVAVTLKEFQHTLKIVHDTCQTVTKVEEELIQQVRDGTFVDVPVIKCYVHCFMEMLHLMEGTAGQFHVANKHTDYMIPAELFDTTIKAFGHCEGATNGMTDNCEAAYSMLKCFKADNNEFWFT
>MdOBP6
MFTIFKFICAIAFLCNSIMAGVTLEQMRQSGDVVRNVCQPRSKASDDLVLGIREGKFPEDKALKVYVHCVFEMMSVMKKNKVTYEPALKQFDALLPDDYVEPYKNGLTICKDSTGGVKSAPEVAYNLLKCFYANNPKFTFA
>MdOBP7
MSLYLKLFVILSLFFSTYSAKVTLEQARQSGNMVRNVCLPKTKVSEENADGIRDGIFPDDKATKCYVHCVVEMMGMMKKNKINYDGAMKQFDALLPDELVDAFKNALSVCKDAANGEKNACEAAYKFVNCFYKNNPKFTFA
>MdOBP8PSE
IFGLGSWTWCKVNFQKNGFDQFLIFFSFLIQDKDKRPPKHGLACILECVAKKANFLTSGAGLESSVFHDYVSQLVGNDERFKAILDETVNKCIEKAKDSSTNKPNLGAMECSQQSITVMMCINREFLRSCPVEFRNPSEKCIQFRKMLERESRMDQYFEEKKE
>MdOBP9JOI
MEKFSLCFLLISLISVQVESFQHGFRNRYVRELSPGDGPSAEWSCCKVEPTEDQKAMANKHGEFIKTCHDELNDKNDKLSKHAIVCITECAAKKAKFFENNQLNDDAFTALVKKFADKTEYLMAIAEETAKKCLEKAKDSSTDRPNPDEKKCSRQPMKALKCVHKEFMKSCPAADQYQSERCAKFRKNIDQEGNEMEEKNE
>MdOBP10FIX
MEKMNNLQVIGILFGSFFISTVLCDPPKANVDPKCLAPPPSDVDPMTCCKIPELLDPQLINTCASKVYGPPSTPLQNGNANEPPFAPHIRCVTECILNETGILVDRKFMPNVAADIAKKALGPKNVWIPVVEEALKVCNEHAIKATFKDHKACGHMGAFLVACLNTQLFKNCPQSAWVNAKGCDDLRDTTIKCPIIAPIPTQD
>MdOBP11
MLILCLCSKIEGQDYDCDQSPPISVEPLTCCKISKPFDRKNFPECFLDSVITTTIAIPSTTLPSIPVTELNDDYDYPINNFGYNGNRERPSYRDRKNEKRRNGGNNRYNNNEDNYRGDSSDNNERRTSNSKNNDYNENNENEDDYPWKHHHDHHHWGWGHHRFGGYHGSRHRRQAIFQPSAQRNQCAIECIFNQTSILSNGRFDRDIALEVYADYYPEVPIDLLTRTIDKCSKQLRNYRLGNRRRNRNPNYNKLPNRQCRNGSGLFATCFNREIYRNCPVELDNDSEDCLSLRTFIDNCSPIRGTREIGGIANVDVDEYGNIILDDPLN
>MdOBP12
MQFHLASFNYFVDISEKLLECNYYTVTMNYLICLNECIFRMLKILCIVNRHPCYDIIVSCVTHCVAHSSFLFANAVDNLTLVCTTECQKSISPNVIDECQSEIKNYHQWDAANDDIECNPTSFQFTICLLRKFNEQCPFQHRCVQSNGKSTLQISHNIDESQSQSDEQTKMEFVASRIPSRDHIIFSVD
>MdOBP13
MNTKFFAVFGICTILCCICCSGATETTVQPPDQRTSQMSNDQGDQLDQETIMMMCNETFRTSTEYLIELNTTGAFPDETDKTPMCYIRCYLENVGVMKDDKLDREKAIQMSWSTSEDALDECNKEVADRMNPCEKAYFLTRCVMMRNIVDTRTNNEEK
>MdOBP14FIX
MNGLFKNITLALTGIFLIEYSCSIETLNENNINSSEPIKRINYTFQSENDNISTNYTLNDQVTDNTTLSSENAMEMCNQTFRTPKVYLIELNLTGTLPNEIDSSSMCFIHCYLMKIGVLKNDVLDKERIDSLRLTRNEDILDDCAKESRDQKEHCSRAYIFTCDA
>MdOBP15
MNTKFFAVFGICTILCCICCSGATETTVQPPDQKTSQMSNDQGDQLDQETIMMMCNETFRTPTEYLIELNTTGAFPDETDKTPMCYIRCYLENVGVMKDDKLDREKAIQMSWSTSEDALDECNKEVADRMNPCEKAYFLTRCVMMRNIVDTRTNNEEK
>MdOBP16PSE
MNGLFKTITLALTGIFLIENSCSIETLNENKINSSEPIKRINYTVQSENNNSSTNYTLNDQVTDNTTLSSENAMELYLIELNLTGTLPNEIDSSSMCFIHCYLMKIGVLKNDVLDKEHIDSLQLTRNVDILDDCAKESRDQKEHCSRAYIFTCDA
>MdOBP17FIX
MNSITFALFVIILSVGQLSAELRRDDKWPPPEFLEMMKPVRKTCQEKTGVTDSAIMEFSDGQVHEDAALKCYMNCLFHEFKVVDDNGEVHFEKIQTHVDRMDDEIRHIADTLLKKCQNPTGADQCERAFSIHKCWKTNDPKHYFLA
>MdOBP18FIX
MIKFLLLFVAVFAAVQAVEKRRDDKWPPPEFLETFRPIAAVCKQKTGVTDEAIYEFDHGEIHEDPALKCYMHCIFKEAKAVDEHGEVHLELLQVHIDNLDREIQNIAINMGKKCLYPEGETLCDRAWWFHKCWKSSDPKHYFLVY 
>MdOBP19
MKFFVVAVVFTIVCGAFAVTDEQKQIAEKHVKECAVETSFTPEDLTKLRTNPKAAVGDAKAQKFSKCFLHKLGFINDAGDFQEHVVIEKLSKGGDRAKIEEIVKQCKSVIGANKDENPIKLYSCYLEKKALAA
>MdOBP20
MMNLLVFCTLLAVIATISAHGPMNDEQTAKMMEFKQQCADELKISPEDMNKMKSGEILANSNPNSKCFIKCFYDKAGVMVDGKINEAVAMEKIGQYVGPDQVANVFNQCKEAGGADPCEIASKFYECIHKNKH
>MdOBP21
MVKLLVSVTLLAIVATISANNPINDEQKSKMMDIKQQCADELKLSQEDINKMKSSETANLNPSQKCFAKCIFEKTGVMVDGKINELVAVEKISLFAGPEQAANILNQCKEIGGADPCEIALKFFECTNKTKH
>MdOBP22FIX
MNECLLSVFCILQICAIALSVEVRRDDKWPPKQMVEWMASGAKMCKEKTGVTMEAIKEFDSGDIHDDANLKCYMHCIFEQMDIWGEDNRLHILKLVDHLQENYEEEIQDIAIRMGRKCVRVEGDNNCDRAFWYHKCWKLQDPRHYFLM
>MdOBP23
MMKCLILLLFFIGCSFAALDIPGHLQAPLRILHKACVSETGVAEEHIQNSKNGNLPNVAELKCYILCLLEHSGMIESDGTIHWEQVMHLLPESNQETARMVTDTCKTKHGDTRCETAYETIKCYFEAAPEGAELP
>MdOBP24
MKYILAVVLIAAAVYAADEWKIQTQENLVSYRPECVSSLSIGEDLVNEYKKFNFPNDEKTQCYINCIFKKMGLFDEKEGFNVERLVKQLGQGKNETVIRQEVIKCADKNPNKTGACQWAYRGFLCFKTAHLDLVQASVKKN
>MdOBP25
MKLLVWWSVIGAVIGLSKQSLTPEQRKAFEEKLVSDCSKKEGATSDDLAAIAKREMPTTPTGKCMHACFIETLGFAKDNKVSIDGIVEIAKLSFDGDTGKVQTAREIGEECAGVNDSDRCEFAMKMIGCAETATKNRNINFSELFQ
>MdOBP26FIX
MCGVKKTLLIAAFLLAMTIQRSDGALSMKQFQQSLDMMRKTCLPKSGASESAINGLKTGNFPDDDKPLKCYAYCVLEMSGILTKKKEFNEAKVKTQAELMLPAELKEGTLRAWEACKAVSKNYKDHCDRVYYTIKCNYEFDPPNFRFA
>MdOBP27
MNKIILFFIVNLVIIENIRCDVRRDGQYPPPHLLAKWKPMHDTCVGKTGVSEDTIKQFSDGDTIFEDEKLKCYMDCLLHEMGMILPDGKIDLVNLHESFNDDKEIHFTFMHMIRKCLYPNGDGCERAFNLNKCFKQADPKHYFLV
>MdOBP28
MKITTLTIIAFAIIFHSFGRCQCLRCRSDDGPTDGELRKIARTCMHRIGGNETDTESEENSNENKSNDEYNDDHNGHSNDRFNSNRQYNNGNNYGFNFQSEYQNDPYANIGNIQTYQGRNGYMYNNWNNQNSPRRPNEMSYGNDHYNSQNTNRNRFDPRYGNVDTSNTGNYNSFGSKSNDRKFSNQNHNFKNNNNDNRTQQDRACLMHCFFHELKMTNNEDLPDQRKMLQVLTMDMRNHEVKQFYINSIQECFHLVDNLDNYNRRKDKCDMAYKIVTCLSERAKTNCDDYQNDMMMF
>MdOBP29
MFNLILAFALFTVVIAVQPRRDDQWPPPEIVALLKPLRETCEAKTGVTDGAIKKFSDGEIHEDDKLKCYMNCLFHEARVVDDNGDLHLETLATHIEKLDKEIQDIAINMGRKCLKPQGDNQCERAFWYHKCWKTADPVHYFLI
>MdOBP30
MFFVYVGLVLLLQCNQIVYAFGIRGEDSKPIDGLVKFVEPIHKLCLRITGISEEMIQEFNDAQVDNMEMDNDRLKCYMYCFLHEFEHLDVDNEEKLVYEVLTDDQAEILFKMIDKCEDYEFSSDPNFDLCDYAFELEKCWKTADPTRHYLL
>MdOBP31
MFINVIILCIFHSMCDAIFHHNNHQSTSPSHSRIHVCLTPPNTMLKVQKHIDECKHEVKANILNEAFNLIHEHSFKHPHELHDSHTIDLHDDIHEPDLHNLTLTEEEILKFFEDHDHFGGHSSSINEPLPSAIPSLAPVIIEPTFSPPWQQPFPDHLYKKTDSIQSNGKSSANDMQHSASAQKPSIRNPYRYFNIDNGDATKRSDRQRRNLHLLKHLHKDPHDNTDDSSHHEDSIHPTAIDYKDKRIAGCLMHCLYDKDNAIDHHTGYPTLDGLVNFYSDGVHEHGFFMTTLRAVDYCLKGASHKYHINRHIKPNAALKCDLAFDVFDCVSDRITEYCSKHHFHDSHFDLKEHFFGTFG
>MdOPB32
MFRYLVFYFVVMFYSMIIRLEFVNAAMTLKQFDQSMAMFKKQCLQKTGADPALIDGIHRGDFPDHIQELKCFSNCIAVAAGTVNKKGDVVEAKVMKQINTVLPEQLREYATASLQACKDISLKYKDPCDKSYYSTKCMYEFNPEKFIYP
