# Supplementary material for: Sex- and tissue-specific profiles of chemosensory gene expression in a herbivorous gall-inducing fly (Diptera: Cecidomyiidae)
Source: BMC Genomics. 2014 Jun 20;15:501. doi: 10.1186/1471-2164-15-501 (PMC4230025; doi:10.1186/1471-2164-15-501)
Supplement: Additional file 6 — FPKM values for the 228 chemosensory genes in the four transcriptomes. Included are values for 122 odorant receptors (OR), 28 gustatory receptors (GR), 39 ionotropic receptors (IR), 7 sensory neuron membrane proteins (SNMP), and 32 odorant binding proteins (OBP). Suffixes to gene names are explained in the Methods section. [file 1471-2164-15-501-S6.xlsx]

## Sheet: Blad1
Gene name	Female antennae (FPKM)	Male antennae (FPKM)	Fem terminal abdomen (FPKM)	Male terminal abdomen (FPKM)
MdOR1	27.398	4.2622	0.111248	0.287712
MdOR2	26.9392	20.9309	0.0595787	0.0924501
MdOR3	28.7358	0.072576	0.054409	0.0402038
MdOR4	0.121621	0.11396	0.278833	1.08387
MdOR5	11.1087	1.70792	0.0409509	0.0254179
MdOR6	0.0186617	0.0262292	0.0252818	0.00871788
MdOR7JF	0.390792	0.419762	0.516509	2.04823
MdOR8	15.5459	8.55599	0.180778	0.418552
MdOR9	1.22003	0.777006	0.11191	0.222634
MdOR10	0.625716	2.88902	0.00819017	0.0338905
MdOR11FIX	2.33963	15.9661	0.0163803	0.0762536
MdOR12	0.904521	0	0	0
MdOR13	0.0181367	0	0	0.00847262
MdOR14	37.05	13.012	0.0216864	0.0598247
MdOR15	41.2626	14.7122	0.0887303	0.125169
MdOR16	0.518015	0.108793	0.0161328	0.0751011
MdOR17	0.0260077	0.0324926	0	0.0161995
MdOR18	0.0351933	0.00824409	0.0079463	0
MdOR19FIX	99.2024	15.0965	0.0937275	0.11312
MdOR20	0.337254	0.725968	0	0.102194
MdOR21FIX	12.9446	4.73312	0.0160922	0.0166472
MdOR22FIX	0.318319	0.265127	0.0958311	0.429589
MdOR23	3.69492	2.99342	0	0.0409999
MdOR24	0.00893129	0	0.0161328	0
MdOR25FIX	0.116695	0.176632	0.0162145	0.0670946
MdOR26FIX	0.115815	0.0834766	0.00804612	0.0083236
MdOR27JOI	0.0266596	0.0166535	0	0.00830274
MdOR28	0.00890885	0	0	0
MdOR29	0.0744509	0	0.0336205	0.008695
MdOR30	0.0372254	0.0174403	0	0.008695
MdOR31	8.31916	2.52397	0.0165496	0
MdOR32	0.0360888	0.0507232	0	0.016859
MdOR33FIX	11.9265	3.33076	0.0242603	0.0418282
MdOR34	11.6848	2.54212	0	0
MdOR35	0.0088202	0.0578522	0.0716946	1.58223
MdOR36	0.0824587	0.163114	0.579238	0.0856019
MdOR37	0.0181367	0	0.49141	0.0254179
MdOR38	5.27381	7.12296	0.0161735	0.0501938
MdOR39	11.0033	14.4695	0	0.0333783
MdOR40	0.95151	2.38874	0	0.0503209
MdOR41	0.689194	4.26555	0.0327607	0.127089
MdOR42	1.0556	0.887656	0.0244455	0.067436
MdOR43	1.98488	0.0676309	0	0
MdOR44	22.1946	0.397332	0	0.0084295
MdOR45PSE	0.496221	0.0169077	0	0
MdOR46	16.7903	0.219801	0.00814849	0.0252885
MdOR47	10.9439	0.0845387	0	0.016859
MdOR48FIX	0	0.00845387	0	0
MdOR49	0.0902219	0.00845387	0.00814849	0
MdOR50	0	0	0	0.0084295
MdOR51	0	0	0	0
MdOR52	0.0270666	0	0	0.0084295
MdOR53	3.99798	0.0508526	0	0.042255
MdOR54	7.43516	0.059328	0.0163386	0.025353
MdOR55	0.0818244	0.0085189	0	0
MdOR56	0	0	0	0.0252885
MdOR57	10.1692	0.042162	0.0568947	0.0336324
MdOR58	0.20542	0.0418434	0	0
MdOR59PSE	0.0571891	0	0	0
MdOR60	0.321526	0.12553	0	0.00834457
MdOR61	0	0	0.00810723	0.00838682
MdOR62FIX	6.75677	1.70356	0.00816928	0.016902
MdOR63	14.3719	6.3496	0.0568947	0.126122
MdOR64	0.0902219	0.00845387	0	0.0084295
MdOR65	19.4879	2.15574	0.0488909	0.0590065
MdOR66	61.8252	0.531242	0.0650225	0.0588567
MdOR67JOI	0.045111	0.0169077	0.00814849	0.68279
MdOR68	0.00902219	0	0	0.050577
MdOR69	0.00902219	0	0	0.0421475
MdOR70PSE	0.121621	0.333114	0.32953	0.437044
MdOR71	27.8888	17.4973	0.0487669	0.285876
MdOR72	5.26896	7.57466	0.00814849	0.016859
MdOR73PSE	9.12675	4.34618	0	0.0200169
MdOR74JOI	4.68833	0.339884	0.0409509	0.0254179
MdOR75	12.607	0.167796	0.0646941	0.184044
MdOR76	1.20877	0	0	0
MdOR77JOI	4.56523	0	0	0
MdOR78	50.0699	0.142627	0.0808676	0.0250969
MdOR79	6.08221	0.0836869	0.0161328	0
MdOR80	0.385015	0	0	0
MdOR81	6.99245	0.0252972	0.00812781	0
MdOR82	13.8859	8.93835	0.0325112	0.00840811
MdOR83	19.5239	12.3643	0.0324289	0.0419341
MdOR84	9.69045	6.03382	0	0
MdOR85	0.168844	0	0	0
MdOR86	14.9727	0	0.00775389	0.0401065
MdOR87	37.9985	0.0563113	0.0465233	0.0561491
MdOR88	1.49384	0.016089	0.0232617	0
MdOR89	1.64837	0.00804448	0.00775389	0
MdOR90PSE	1.85366	0	0.00858541	0
MdOR91	0	0	0	0
MdOR92	2.60134	0	0.00775389	0.00802129
MdOR93	0	0	0	0
MdOR94	2.83314	0.016089	0.0232617	0.136362
MdOR95	22.6308	0.0402224	0.00775389	0.0481278
MdOR96NTE	12.729	0.0098005	0.00944648	0.0195445
MdOR97PSE	17.8213	0.0977168	0.0104652	0.0541306
MdOR98	21.5903	0.0246711	0.499377	0
MdOR99FIX	60.681	0.0822369	0.245725	0.1066
MdOR100	99.9999	0.148026	0.816442	0.1312
MdOR101FIX	0.28295	7.44012	0.0798593	0.0660907
MdOR102	35.1858	0.0328135	0.0474423	0.032719
MdOR103	39.1609	0.0493421	0.0237799	0.0409999
MdOR104	56.2576	0.0328947	0.0713396	0.0409999
MdOR105	26.5754	0.148026	0.00792663	0.0409999
MdOR106	82.5697	0.205592	0.0475598	0.0573999
MdOR107	76.4788	0.287829	0.0713396	0.0737999
MdOR108	33.5966	0.0575658	0.00792663	0.0327999
MdOR109	61.0321	0.0740132	0.0554864	0.0573999
MdOR110	0.026395	0.0577087	0.143033	0.00822033
MdOR111JOI	0.0435592	0.0408154	0	0
MdOR112FIX	62.9411	124.8	0.170684	0.302692
MdOR113	1.55236	25.1822	0.135423	0.140093
MdOR114CTE	0.617102	15.6024	0	0.00977225
MdOR115	93.4367	118.283	0.28759	2.25141
MdOR116FIX	3.57154	323.488	0.217636	0.393997
MdOR117	0.8434	38.6185	0.0233181	0.0643261
MdOR118	0.593822	46.739	0.0155454	0.136693
MdOR119	1.36837	104.429	0.0388636	0.168856
MdOR120	0.327033	24.4017	0.0233181	0.120611
MdOR121	0.207049	6.67707	0.0701246	0.137026
MdORCOFIX	628.491	359.565	0.707817	1.15877
MdGR1FIX	16.854	14.9654	0.0355817	0.0809794
MdGR2FIX	41.1288	18.4862	0.389667	0.146584
MdGR3	2.19204	0.828791	0.0625189	0.0215583
MdGR4	0.107229	0.147363	0.3551	3.34619
MdGR5	0.0393096	0.0589334	0.00710057	0.352581
MdGR6FIX	5.00385	2.5907	0.00719631	0.00744448
MdGR7	0.953925	1.248	2.66592	1.42938
MdGR8	0.134989	0.0505945	0	0
MdGR9FIX	0.125038	2.06707	0.00806639	0.0250337
MdGR10FIX	0.226926	0.119605	0.166523	0.145763
MdGR11	0.00890885	0	0	0
MdGR12	0	0	0	0
MdGR13	0.00890885	0.00834766	0	0.0083236
MdGR14	0.042211	0.0079104	0.00762466	0
MdGR15	0.0179077	0	0	0.00836564
MdGR16	0.0182299	0	0.00823228	0
MdGR17	0.0638048	0	0.00823228	0
MdGR18PSE	0.0419612	0	0	0
MdGR19	0.202088	0.215179	0.0497776	0.120153
MdGR20PSE	0.128935	0.112184	0.0914959	0.0946513
MdGR21PSE	0.393969	0.39552	0.41512	0.341796
MdGR22JOI	0.0758443	0.0533	0.0171249	0.0177155
MdGR23NTE	0	0	0.0159719	0.0413067
MdGR24FIX	0.017381	0	0	0.00811959
MdGR25	0.122266	0.188213	0.0709882	0.375341
MdGR26	0.0162276	0	0.00732805	0
MdGR27	0.0182299	0.0085408	0	0.0170324
MdGR28FIX	2.04909	3.13413	0.0997902	1.85817
MdIR8a	16.721	9.2643	0.721899	0.0247752
MdIR21aFIX	6.44386	3.54336	0.0144413	0.0336135
MdIR25aJF	85.0395	40.6746	0.745707	17.6923
MdIR41a	5.33794	5.43708	0	0.13954
MdIR60a	0.0143745	0.0448969	0.0865502	0.0089535
MdIR64a	2.99849	1.3815	0.00816928	0.0295785
MdIR68a	0.261158	0.150589	0.140613	0.0375387
MdIR75a	2.04387	1.35963	0.0254965	0.0211006
MdIR75b	1.96475	1.30963	0.0103469	0.0160555
MdIR75c	0.86811	0.0633838	0.0101824	0.0105335
MdIR75dFIX	7.17302	5.09056	0.24558	0.0508097
MdIR75eNF	16.5487	10.4127	0.11134	0.11518
MdIR75f	21.6901	10.3675	0.0156467	0.0485589
MdIR75gFIX	20.1974	11.7421	0.0598571	0.087722
MdIR76bFIX	1.89228	2.11737	0.13274	0.331852
MdIR93aJF	12.4305	6.21406	0.289102	0.379591
MdIR7aNC	0	0	0	0
MdIR85a	0.00577479	0	0.036509	0.0107909
MdIR85b	0.0115308	0	0.0312425	0.0107733
MdIR87aPSE	0.0318717	0.022398	0	0.0893338
MdIR87bNTE	0.0162276	0.0152054	0.109921	0.568557
MdIR87cPSE	0.0224413	0.0210277	0.0472922	0.342462
MdIR87d	0.0234816	0.00733415	0.00706922	0.0438781
MdIR87e	0	0	0	0
MdIR87f	0	0	0	0
MdIR87gPSE	0.0231747	0.00723828	0	0.0144348
MdIR87h	0.0156544	0.00733415	0	0.0804431
MdIR87i	0.0158291	0.007416	0	0.0961302
MdIR87j	0.477902	0.310569	0.0556932	0.151236
MdIR87kNTE	0.163492	0.201066	0.0184574	0.0477348
MdIR87l	0.0547904	0.0366707	0	0
MdIR87mNTE	0.0356354	0.0166953	0.0160922	0.0166472
MdIR87nPSE	0.0165688	0.00517503	0.00997619	0.0103202
MdIR87o	8.40288	5.43109	0.0243711	1.0841
MdIR100aNCF	0.0633165	0.019776	0	0.059157
MdIR113a	0.237461	0.101138	0.0146226	0.0151269
MdIR114aJI	0.195859	0.0569549	0.0121995	0.0441706
MdIR115aNC	0.0123976	0.0116167	0	0.0347496
MdIR116aNCJF	0.0874505	0.156434	0.466711	1.23301
MdSNMP1a	40.9037	0.155432	0.0312121	0.0387461
MdSNMP1b	50.7246	322.477	0.246335	0.582469
MdSNMP1c	40.2591	39.0647	0.140294	1.33774
MdSNMP1dFIX	0.587372	0.496677	2.3678	0.0870027
MdSNMP1e	2076.35	2072.3	3.38553	7.72332
MdSNMP1f	32.5014	197.053	0.243217	0.479247
MdSNMP2	0.261626	0.232243	0.57829	2.39936
MdOBP1	3795.09	31.689	41.1917	4.65809
MdOBP2	357.605	4250.06	37.0789	8.66744
MdOBP3	0.559851	0.371581	0.758453	0.0653841
MdOBP4	7882.16	3409.87	9.67425	16.3323
MdOBP5	15956.5	6367.38	20.2109	29.3764
MdOBP6	118.191	44.581	0.136271	0.32893
MdOBP7	11506.1	4607.04	14.7172	23.8709
MdOBP8PSE	0.761351	0.38727	0.0785854	0.101619
MdOBP9JOI	10.302	5.12405	13.6538	8.45504
MdOBP10FIX	0.471599	0.85105	0.126201	2.17045
MdOBP11	2.54344	4.87752	5.66496	17.8126
MdOBP12	0.0375209	0.0703147	0	0.017528
MdOBP13	216.581	169.672	0.121608	0.0629012
MdOBP14FIX	67.6911	55.0305	0.0970411	0.0803102
MdOBP15	1195	1042.19	2.04708	2.95635
MdOBP16PSE	30.0586	19.9771	0.0826415	0.192356
MdOBP17FIX	6805.96	25383.1	23.6887	48.3305
MdOBP18FIX	7590.76	31005.1	27.982	61.7322
MdOBP19	310.077	632.674	127.998	379.95
MdOBP20	0.106638	0.499604	0	0.199266
MdOBP21	3.14583	1.39889	5.08043	0.772155
MdOBP22FIX	449.444	4764.17	3.54856	8.79681
MdOBP23	22490.1	9184.63	29.011	45.3485
MdOBP24	15.7671	8.03495	3.42947	41.7506
MdOBP25	109.845	73.1825	4.37873	0.743688
MdOBP26FIX	95.6626	8682.56	6.77255	15.8029
MdOBP27	5426.81	44196.2	39.7313	79.7355
MdOBP28	9.94474	6.65593	0.355817	0.82541
MdOBP29	26663	35782.2	48.7072	90.0941
MdOBP30	1191.48	1809.61	2.2056	4.65108
MdOBP31	0.187657	0.240617	0.722537	0.369114
MdOBP32	4788.96	5.64134	4.90025	16.9197
