# Supplementary material for: Sex- and tissue-specific profiles of chemosensory gene expression in a herbivorous gall-inducing fly (Diptera: Cecidomyiidae)
Source: BMC Genomics. 2014 Jun 20;15:501. doi: 10.1186/1471-2164-15-501 (PMC4230025; doi:10.1186/1471-2164-15-501)
Supplement: Additional file 7 — Lists of chemosensory genes differentially expressed among the four transcriptomes. Expression levels in the following tissues were compared: female antennae vs. female terminal abdomen, male antennae vs. male terminal abdomen, female antennae vs. male antennae, and female terminal abdomen vs. male terminal abdomen. Differential expression was defined by at least a 3-fold difference in the FPKM value of a gene in a comparison between two transcriptomes in addition to a significant Bonferroni-corrected p-value at <2.2 × 10-4 after a chi2 test. Suffixes to gene names are explained in the Methods section. [file 1471-2164-15-501-S7.xlsx]

## Sheet: Blad1
Female antennae vs. female terminal abdomen		Male antennae vs.male terminal abdomen		Male antennae vs. female antennae		Female terminal abdomen vs. male terminal abdomen
Antennae enhanced	Abdomen enhanced	Antennae enhanced	Abdomen enhanced	Male enhanced	Female enhanced	Female enhanced	Male enhanced
MdOR1	MdOR36	MdOR1	MdOR4	MdOR10	MdOR1	MdOR36	MdOR4
MdOR2	MdOR37	MdOR2	MdOR7JF	MdOR11FIX	MdOR3	MdOR37	MdOR7JF
MdOR3	MdGR4	MdOR5	MdOR35	MdOR41	MdOR5	MdOR98	MdOR22FIX
MdOR5	MdIR116aNCJF	MdOR8	MdOR67JOI	MdOR101FIX	MdOR12	MdOR100	MdOR35
MdOR8	MdSNMP1dFIX	MdOR9	MdGR4	MdOR113	MdOR16	MdOR110	MdOR67JOI
MdOR9	MdOBP31	MdOR10	MdGR5	MdOR114CTE	MdOR19FIX	MdIR8a	MdOR71
MdOR10		MdOR11FIX	MdIR87bNTE	MdOR116FIX	MdOR31	MdIR75dFIX	MdOR115
MdOR11FIX	6	MdOR14	MdIR87cPSE	MdOR117	MdOR33FIX	MdOBP1	MdGR4
MdOR12		MdOR15	MdIR116aNCJF	MdOR118	MdOR34	MdOBP2	MdGR5
MdOR14		MdOR19FIX	MdSNMP2	MdOR119	MdOR43	MdOBP3	MdGR25
MdOR15		MdOR20	MdOBP11	MdOR120	MdOR44	MdOBP21	MdGR28FIX
MdOR16		MdOR21FIX	MdOBP24	MdOR121	MdOR45PSE	MdOBP25	MdIR25aJF
MdOR19FIX		MdOR23	MdOBP32	MdGR9FIX	MdOR46	MdSNMP1dFIX	MdIR41a
MdOR20		MdOR31		MdOBP2	MdOR47		MdIR87bNTE
MdOR21FIX		MdOR33FIX	13	MdOBP17FIX	MdOR53	13	MdIR87cPSE
MdOR22FIX		MdOR34		MdOBP18FIX	MdOR54		MdIR87o
MdOR23		MdOR38		MdOBP22FIX	MdOR57		MdOBP10FIX
MdOR31		MdOR39		MdOBP26FIX	MdOR62FIX		MdOBP11
MdOR33FIX		MdOR40		MdOBP27	MdOR65		MdOBP24
MdOR34		MdOR41		MdSNMP1b	MdOR66		MdOBP32
MdOR38		MdOR42		MdSNMP1f	MdOR74JOI		MdSNMP1c
MdOR39		MdOR44			MdOR75		MdSNMP2
MdOR40		MdOR46		21	MdOR76
MdOR41		MdOR62FIX			MdOR77JOI		22
MdOR42		MdOR63			MdOR78
MdOR43		MdOR65			MdOR79
MdOR44		MdOR66			MdOR80
MdOR45PSE		MdOR71			MdOR81
MdOR46		MdOR72			MdOR85
MdOR47		MdOR73PSE			MdOR86
MdOR53		MdOR74JOI			MdOR87
MdOR54		MdOR82			MdOR88
MdOR57		MdOR83			MdOR89
MdOR58		MdOR84			MdOR90PSE
MdOR60		MdOR101FIX			MdOR92
MdOR62FIX		MdOR107			MdOR94
MdOR63		MdOR112FIX			MdOR95
MdOR65		MdOR113			MdOR96NTE
MdOR66		MdOR114CTE			MdOR97PSE
MdOR71		MdOR115			MdOR98
MdOR72		MdOR116FIX			MdOR99FIX
MdOR73PSE		MdOR117			MdOR100
MdOR74JOI		MdOR118			MdOR102
MdOR75		MdOR119			MdOR103
MdOR76		MdOR120			MdOR104
MdOR77JOI		MdOR121			MdOR105
MdOR78		MdORCOFIX			MdOR106
MdOR79		MdGR1FIX			MdOR107
MdOR80		MdGR2FIX			MdOR108
MdOR81		MdGR3			MdOR109
MdOR82		MdGR6FIX			MdIR75c
MdOR83		MdGR9FIX			MdOBP1
MdOR84		MdIR8a			MdOBP32
MdOR85		MdIR21aFIX			MdSNMP1a
MdOR86		MdIR41a
MdOR87		MdIR64a			54
MdOR88		MdIR68a
MdOR89		MdIR75a
MdOR90PSE		MdIR75b
MdOR92		MdIR75dFIX
MdOR94		MdIR75eNF
MdOR95		MdIR75f
MdOR96NTE		MdIR75gFIX
MdOR97PSE		MdIR76bFIX
MdOR98		MdIR87o
MdOR99FIX		MdIR93aJF
MdOR100		MdOBP1
MdOR102		MdOBP2
MdOR103		MdOBP4
MdOR104		MdOBP5
MdOR105		MdOBP6
MdOR106		MdOBP7
MdOR107		MdOBP13
MdOR108		MdOBP14FIX
MdOR109		MdOBP15
MdOR112FIX		MdOBP16PSE
MdOR113		MdOBP17FIX
MdOR114CTE		MdOBP18FIX
MdOR115		MdOBP22FIX
MdOR116FIX		MdOBP23
MdOR117		MdOBP25
MdOR118		MdOBP26FIX
MdOR119		MdOBP27
MdOR120		MdOBP28
MdORCOFIX		MdOBP29
MdGR1FIX		MdOBP30
MdGR2FIX		MdSNMP1b
MdGR3		MdSNMP1c
MdGR6FIX		MdSNMP1dFIX
MdGR8		MdSNMP1e
MdGR28FIX		MdSNMP1f
MdIR8a
MdIR21aFIX		91
MdIR25aJF
MdIR41a
MdIR64a
MdIR75a
MdIR75b
MdIR75c
MdIR75dFIX
MdIR75eNF
MdIR75f
MdIR75gFIX
MdIR76bFIX
MdIR87j
MdIR87o
MdIR93aJF
MdIR113a
MdIR114aJI
MdOBP1
MdOBP2
MdOBP4
MdOBP5
MdOBP6
MdOBP7
MdOBP8PSE
MdOBP13
MdOBP14FIX
MdOBP15
MdOBP16PSE
MdOBP17FIX
MdOBP18FIX
MdOBP22FIX
MdOBP23
MdOBP24
MdOBP25
MdOBP26FIX
MdOBP27
MdOBP28
MdOBP29
MdOBP30
MdOBP32
MdSNMP1a
MdSNMP1b
MdSNMP1c
MdSNMP1e
MdSNMP1f
137
